# Supplementary material for: Crystal structures of polymerized lithium chloride and dimethyl sulfoxide in the form of {2LiCl·3DMSO} n and {LiCl·DMSO} n
Source: Acta Crystallogr E Crystallogr Commun. 2023 Jan 1;79(Pt 1):33–7. doi: 10.1107/S2056989022011896 (PMC9815132; doi:10.1107/S2056989022011896)
Supplement: Supplementary file 1 [file e-79-00033-sup1.cif]

##############################################################################
#                                                                            #
# This CIF contains the data in a paper accepted for publication in          #
# Acta Crystallographica Section E. It conforms to the requirements of       #
# Notes for Authors for Acta Crystallographica Section E, and has been       #
# peer reviewed under the auspices of the IUCr Commission on Journals.       #
#                                                                            #
# Full details of the Crystallographic Information File format               #
# are given in the paper "The Crystallographic Information File (CIF):       #
# a New Standard Archive File for Crystallography" by S. R. Hall, F. H.      #
# Allen and I. D. Brown [Acta Cryst. (1991), A47, 655-685].                  #
#                                                                            #
# The current version of the core CIF dictionary is obtainable from          #
# ftp://ftp.iucr.org/pub/cif_core.dic.                                       #
#                                                                            #
# Software is freely available for graphical display of the structure(s)     #
# in this CIF. For information consult the CIF software page                 #
# http://www.iucr.org/resources/cif/software.                                #
#                                                                            #
# This file may be used for bona fide research purposes within the           #
# scientific community so long as proper attribution is given to the journal # 
# article from which it was obtained.                                        #
#                                                                            #
##############################################################################
data_Monoclinic
_audit_creation_method
;
'Olex2 1.3'
'(compiled Nov 21 2019 18:26:39 for OlexSys, GUI svn.r6003)'
;
_journal_data_validation_number     ?
_journal_date_recd_electronic     2022-10-25
_journal_date_accepted     2022-12-13
_journal_name_full     'Acta Crystallographica, Section E'
_journal_year     2023
_journal_volume     79
_journal_issue      1
_journal_page_first     33
_journal_page_last     37
_journal_paper_category     GM
_journal_paper_doi     10.1107/S2056989022011896
_journal_coeditor_code     TX2060
_publ_contact_author_name     'Nichole R. Valdez'
_publ_contact_author_address
;
Sandia National Laboratories
1515 Eubank Blvd. SE
Albuquerque, NM 87123
;
_publ_contact_author_email     'nrvalde@sandia.gov'
_publ_contact_author_fax     ?
_publ_contact_author_phone     ?
_publ_section_title
;
Crystal structures of polymerized lithium chloride and dimethyl sulfoxide in the
form of {2LiCl\\cdot3DMSO}\\infty and {LiCl\\cdotDMSO}\\infty
;
_publ_section_title_footnote     .
loop_
    _publ_author_name
    _publ_author_footnote
    _publ_author_address
    'Valdez, Nichole R.'
;
1819 Materials Characterization & Performance.
;
;
Sandia National Laboratories
1515 Eubank Blvd. SE
Albuquerque, NM 87123
USA
;
    'Herman, David J.'
;
7546 Power Sources R&D.
;
;
Sandia National Laboratories
1515 Eubank Blvd. SE
Albuquerque, NM 87123
USA
;
    'Nemer, Martin B.'
;
1512 Diagnostic Science & Engineering.
;
;
Sandia National Laboratories
1515 Eubank Blvd. SE
Albuquerque, NM 87123
USA
;
    'Rodriguez, Mark A.'
;
1819 Materials Characterization & Performance.
;
;
Sandia National Laboratories
1515 Eubank Blvd. SE
Albuquerque, NM 87123
USA
;
    'Allcorn, Eric'
;
7546 Power Sources R&D.
;
;
Sandia National Laboratories
1515 Eubank Blvd. SE
Albuquerque, NM 87123
USA
;
_publ_section_synopsis
;
The novel crystal structures of two LiCl\\cdotDMSO polymer phases are
described.
;
_chemical_name_systematic
;
<i>catena</i>-Poly[[chloridolithium(I)]-\m-(dimethyl
sulfoxide)-\k^2^<i>O</i>:<i>O</i>-[chloridolithium(I)]-di-\m-(dimethyl
sulfoxide)-\k^4^<i>O</i>:<i>O</i>]
;
_chemical_name_common     ?
_chemical_formula_moiety     'C6 H18 Cl2 Li2 O3 S3'
_chemical_formula_sum     'C6 H18 Cl2 Li2 O3 S3'
_chemical_formula_iupac     '[Li2 Cl2 (C2 H6 O S)3]'
_chemical_formula_weight     319.16
_chemical_melting_point     ?
_space_group_crystal_system     monoclinic
_space_group_name_H-M_alt     'C 1 2/c 1'
_space_group_name_Hall     '-C 2yc'
loop_
    _space_group_symop_operation_xyz
    'x, y, z'
    '-x, y, -z+1/2'
    'x+1/2, y+1/2, z'
    '-x+1/2, y+1/2, -z+1/2'
    '-x, -y, -z'
    'x, -y, z-1/2'
    '-x+1/2, -y+1/2, -z'
    'x+1/2, -y+1/2, z-1/2'
_cell_length_a     19.2841(17)
_cell_length_b     7.6436(7)
_cell_length_c     11.5335(10)
_cell_angle_alpha     90
_cell_angle_beta     118.315(5)
_cell_angle_gamma     90
_cell_volume     1496.6(2)
_cell_formula_units_Z     4
_cell_measurement_reflns_used     4022
_cell_measurement_theta_min     5.21
_cell_measurement_theta_max     71.15
_cell_measurement_temperature     100.0
_exptl_crystal_description     block
_exptl_crystal_colour     colourless
_exptl_crystal_size_max     0.07
_exptl_crystal_size_mid     0.07
_exptl_crystal_size_min     0.05
_exptl_crystal_density_diffrn     1.416
_exptl_crystal_density_meas     ?
_exptl_crystal_density_method     ?
_exptl_crystal_F_000     664
_exptl_absorpt_coefficient_mu     7.715
_exptl_absorpt_correction_type     multi-scan
_exptl_absorpt_process_details
;
(SADABS; Krause <i>et al.</i>,  2015)
;
_exptl_absorpt_correction_T_min     0.6385
_exptl_absorpt_correction_T_max     0.7535
_diffrn_ambient_temperature     100.0
_diffrn_source     ?
_diffrn_source_power     0.05
_diffrn_source_voltage     50.0
_diffrn_source_current     1.0
_diffrn_radiation_type     CuK\a
_diffrn_radiation_wavelength     1.54178
_diffrn_measurement_device_type     'Bruker APEXII CCD'
_diffrn_measurement_method     '\f and \w scans'
_diffrn_detector_area_resol_mean     ?
loop_
    _diffrn_refln_index_h
    _diffrn_refln_index_k
    _diffrn_refln_index_l
    -2 0 0
    -2 0 0
    -4 0 0
    -4 0 0
    6 0 0
    -6 0 0
    -6 0 0
    8 0 0
    -8 0 0
    -8 0 0
    10 0 0
    10 0 0
    10 0 0
    -10 0 0
    -12 0 0
    12 0 0
    12 0 0
    -12 0 0
    12 0 0
    12 0 0
    14 0 0
    14 0 0
    14 0 0
    -14 0 0
    -14 0 0
    14 0 0
    16 0 0
    16 0 0
    16 0 0
    -18 0 0
    18 0 0
    18 0 0
    20 0 0
    20 0 0
    -1 -1 0
    1 -1 0
    1 -1 0
    1 1 0
    -1 1 0
    1 1 0
    3 -1 0
    3 -1 0
    -3 -1 0
    3 1 0
    -3 1 0
    3 1 0
    5 -1 0
    -5 -1 0
    5 1 0
    -5 1 0
    -7 -1 0
    -7 -1 0
    7 1 0
    9 -1 0
    9 -1 0
    -9 -1 0
    9 1 0
    9 1 0
    9 1 0
    -9 1 0
    11 -1 0
    11 -1 0
    -11 -1 0
    11 -1 0
    11 1 0
    11 1 0
    11 1 0
    -11 1 0
    -13 -1 0
    13 -1 0
    -13 -1 0
    13 -1 0
    13 -1 0
    13 -1 0
    -13 1 0
    13 1 0
    13 1 0
    13 1 0
    15 -1 0
    15 -1 0
    -15 -1 0
    -15 -1 0
    15 -1 0
    15 1 0
    15 1 0
    -15 1 0
    15 1 0
    15 1 0
    -17 -1 0
    17 -1 0
    17 -1 0
    17 1 0
    17 1 0
    -17 1 0
    17 1 0
    19 -1 0
    19 -1 0
    19 1 0
    19 1 0
    -19 1 0
    0 -2 0
    0 2 0
    0 2 0
    -2 -2 0
    2 -2 0
    2 -2 0
    2 2 0
    2 2 0
    -2 2 0
    4 -2 0
    4 -2 0
    -4 -2 0
    -4 2 0
    4 2 0
    4 2 0
    -6 -2 0
    6 -2 0
    6 2 0
    -6 2 0
    -8 -2 0
    8 -2 0
    -8 -2 0
    -8 -2 0
    -8 -2 0
    8 2 0
    8 2 0
    8 2 0
    -10 -2 0
    -10 -2 0
    10 -2 0
    10 -2 0
    -10 -2 0
    10 2 0
    -12 -2 0
    -12 -2 0
    12 -2 0
    12 -2 0
    12 2 0
    12 2 0
    12 2 0
    12 2 0
    -12 2 0
    12 2 0
    -14 -2 0
    14 -2 0
    -14 -2 0
    14 -2 0
    -14 2 0
    14 2 0
    14 2 0
    14 2 0
    14 2 0
    14 2 0
    16 -2 0
    -16 -2 0
    16 -2 0
    16 2 0
    16 2 0
    16 2 0
    -16 2 0
    16 2 0
    16 2 0
    18 -2 0
    -18 -2 0
    18 -2 0
    -18 2 0
    18 2 0
    18 2 0
    18 2 0
    20 -2 0
    20 -2 0
    -20 2 0
    20 2 0
    -1 -3 0
    1 -3 0
    1 -3 0
    -1 3 0
    1 3 0
    1 3 0
    3 -3 0
    -3 -3 0
    3 3 0
    3 3 0
    5 -3 0
    -5 -3 0
    -5 -3 0
    -5 -3 0
    5 3 0
    5 3 0
    -5 3 0
    5 3 0
    -7 -3 0
    -7 -3 0
    -7 -3 0
    7 -3 0
    -7 -3 0
    7 3 0
    7 3 0
    7 3 0
    -7 3 0
    -9 -3 0
    -9 -3 0
    9 -3 0
    -9 -3 0
    -9 -3 0
    -9 -3 0
    -9 -3 0
    9 3 0
    9 3 0
    9 3 0
    -9 3 0
    9 3 0
    -11 -3 0
    -11 -3 0
    -11 -3 0
    11 -3 0
    -11 -3 0
    -11 -3 0
    -11 3 0
    11 3 0
    11 3 0
    -11 3 0
    11 3 0
    11 3 0
    11 3 0
    -13 -3 0
    13 -3 0
    -13 -3 0
    13 3 0
    -13 3 0
    13 3 0
    13 3 0
    13 3 0
    -15 -3 0
    15 -3 0
    15 -3 0
    -15 -3 0
    15 3 0
    -15 3 0
    15 3 0
    15 3 0
    15 3 0
    15 3 0
    -17 -3 0
    17 -3 0
    17 -3 0
    17 3 0
    17 3 0
    -17 3 0
    17 3 0
    19 -3 0
    19 -3 0
    -19 3 0
    0 -4 0
    0 -4 0
    0 4 0
    -2 -4 0
    2 -4 0
    -2 -4 0
    -2 -4 0
    -2 4 0
    2 4 0
    -4 -4 0
    4 -4 0
    -4 -4 0
    -4 -4 0
    -4 -4 0
    4 4 0
    4 4 0
    -4 4 0
    4 4 0
    -6 -4 0
    -6 -4 0
    -6 -4 0
    -6 -4 0
    6 -4 0
    -6 -4 0
    -6 4 0
    6 4 0
    -6 4 0
    6 4 0
    6 4 0
    -8 -4 0
    -8 -4 0
    -8 -4 0
    -8 -4 0
    -8 -4 0
    -8 -4 0
    -8 4 0
    8 4 0
    -8 4 0
    8 4 0
    8 4 0
    8 4 0
    -10 -4 0
    -10 -4 0
    -10 -4 0
    -10 -4 0
    -10 -4 0
    10 4 0
    -10 4 0
    10 4 0
    -10 4 0
    10 4 0
    -12 -4 0
    -12 -4 0
    -12 -4 0
    -12 4 0
    12 4 0
    -12 4 0
    12 4 0
    12 4 0
    -14 -4 0
    -14 -4 0
    14 4 0
    14 4 0
    14 4 0
    -14 4 0
    -16 -4 0
    16 -4 0
    -16 -4 0
    -16 4 0
    16 4 0
    18 -4 0
    -18 -4 0
    -18 4 0
    18 4 0
    18 4 0
    -1 -5 0
    -1 -5 0
    -1 -5 0
    1 -5 0
    1 5 0
    1 5 0
    -1 5 0
    1 5 0
    1 5 0
    -1 5 0
    3 -5 0
    -3 -5 0
    -3 -5 0
    -3 5 0
    3 5 0
    3 5 0
    3 5 0
    3 5 0
    -3 5 0
    -5 -5 0
    -5 -5 0
    -5 -5 0
    -5 -5 0
    5 -5 0
    -5 -5 0
    5 5 0
    -5 5 0
    5 5 0
    -5 5 0
    5 5 0
    -5 5 0
    -7 -5 0
    -7 -5 0
    -7 -5 0
    -7 -5 0
    -7 5 0
    7 5 0
    -7 5 0
    7 5 0
    -9 -5 0
    -9 -5 0
    -9 -5 0
    -9 -5 0
    -9 5 0
    -9 5 0
    9 5 0
    9 5 0
    9 5 0
    9 5 0
    -11 -5 0
    -11 -5 0
    -11 -5 0
    -11 -5 0
    -11 5 0
    11 5 0
    -11 5 0
    11 5 0
    -13 -5 0
    -13 -5 0
    -13 -5 0
    -13 5 0
    13 5 0
    13 5 0
    -13 5 0
    -15 -5 0
    -15 -5 0
    15 5 0
    -15 5 0
    15 5 0
    -17 -5 0
    17 5 0
    -17 5 0
    0 6 0
    0 6 0
    0 6 0
    -2 -6 0
    -2 -6 0
    2 -6 0
    -2 -6 0
    -2 -6 0
    2 6 0
    -2 6 0
    2 6 0
    -2 6 0
    -4 -6 0
    -4 -6 0
    -4 -6 0
    -4 6 0
    4 6 0
    4 6 0
    -4 6 0
    4 6 0
    -6 -6 0
    -6 -6 0
    -6 -6 0
    -6 -6 0
    -6 6 0
    6 6 0
    6 6 0
    6 6 0
    -6 6 0
    -8 -6 0
    -8 -6 0
    -8 -6 0
    -8 -6 0
    -8 6 0
    8 6 0
    8 6 0
    8 6 0
    -8 6 0
    -10 -6 0
    -10 -6 0
    -10 -6 0
    -10 -6 0
    -10 6 0
    10 6 0
    10 6 0
    -10 6 0
    10 6 0
    -12 -6 0
    -12 -6 0
    -12 -6 0
    -12 -6 0
    -12 6 0
    12 6 0
    -12 6 0
    12 6 0
    -14 -6 0
    -14 -6 0
    -14 6 0
    14 6 0
    14 6 0
    -1 -7 0
    -1 -7 0
    1 -7 0
    1 -7 0
    -1 -7 0
    -1 7 0
    1 7 0
    -3 -7 0
    -3 -7 0
    -3 -7 0
    -3 7 0
    3 7 0
    -5 -7 0
    -5 -7 0
    -5 -7 0
    -5 -7 0
    5 7 0
    5 7 0
    -5 7 0
    -7 -7 0
    -7 -7 0
    -7 -7 0
    -7 -7 0
    7 7 0
    7 7 0
    -7 7 0
    7 7 0
    -9 -7 0
    -9 -7 0
    -9 -7 0
    -9 -7 0
    9 7 0
    9 7 0
    9 7 0
    -9 7 0
    -11 -7 0
    -11 -7 0
    -11 -7 0
    -11 -7 0
    -11 7 0
    -11 7 0
    11 7 0
    11 7 0
    -13 -7 0
    13 7 0
    0 -8 0
    0 8 0
    -2 -8 0
    -2 -8 0
    2 -8 0
    -2 -8 0
    -2 8 0
    2 8 0
    -4 -8 0
    -4 -8 0
    -4 -8 0
    4 -8 0
    -4 8 0
    4 8 0
    -6 -8 0
    -6 -8 0
    -6 -8 0
    -6 -8 0
    -6 8 0
    6 8 0
    -8 -8 0
    -8 -8 0
    -8 -8 0
    8 8 0
    8 8 0
    -8 8 0
    -10 -8 0
    -10 -8 0
    10 8 0
    -1 -9 0
    1 -9 0
    1 -9 0
    -1 9 0
    -3 -9 0
    -3 -9 0
    -3 9 0
    -5 -9 0
    -5 -9 0
    -5 9 0
    5 9 0
    20 0 -1
    20 0 -1
    18 0 -1
    18 0 -1
    -18 0 1
    18 0 -1
    16 0 -1
    16 0 -1
    16 0 -1
    16 0 -1
    -16 0 1
    -16 0 1
    14 0 -1
    14 0 -1
    -14 0 1
    -14 0 1
    14 0 -1
    14 0 -1
    12 0 -1
    12 0 -1
    12 0 -1
    -12 0 1
    -12 0 1
    12 0 -1
    10 0 -1
    10 0 -1
    10 0 -1
    -10 0 1
    8 0 -1
    -6 0 1
    6 0 -1
    -4 0 1
    4 0 -1
    -2 0 1
    2 0 -1
    2 0 -1
    0 0 -1
    0 0 -1
    0 0 1
    2 0 1
    -2 0 -1
    -2 0 -1
    -4 0 -1
    -4 0 -1
    -6 0 -1
    -6 0 -1
    8 0 1
    -8 0 -1
    8 0 1
    -8 0 -1
    -8 0 -1
    10 0 1
    -10 0 -1
    10 0 1
    10 0 1
    12 0 1
    -12 0 -1
    12 0 1
    12 0 1
    12 0 1
    -12 0 -1
    14 0 1
    -14 0 -1
    -14 0 -1
    14 0 1
    14 0 1
    14 0 1
    16 0 1
    -16 0 -1
    16 0 1
    18 0 1
    -18 0 -1
    21 -1 -1
    21 -1 -1
    21 1 -1
    19 -1 -1
    19 -1 -1
    -19 1 1
    19 1 -1
    19 1 -1
    17 -1 -1
    17 -1 -1
    -17 -1 1
    17 -1 -1
    17 1 -1
    -17 1 1
    17 1 -1
    17 1 -1
    17 1 -1
    15 -1 -1
    15 -1 -1
    -15 -1 1
    -15 -1 1
    15 -1 -1
    15 -1 -1
    15 1 -1
    -15 1 1
    15 1 -1
    15 1 -1
    13 -1 -1
    13 -1 -1
    13 -1 -1
    -13 -1 1
    13 -1 -1
    13 1 -1
    -13 1 1
    13 1 -1
    -13 1 1
    13 1 -1
    13 1 -1
    -11 -1 1
    11 -1 -1
    11 -1 -1
    11 1 -1
    11 1 -1
    -11 1 1
    11 1 -1
    -11 1 1
    -9 -1 1
    -9 -1 1
    9 -1 -1
    -9 -1 1
    9 1 -1
    9 1 -1
    -9 1 1
    -7 -1 1
    7 -1 -1
    -7 -1 1
    7 1 -1
    -7 1 1
    -5 -1 1
    -5 -1 1
    5 -1 -1
    5 -1 -1
    5 -1 -1
    -5 1 1
    5 1 -1
    -3 -1 1
    3 -1 -1
    -3 -1 1
    -3 1 1
    3 1 -1
    1 -1 -1
    -1 -1 1
    1 1 -1
    -1 1 1
    1 1 -1
    -1 -1 -1
    1 -1 1
    -1 1 -1
    1 1 1
    -1 1 -1
    -3 -1 -1
    3 -1 1
    3 1 1
    -3 1 -1
    -3 1 -1
    -5 -1 -1
    5 -1 1
    -5 -1 -1
    5 1 1
    -5 1 -1
    -5 1 -1
    5 1 1
    -7 -1 -1
    -7 -1 -1
    -7 -1 -1
    7 1 1
    -7 1 -1
    7 1 1
    9 -1 1
    9 -1 1
    -9 -1 -1
    -9 -1 -1
    9 1 1
    9 1 1
    -9 1 -1
    9 1 1
    11 -1 1
    11 -1 1
    -11 -1 -1
    -11 1 -1
    11 1 1
    11 1 1
    11 1 1
    11 1 1
    13 -1 1
    13 -1 1
    13 -1 1
    -13 -1 -1
    13 1 1
    -13 1 -1
    13 1 1
    13 1 1
    13 1 1
    15 -1 1
    -15 -1 -1
    15 -1 1
    -15 -1 -1
    15 1 1
    15 1 1
    15 1 1
    15 1 1
    17 -1 1
    17 -1 1
    -17 1 -1
    17 1 1
    17 1 1
    19 -1 1
    19 -1 1
    -19 1 -1
    19 1 1
    19 1 1
    20 -2 -1
    20 -2 -1
    20 2 -1
    20 2 -1
    -20 2 1
    20 2 -1
    -18 -2 1
    18 -2 -1
    18 -2 -1
    18 2 -1
    -18 2 1
    18 2 -1
    18 2 -1
    16 -2 -1
    -16 -2 1
    16 -2 -1
    16 2 -1
    16 2 -1
    16 2 -1
    -16 2 1
    16 2 -1
    16 2 -1
    14 -2 -1
    -14 -2 1
    14 -2 -1
    14 2 -1
    14 2 -1
    -14 2 1
    14 2 -1
    14 2 -1
    -12 -2 1
    12 -2 -1
    12 -2 -1
    -12 -2 1
    12 -2 -1
    12 2 -1
    -12 2 1
    12 2 -1
    12 2 -1
    12 2 -1
    -10 -2 1
    10 -2 -1
    -10 -2 1
    -10 2 1
    10 2 -1
    10 2 -1
    10 2 -1
    10 2 -1
    8 -2 -1
    -8 -2 1
    -8 -2 1
    -8 -2 1
    -8 -2 1
    8 2 -1
    -8 2 1
    8 2 -1
    -6 -2 1
    6 -2 -1
    -6 -2 1
    6 -2 -1
    6 -2 -1
    -6 2 1
    6 2 -1
    -4 -2 1
    -4 -2 1
    4 -2 -1
    4 2 -1
    -4 2 1
    -2 -2 1
    -2 -2 1
    -2 2 1
    2 2 -1
    2 2 -1
    0 -2 1
    0 -2 -1
    0 2 -1
    0 2 1
    0 2 -1
    0 2 1
    2 -2 1
    -2 -2 -1
    2 2 1
    -2 2 -1
    2 2 1
    -4 -2 -1
    4 -2 1
    4 2 1
    -4 2 -1
    4 2 1
    -6 -2 -1
    -6 -2 -1
    6 -2 1
    -6 -2 -1
    6 2 1
    6 2 1
    6 2 1
    -8 -2 -1
    -8 -2 -1
    -8 -2 -1
    8 2 1
    8 2 1
    8 2 1
    -10 -2 -1
    10 -2 1
    10 -2 1
    -10 -2 -1
    -10 -2 -1
    -10 -2 -1
    10 2 1
    10 2 1
    -10 2 -1
    10 2 1
    10 2 1
    10 2 1
    12 -2 1
    -12 -2 -1
    12 -2 1
    -12 -2 -1
    -12 2 -1
    -12 2 -1
    12 2 1
    12 2 1
    12 2 1
    12 2 1
    12 2 1
    -14 -2 -1
    14 -2 1
    14 -2 1
    14 2 1
    -14 2 -1
    14 2 1
    14 2 1
    14 2 1
    14 2 1
    16 -2 1
    -16 -2 -1
    16 -2 1
    16 2 1
    16 2 1
    -16 2 -1
    16 2 1
    18 -2 1
    18 -2 1
    -18 2 -1
    18 2 1
    18 2 1
    -19 -3 1
    19 -3 -1
    19 3 -1
    -19 3 1
    17 -3 -1
    -17 -3 1
    -17 3 1
    17 3 -1
    17 3 -1
    17 3 -1
    -15 -3 1
    -15 -3 1
    15 -3 -1
    -15 3 1
    15 3 -1
    15 3 -1
    15 3 -1
    15 3 -1
    15 3 -1
    -13 -3 1
    13 -3 -1
    13 -3 -1
    13 3 -1
    -13 3 1
    13 3 -1
    13 3 -1
    13 3 -1
    -11 -3 1
    -11 -3 1
    -11 -3 1
    11 -3 -1
    -11 -3 1
    11 3 -1
    -11 3 1
    11 3 -1
    -11 3 1
    11 3 -1
    11 3 -1
    -9 -3 1
    -9 -3 1
    9 -3 -1
    -9 -3 1
    -9 -3 1
    -9 -3 1
    -9 -3 1
    9 3 -1
    9 3 -1
    -9 3 1
    9 3 -1
    9 3 -1
    -9 3 1
    9 3 -1
    7 -3 -1
    -7 -3 1
    -7 -3 1
    -7 -3 1
    7 -3 -1
    -7 -3 1
    7 3 -1
    7 3 -1
    -7 3 1
    -5 -3 1
    -5 -3 1
    -5 3 1
    5 3 -1
    5 3 -1
    3 -3 -1
    -3 -3 1
    3 3 -1
    3 3 -1
    1 -3 -1
    -1 -3 1
    -1 -3 1
    1 3 -1
    1 3 -1
    -1 3 1
    1 -3 1
    -1 -3 -1
    1 3 1
    1 3 1
    -3 -3 -1
    3 -3 1
    3 3 1
    3 3 1
    -3 3 -1
    3 3 1
    -5 -3 -1
    5 -3 1
    -5 -3 -1
    -5 -3 -1
    -5 3 -1
    5 3 1
    5 3 1
    5 3 1
    -7 -3 -1
    -7 -3 -1
    -7 -3 -1
    -7 -3 -1
    -7 -3 -1
    7 3 1
    7 3 1
    7 3 1
    -9 -3 -1
    -9 -3 -1
    -9 -3 -1
    -9 -3 -1
    -9 -3 -1
    -9 3 -1
    9 3 1
    9 3 1
    9 3 1
    9 3 1
    9 3 1
    -9 3 -1
    9 3 1
    11 -3 1
    -11 -3 -1
    11 -3 1
    -11 -3 -1
    -11 -3 -1
    -11 -3 -1
    -11 3 -1
    11 3 1
    11 3 1
    -11 3 -1
    11 3 1
    11 3 1
    11 3 1
    13 -3 1
    -13 -3 -1
    13 -3 1
    -13 -3 -1
    13 3 1
    13 3 1
    13 3 1
    13 3 1
    -13 3 -1
    13 3 1
    15 -3 1
    -15 -3 -1
    15 -3 1
    15 3 1
    -15 3 -1
    15 3 1
    15 3 1
    15 3 1
    -17 -3 -1
    17 -3 1
    17 -3 1
    -17 3 -1
    17 3 1
    17 3 1
    17 3 1
    18 -4 -1
    -18 -4 1
    -18 4 1
    18 4 -1
    18 4 -1
    16 -4 -1
    -16 -4 1
    -16 -4 1
    16 4 -1
    16 4 -1
    -16 4 1
    -14 -4 1
    14 -4 -1
    -14 -4 1
    14 4 -1
    -14 4 1
    14 4 -1
    -12 -4 1
    -12 -4 1
    -12 -4 1
    -12 -4 1
    12 4 -1
    12 4 -1
    12 4 -1
    -12 4 1
    12 4 -1
    -12 4 1
    -10 -4 1
    -10 -4 1
    -10 -4 1
    -10 -4 1
    10 4 -1
    10 4 -1
    -10 4 1
    -10 4 1
    10 4 -1
    10 4 -1
    -10 4 1
    -8 -4 1
    -8 -4 1
    8 -4 -1
    -8 -4 1
    -8 -4 1
    -8 -4 1
    -8 -4 1
    -8 4 1
    8 4 -1
    8 4 -1
    8 4 -1
    -8 4 1
    -8 4 1
    6 -4 -1
    -6 -4 1
    -6 -4 1
    -6 -4 1
    -6 -4 1
    6 4 -1
    6 4 -1
    -6 4 1
    6 4 -1
    4 -4 -1
    -4 -4 1
    -4 -4 1
    4 4 -1
    -4 4 1
    4 4 -1
    2 -4 -1
    2 -4 -1
    -2 -4 1
    -2 -4 1
    -2 4 1
    2 4 -1
    0 -4 1
    0 -4 -1
    0 4 -1
    0 4 1
    -2 -4 -1
    -2 -4 -1
    -2 -4 -1
    2 -4 1
    2 4 1
    -2 4 -1
    2 4 1
    -4 -4 -1
    -4 -4 -1
    4 -4 1
    -4 -4 -1
    4 4 1
    4 4 1
    -4 4 -1
    6 -4 1
    -6 -4 -1
    -6 -4 -1
    -6 -4 -1
    -6 -4 -1
    6 4 1
    -6 4 -1
    6 4 1
    6 4 1
    6 4 1
    -6 4 -1
    -8 -4 -1
    -8 -4 -1
    -8 -4 -1
    -8 -4 -1
    -8 -4 -1
    8 -4 1
    -8 -4 -1
    8 4 1
    -8 4 -1
    -8 4 -1
    8 4 1
    8 4 1
    -10 -4 -1
    -10 -4 -1
    -10 -4 -1
    -10 -4 -1
    10 4 1
    -10 4 -1
    -10 4 -1
    10 4 1
    10 4 1
    -12 -4 -1
    12 -4 1
    -12 -4 -1
    -12 -4 -1
    12 4 1
    -12 4 -1
    12 4 1
    -12 4 -1
    12 4 1
    -14 -4 -1
    -14 -4 -1
    14 -4 1
    -14 4 -1
    14 4 1
    14 4 1
    -16 -4 -1
    16 -4 1
    -16 -4 -1
    16 -4 1
    16 4 1
    -16 4 -1
    16 4 1
    -17 -5 1
    -17 -5 1
    -17 5 1
    17 5 -1
    17 5 -1
    -15 -5 1
    -15 -5 1
    -15 5 1
    15 5 -1
    15 5 -1
    -13 -5 1
    -13 -5 1
    -13 -5 1
    13 5 -1
    -13 5 1
    -13 5 1
    13 5 -1
    -11 -5 1
    -11 -5 1
    -11 -5 1
    -11 -5 1
    11 5 -1
    -11 5 1
    -11 5 1
    11 5 -1
    11 5 -1
    -9 -5 1
    -9 -5 1
    -9 -5 1
    -9 -5 1
    -9 5 1
    -9 5 1
    -9 5 1
    9 5 -1
    9 5 -1
    9 5 -1
    -7 -5 1
    -7 -5 1
    7 -5 -1
    -7 -5 1
    -7 -5 1
    -7 5 1
    7 5 -1
    7 5 -1
    -7 5 1
    -7 5 1
    7 5 -1
    -5 -5 1
    -5 -5 1
    5 -5 -1
    -5 -5 1
    -5 -5 1
    -5 -5 1
    -5 5 1
    5 5 -1
    -5 5 1
    5 5 -1
    5 5 -1
    -5 5 1
    3 -5 -1
    -3 -5 1
    -3 -5 1
    -3 5 1
    -3 5 1
    3 5 -1
    3 5 -1
    3 5 -1
    -1 -5 1
    1 -5 -1
    1 -5 -1
    -1 -5 1
    -1 5 1
    1 5 -1
    1 5 -1
    1 5 -1
    -1 5 1
    1 5 -1
    -1 -5 -1
    -1 -5 -1
    1 -5 1
    1 -5 1
    -1 -5 -1
    -1 -5 -1
    -1 5 -1
    1 5 1
    1 5 1
    1 5 1
    -3 -5 -1
    -3 -5 -1
    -3 -5 -1
    3 -5 1
    3 5 1
    3 5 1
    3 5 1
    -3 5 -1
    3 5 1
    -5 -5 -1
    -5 -5 -1
    -5 -5 -1
    -5 -5 -1
    -5 -5 -1
    -5 -5 -1
    5 -5 1
    5 5 1
    5 5 1
    5 5 1
    -5 5 -1
    5 5 1
    -5 5 -1
    -7 -5 -1
    -7 -5 -1
    -7 -5 -1
    -7 -5 -1
    -7 -5 -1
    7 5 1
    -7 5 -1
    7 5 1
    -9 -5 -1
    -9 -5 -1
    -9 -5 -1
    -9 -5 -1
    -9 -5 -1
    -9 5 -1
    -9 5 -1
    9 5 1
    9 5 1
    9 5 1
    -11 -5 -1
    -11 -5 -1
    -11 -5 -1
    -11 -5 -1
    -11 5 -1
    -11 5 -1
    11 5 1
    11 5 1
    -13 -5 -1
    13 -5 1
    -13 -5 -1
    -13 5 -1
    13 5 1
    -13 5 -1
    13 5 1
    -15 -5 -1
    -15 -5 -1
    15 5 1
    -15 5 -1
    15 5 1
    -16 -6 1
    16 6 -1
    16 6 -1
    -14 -6 1
    -14 -6 1
    -14 6 1
    14 6 -1
    14 6 -1
    -12 -6 1
    -12 -6 1
    -12 -6 1
    -12 -6 1
    -12 6 1
    12 6 -1
    -12 6 1
    12 6 -1
    -10 -6 1
    -10 -6 1
    -10 -6 1
    -10 -6 1
    -10 6 1
    10 6 -1
    10 6 -1
    -10 6 1
    -8 -6 1
    -8 -6 1
    -8 -6 1
    -8 -6 1
    8 6 -1
    -8 6 1
    8 6 -1
    8 6 -1
    -8 6 1
    -6 -6 1
    -6 -6 1
    -6 -6 1
    6 6 -1
    -6 6 1
    6 6 -1
    -6 6 1
    6 6 -1
    -4 -6 1
    -4 -6 1
    -4 -6 1
    4 6 -1
    -4 6 1
    4 6 -1
    4 6 -1
    -4 6 1
    -2 -6 1
    -2 6 1
    2 6 -1
    2 6 -1
    -2 6 1
    0 -6 -1
    0 -6 1
    0 -6 -1
    0 6 1
    0 6 -1
    0 6 1
    0 6 1
    2 -6 1
    -2 -6 -1
    -2 -6 -1
    -2 -6 -1
    -2 -6 -1
    2 6 1
    2 6 1
    -2 6 -1
    2 6 1
    -4 -6 -1
    -4 -6 -1
    -4 -6 -1
    -4 -6 -1
    -4 -6 -1
    4 6 1
    4 6 1
    -4 6 -1
    4 6 1
    -6 -6 -1
    -6 -6 -1
    -6 -6 -1
    -6 -6 -1
    -6 -6 -1
    6 6 1
    6 6 1
    6 6 1
    -6 6 -1
    -8 -6 -1
    -8 -6 -1
    8 6 1
    8 6 1
    -8 6 -1
    -8 6 -1
    -10 -6 -1
    -10 -6 -1
    -10 -6 -1
    -10 -6 -1
    -10 6 -1
    10 6 1
    -10 6 -1
    10 6 1
    -12 -6 -1
    -12 -6 -1
    -12 -6 -1
    -12 6 -1
    12 6 1
    12 6 1
    -12 6 -1
    -14 -6 -1
    14 6 1
    14 6 1
    -14 6 -1
    -13 -7 1
    -13 -7 1
    13 7 -1
    -13 7 1
    13 7 -1
    -13 7 1
    -11 -7 1
    -11 -7 1
    -11 -7 1
    -11 -7 1
    11 7 -1
    11 7 -1
    -11 7 1
    -11 7 1
    -9 -7 1
    -9 -7 1
    -9 -7 1
    -9 -7 1
    9 7 -1
    -9 7 1
    9 7 -1
    9 7 -1
    -7 -7 1
    -7 -7 1
    -7 -7 1
    -7 -7 1
    7 7 -1
    7 7 -1
    -7 7 1
    7 7 -1
    -5 -7 1
    -5 -7 1
    -5 -7 1
    -5 -7 1
    -5 7 1
    5 7 -1
    5 7 -1
    3 -7 -1
    -3 -7 1
    -3 -7 1
    -3 -7 1
    3 7 -1
    -3 7 1
    3 7 -1
    -1 -7 1
    -1 -7 1
    -1 -7 1
    1 -7 -1
    1 7 -1
    -1 7 1
    -1 -7 -1
    -1 -7 -1
    -1 -7 -1
    1 7 1
    -1 7 -1
    -3 -7 -1
    -3 -7 -1
    -3 -7 -1
    3 -7 1
    3 7 1
    3 7 1
    -5 -7 -1
    -5 -7 -1
    -5 -7 -1
    -5 7 -1
    5 7 1
    5 7 1
    -7 -7 -1
    -7 -7 -1
    -7 -7 -1
    -7 -7 -1
    7 7 1
    -7 7 -1
    7 7 1
    -9 -7 -1
    -9 -7 -1
    -9 -7 -1
    -9 -7 -1
    -9 7 -1
    9 7 1
    -11 -7 -1
    -11 -7 -1
    -11 7 -1
    11 7 1
    -10 -8 1
    -10 -8 1
    -10 -8 1
    -10 8 1
    10 8 -1
    -8 -8 1
    -8 -8 1
    -8 -8 1
    -8 -8 1
    8 8 -1
    -8 8 1
    -6 -8 1
    -6 -8 1
    -6 -8 1
    -6 -8 1
    -6 8 1
    6 8 -1
    -4 -8 1
    -4 -8 1
    -4 -8 1
    -4 -8 1
    4 8 -1
    -4 8 1
    -2 -8 1
    2 -8 -1
    -2 -8 1
    -2 -8 1
    2 -8 -1
    -2 8 1
    2 8 -1
    0 -8 1
    0 8 -1
    0 8 1
    -2 -8 -1
    -2 -8 -1
    2 -8 1
    -2 -8 -1
    2 8 1
    -2 8 -1
    -4 -8 -1
    -4 -8 -1
    -4 -8 -1
    4 -8 1
    -4 8 -1
    4 8 1
    -6 -8 -1
    -6 -8 -1
    -6 -8 -1
    -6 8 -1
    6 8 1
    -8 -8 -1
    -8 -8 -1
    -8 8 -1
    8 8 1
    -5 -9 1
    -5 -9 1
    5 9 -1
    -5 9 1
    -3 -9 1
    -3 -9 1
    -3 9 1
    3 9 -1
    -1 -9 1
    1 -9 -1
    -1 -9 1
    1 -9 -1
    -1 9 1
    1 9 -1
    1 -9 1
    -1 -9 -1
    -1 -9 -1
    -1 9 -1
    1 9 1
    -3 -9 -1
    -3 -9 -1
    -3 9 -1
    3 9 1
    22 0 -2
    22 0 -2
    20 0 -2
    20 0 -2
    18 0 -2
    18 0 -2
    -18 0 2
    18 0 -2
    16 0 -2
    16 0 -2
    16 0 -2
    -16 0 2
    -16 0 2
    16 0 -2
    -14 0 2
    -14 0 2
    14 0 -2
    14 0 -2
    14 0 -2
    14 0 -2
    12 0 -2
    12 0 -2
    -12 0 2
    12 0 -2
    -10 0 2
    10 0 -2
    8 0 -2
    -6 0 2
    6 0 -2
    6 0 -2
    4 0 -2
    -4 0 2
    4 0 -2
    -2 0 2
    2 0 -2
    2 0 -2
    0 0 2
    0 0 -2
    -2 0 -2
    -2 0 -2
    -4 0 -2
    -4 0 -2
    -6 0 -2
    -6 0 -2
    -6 0 -2
    6 0 2
    10 0 2
    10 0 2
    10 0 2
    10 0 2
    -10 0 -2
    -10 0 -2
    -12 0 -2
    12 0 2
    12 0 2
    12 0 2
    -12 0 -2
    14 0 2
    -14 0 -2
    14 0 2
    14 0 2
    16 0 2
    16 0 2
    -16 0 -2
    18 0 2
    18 0 2
    21 -1 -2
    21 -1 -2
    -21 1 2
    21 1 -2
    21 1 -2
    19 -1 -2
    -19 -1 2
    19 -1 -2
    19 1 -2
    19 1 -2
    -19 1 2
    19 1 -2
    17 -1 -2
    17 -1 -2
    17 -1 -2
    -17 -1 2
    17 -1 -2
    -17 1 2
    17 1 -2
    17 1 -2
    17 1 -2
    17 1 -2
    -15 -1 2
    15 -1 -2
    15 -1 -2
    15 -1 -2
    -15 -1 2
    15 1 -2
    15 1 -2
    15 1 -2
    15 1 -2
    -15 1 2
    -13 -1 2
    13 -1 -2
    -13 -1 2
    13 -1 -2
    -13 1 2
    13 1 -2
    13 1 -2
    -13 1 2
    13 1 -2
    13 1 -2
    -11 -1 2
    11 -1 -2
    11 -1 -2
    11 1 -2
    11 1 -2
    11 1 -2
    -9 -1 2
    -9 -1 2
    9 -1 -2
    -9 -1 2
    -9 1 2
    9 1 -2
    9 1 -2
    -7 -1 2
    7 -1 -2
    7 1 -2
    -7 1 2
    -5 -1 2
    5 -1 -2
    5 -1 -2
    -5 1 2
    5 1 -2
    -3 -1 2
    3 -1 -2
    3 -1 -2
    3 1 -2
    -3 1 2
    3 1 -2
    1 -1 -2
    -1 -1 2
    1 -1 -2
    1 1 -2
    -1 1 2
    1 1 -2
    -1 -1 -2
    1 -1 2
    -1 -1 -2
    -1 1 -2
    1 1 2
    -1 1 -2
    3 -1 2
    -3 -1 -2
    -3 -1 -2
    -3 1 -2
    -3 1 -2
    3 1 2
    -5 -1 -2
    5 -1 2
    -5 -1 -2
    -5 1 -2
    -5 1 -2
    5 1 2
    -7 -1 -2
    -7 -1 -2
    -7 -1 -2
    7 1 2
    7 1 2
    7 1 2
    -9 -1 -2
    -9 -1 -2
    -9 -1 -2
    9 -1 2
    9 1 2
    9 1 2
    -9 1 -2
    9 1 2
    9 1 2
    -11 -1 -2
    -11 -1 -2
    11 -1 2
    11 -1 2
    11 -1 2
    -11 -1 -2
    11 1 2
    11 1 2
    -11 1 -2
    11 1 2
    11 1 2
    13 -1 2
    13 -1 2
    13 -1 2
    -13 -1 -2
    -13 -1 -2
    13 1 2
    -13 1 -2
    13 1 2
    13 1 2
    13 1 2
    15 -1 2
    15 -1 2
    15 1 2
    15 1 2
    -15 1 -2
    17 -1 2
    17 -1 2
    -17 1 -2
    17 1 2
    20 -2 -2
    20 -2 -2
    20 2 -2
    20 2 -2
    18 -2 -2
    -18 -2 2
    18 -2 -2
    18 2 -2
    18 2 -2
    18 2 -2
    -18 2 2
    16 -2 -2
    16 -2 -2
    -16 -2 2
    16 -2 -2
    16 -2 -2
    -16 -2 2
    16 2 -2
    16 2 -2
    -16 2 2
    16 2 -2
    16 2 -2
    16 2 -2
    -14 -2 2
    14 -2 -2
    14 -2 -2
    14 -2 -2
    -14 -2 2
    14 2 -2
    -14 2 2
    14 2 -2
    14 2 -2
    14 2 -2
    14 2 -2
    -12 -2 2
    12 -2 -2
    12 -2 -2
    -12 -2 2
    -12 2 2
    12 2 -2
    12 2 -2
    12 2 -2
    12 2 -2
    12 2 -2
    -10 -2 2
    -10 -2 2
    10 -2 -2
    10 2 -2
    10 2 -2
    10 2 -2
    -10 2 2
    8 -2 -2
    8 -2 -2
    -8 -2 2
    -8 -2 2
    8 -2 -2
    -8 2 2
    8 2 -2
    8 2 -2
    8 2 -2
    -6 -2 2
    6 -2 -2
    6 2 -2
    -6 2 2
    -4 -2 2
    4 -2 -2
    -4 2 2
    4 2 -2
    2 -2 -2
    -2 -2 2
    -2 2 2
    2 2 -2
    0 -2 2
    0 -2 -2
    0 2 -2
    0 2 2
    0 2 -2
    0 2 2
    2 -2 2
    -2 -2 -2
    2 2 2
    2 2 2
    -4 -2 -2
    4 -2 2
    -4 2 -2
    4 2 2
    4 2 2
    -6 -2 -2
    6 -2 2
    -6 -2 -2
    -6 -2 -2
    6 2 2
    6 2 2
    6 2 2
    -8 -2 -2
    -8 -2 -2
    8 -2 2
    -8 -2 -2
    8 2 2
    8 2 2
    8 2 2
    -10 -2 -2
    10 -2 2
    10 -2 2
    -10 -2 -2
    10 -2 2
    10 2 2
    -10 2 -2
    10 2 2
    10 2 2
    10 2 2
    10 2 2
    12 -2 2
    12 -2 2
    -12 -2 -2
    -12 -2 -2
    12 2 2
    12 2 2
    12 2 2
    12 2 2
    12 2 2
    -12 2 -2
    14 -2 2
    -14 -2 -2
    14 -2 2
    14 2 2
    -14 2 -2
    14 2 2
    14 2 2
    14 2 2
    14 2 2
    16 -2 2
    16 2 2
    -16 2 -2
    16 2 2
    18 -2 2
    19 -3 -2
    -19 -3 2
    19 -3 -2
    -19 3 2
    19 3 -2
    19 3 -2
    19 3 -2
    17 -3 -2
    -17 -3 2
    -17 -3 2
    17 -3 -2
    17 3 -2
    17 3 -2
    17 3 -2
    -17 3 2
    17 3 -2
    -15 -3 2
    15 -3 -2
    -15 -3 2
    15 3 -2
    15 3 -2
    15 3 -2
    -15 3 2
    15 3 -2
    15 3 -2
    13 -3 -2
    -13 -3 2
    13 -3 -2
    -13 -3 2
    -13 -3 2
    13 3 -2
    13 3 -2
    13 3 -2
    -13 3 2
    13 3 -2
    13 3 -2
    -11 -3 2
    -11 -3 2
    11 -3 -2
    -11 -3 2
    -11 -3 2
    11 3 -2
    11 3 -2
    11 3 -2
    -11 3 2
    11 3 -2
    11 3 -2
    -9 -3 2
    -9 -3 2
    -9 -3 2
    9 -3 -2
    -9 -3 2
    -9 -3 2
    9 -3 -2
    9 3 -2
    -9 3 2
    9 3 -2
    -9 3 2
    9 3 -2
    7 -3 -2
    -7 -3 2
    -7 -3 2
    7 -3 -2
    -7 -3 2
    7 -3 -2
    7 3 -2
    -7 3 2
    7 3 -2
    -5 -3 2
    -5 -3 2
    5 -3 -2
    5 3 -2
    -5 3 2
    3 -3 -2
    -3 -3 2
    -3 3 2
    3 3 -2
    -1 -3 2
    1 -3 -2
    -1 3 2
    1 3 -2
    -1 -3 -2
    1 -3 2
    1 3 2
    3 -3 2
    -3 -3 -2
    -3 -3 -2
    3 3 2
    3 3 2
    3 3 2
    -5 -3 -2
    5 -3 2
    -5 -3 -2
    -5 -3 -2
    5 3 2
    5 3 2
    5 3 2
    7 -3 2
    7 -3 2
    -7 -3 -2
    -7 -3 -2
    -7 -3 -2
    -7 -3 -2
    -7 -3 -2
    7 3 2
    7 3 2
    7 3 2
    -7 3 -2
    7 3 2
    7 3 2
    -9 -3 -2
    -9 -3 -2
    -9 -3 -2
    -9 -3 -2
    9 -3 2
    -9 -3 -2
    9 3 2
    9 3 2
    9 3 2
    9 3 2
    -9 3 -2
    9 3 2
    11 -3 2
    -11 -3 -2
    11 -3 2
    -11 -3 -2
    -11 -3 -2
    11 3 2
    -11 3 -2
    11 3 2
    11 3 2
    -11 3 -2
    11 3 2
    11 3 2
    -13 -3 -2
    13 -3 2
    -13 -3 -2
    13 -3 2
    13 3 2
    13 3 2
    13 3 2
    13 3 2
    -13 3 -2
    -13 3 -2
    15 -3 2
    15 -3 2
    -15 -3 -2
    15 3 2
    15 3 2
    15 3 2
    -15 3 -2
    17 -3 2
    -17 3 -2
    -20 -4 2
    -18 -4 2
    18 -4 -2
    18 4 -2
    18 4 -2
    -18 4 2
    -16 -4 2
    16 -4 -2
    -16 -4 2
    -16 4 2
    16 4 -2
    16 4 -2
    -14 -4 2
    -14 -4 2
    -14 -4 2
    14 4 -2
    14 4 -2
    14 4 -2
    14 4 -2
    -14 4 2
    -12 -4 2
    -12 -4 2
    -12 -4 2
    -12 4 2
    12 4 -2
    12 4 -2
    12 4 -2
    -10 -4 2
    -10 -4 2
    -10 -4 2
    -10 -4 2
    -10 -4 2
    10 4 -2
    -10 4 2
    10 4 -2
    -10 4 2
    -10 4 2
    10 4 -2
    -8 -4 2
    8 -4 -2
    -8 -4 2
    -8 -4 2
    -8 -4 2
    -8 4 2
    8 4 -2
    8 4 -2
    -8 4 2
    8 4 -2
    -6 -4 2
    6 -4 -2
    -6 4 2
    6 4 -2
    6 4 -2
    -4 -4 2
    -4 -4 2
    4 4 -2
    -4 4 2
    2 -4 -2
    -2 -4 2
    -2 -4 2
    -2 4 2
    0 -4 -2
    0 -4 -2
    0 -4 2
    0 4 2
    0 4 2
    2 -4 2
    -2 -4 -2
    -2 -4 -2
    -2 -4 -2
    2 4 2
    2 4 2
    2 4 2
    -4 -4 -2
    -4 -4 -2
    -4 -4 -2
    -4 -4 -2
    -4 -4 -2
    4 4 2
    -4 4 -2
    4 4 2
    4 4 2
    4 4 2
    -6 -4 -2
    -6 -4 -2
    -6 -4 -2
    -6 -4 -2
    6 -4 2
    -6 -4 -2
    6 4 2
    6 4 2
    6 4 2
    -6 4 -2
    -6 4 -2
    6 4 2
    -8 -4 -2
    -8 -4 -2
    -8 -4 -2
    -8 -4 -2
    8 -4 2
    -8 -4 -2
    8 4 2
    -8 4 -2
    8 4 2
    8 4 2
    10 -4 2
    -10 -4 -2
    -10 -4 -2
    -10 -4 -2
    -10 -4 -2
    -10 -4 -2
    -10 4 -2
    -10 4 -2
    10 4 2
    10 4 2
    12 -4 2
    -12 -4 -2
    -12 -4 -2
    -12 4 -2
    12 4 2
    -12 4 -2
    12 4 2
    12 4 2
    14 -4 2
    14 -4 2
    -14 -4 -2
    -14 -4 -2
    -14 4 -2
    14 4 2
    16 -4 2
    16 -4 2
    -16 4 -2
    16 4 2
    -17 -5 2
    -17 -5 2
    17 5 -2
    -17 5 2
    17 5 -2
    -15 -5 2
    -15 -5 2
    15 5 -2
    15 5 -2
    -15 5 2
    -13 -5 2
    -13 -5 2
    -13 -5 2
    13 5 -2
    13 5 -2
    -13 5 2
    -11 -5 2
    -11 -5 2
    -11 -5 2
    -11 -5 2
    -11 5 2
    -11 5 2
    11 5 -2
    11 5 -2
    -9 -5 2
    -9 -5 2
    -9 -5 2
    -9 -5 2
    9 5 -2
    -9 5 2
    -9 5 2
    -9 5 2
    9 5 -2
    7 -5 -2
    -7 -5 2
    -7 -5 2
    -7 -5 2
    -7 -5 2
    -7 -5 2
    7 5 -2
    7 5 -2
    -7 5 2
    -7 5 2
    -7 5 2
    7 5 -2
    -5 -5 2
    -5 -5 2
    5 -5 -2
    5 5 -2
    -5 5 2
    5 5 -2
    5 5 -2
    -5 5 2
    -5 5 2
    -3 -5 2
    3 -5 -2
    3 -5 -2
    -3 -5 2
    3 5 -2
    3 5 -2
    -3 5 2
    3 5 -2
    -3 5 2
    1 -5 -2
    -1 -5 2
    1 -5 -2
    1 -5 -2
    -1 -5 2
    1 5 -2
    -1 5 2
    1 5 -2
    -1 5 2
    -1 5 2
    -1 -5 -2
    -1 -5 -2
    -1 -5 -2
    1 -5 2
    1 -5 2
    -1 -5 -2
    1 5 2
    1 5 2
    -1 5 -2
    1 5 2
    1 5 2
    -3 -5 -2
    -3 -5 -2
    -3 -5 -2
    -3 -5 -2
    3 -5 2
    3 5 2
    3 5 2
    -3 5 -2
    3 5 2
    3 5 2
    -5 -5 -2
    -5 -5 -2
    -5 -5 -2
    5 -5 2
    -5 -5 -2
    -5 5 -2
    5 5 2
    5 5 2
    5 5 2
    -5 5 -2
    5 5 2
    -7 -5 -2
    -7 -5 -2
    -7 -5 -2
    -7 -5 -2
    7 5 2
    -7 5 -2
    7 5 2
    -7 5 -2
    7 5 2
    -9 -5 -2
    9 -5 2
    -9 -5 -2
    -9 -5 -2
    -9 -5 -2
    -9 -5 -2
    9 5 2
    9 5 2
    9 5 2
    -9 5 -2
    -9 5 -2
    -11 -5 -2
    11 -5 2
    -11 -5 -2
    -11 5 -2
    11 5 2
    -11 5 -2
    11 5 2
    -13 -5 -2
    13 -5 2
    -13 -5 -2
    -13 5 -2
    -13 5 -2
    13 5 2
    13 5 2
    -15 -5 -2
    -15 5 -2
    15 5 2
    -16 -6 2
    -16 -6 2
    -16 6 2
    16 6 -2
    16 6 -2
    -14 -6 2
    -14 -6 2
    -14 -6 2
    -14 6 2
    14 6 -2
    14 6 -2
    -12 -6 2
    -12 -6 2
    -12 -6 2
    12 6 -2
    -12 6 2
    -12 6 2
    -10 -6 2
    -10 -6 2
    -10 6 2
    10 6 -2
    -10 6 2
    -8 -6 2
    -8 -6 2
    -8 -6 2
    -8 -6 2
    8 6 -2
    8 6 -2
    8 6 -2
    -8 6 2
    -8 6 2
    -8 6 2
    -6 -6 2
    -6 -6 2
    -6 -6 2
    -6 -6 2
    6 6 -2
    6 6 -2
    -6 6 2
    6 6 -2
    -6 6 2
    -4 -6 2
    4 6 -2
    -4 6 2
    -4 6 2
    4 6 -2
    4 6 -2
    -2 -6 2
    -2 -6 2
    -2 -6 2
    2 -6 -2
    2 6 -2
    -2 6 2
    -2 6 2
    0 -6 2
    0 -6 -2
    0 -6 -2
    0 -6 -2
    0 -6 -2
    0 6 2
    0 6 2
    0 6 -2
    -2 -6 -2
    -2 -6 -2
    -2 -6 -2
    -2 -6 -2
    2 -6 2
    -2 6 -2
    2 6 2
    2 6 2
    2 6 2
    -4 -6 -2
    -4 -6 -2
    -4 -6 -2
    -4 -6 -2
    -4 -6 -2
    4 6 2
    4 6 2
    4 6 2
    -4 6 -2
    -6 -6 -2
    -6 -6 -2
    -6 -6 -2
    -6 -6 -2
    -6 -6 -2
    6 6 2
    -6 6 -2
    6 6 2
    6 6 2
    -6 6 -2
    -8 -6 -2
    -8 -6 -2
    -8 -6 -2
    -8 -6 -2
    -8 -6 -2
    -8 6 -2
    8 6 2
    8 6 2
    8 6 2
    -8 6 -2
    -10 -6 -2
    -10 -6 -2
    -10 -6 -2
    -10 -6 -2
    10 6 2
    -10 6 -2
    10 6 2
    -10 6 -2
    -12 -6 -2
    -12 -6 -2
    12 6 2
    -12 6 -2
    12 6 2
    -12 6 -2
    -13 -7 2
    -13 -7 2
    -13 -7 2
    13 7 -2
    -13 7 2
    13 7 -2
    -11 -7 2
    -11 -7 2
    -11 -7 2
    -11 -7 2
    11 7 -2
    -11 7 2
    11 7 -2
    -9 -7 2
    -9 -7 2
    -9 -7 2
    -9 -7 2
    9 7 -2
    9 7 -2
    -9 7 2
    -7 -7 2
    -7 -7 2
    -7 -7 2
    -7 -7 2
    7 7 -2
    7 7 -2
    -7 7 2
    -5 -7 2
    -5 -7 2
    -5 -7 2
    5 7 -2
    -5 7 2
    -5 7 2
    5 7 -2
    3 -7 -2
    -3 -7 2
    -3 -7 2
    -3 7 2
    -3 7 2
    3 7 -2
    1 -7 -2
    -1 7 2
    -1 7 2
    1 7 -2
    -1 -7 -2
    -1 -7 -2
    1 -7 2
    -1 -7 -2
    1 7 2
    -1 7 -2
    1 7 2
    3 -7 2
    -3 -7 -2
    -3 -7 -2
    -3 -7 -2
    3 7 2
    3 7 2
    -3 7 -2
    -5 -7 -2
    5 -7 2
    -5 -7 -2
    -5 -7 -2
    5 7 2
    -5 7 -2
    5 7 2
    -7 -7 -2
    -7 -7 -2
    -7 -7 -2
    -7 -7 -2
    7 7 2
    7 7 2
    -7 7 -2
    -9 -7 -2
    -9 -7 -2
    -9 -7 -2
    9 7 2
    -9 7 -2
    -11 -7 -2
    -11 7 -2
    11 7 2
    -10 -8 2
    -10 -8 2
    -10 -8 2
    -10 -8 2
    -10 8 2
    10 8 -2
    -8 -8 2
    -8 -8 2
    -8 -8 2
    -8 8 2
    8 8 -2
    -6 -8 2
    -6 -8 2
    -6 -8 2
    -6 -8 2
    6 8 -2
    -6 8 2
    4 -8 -2
    -4 -8 2
    -4 -8 2
    -4 -8 2
    -4 -8 2
    -4 8 2
    4 8 -2
    2 -8 -2
    2 -8 -2
    -2 -8 2
    -2 -8 2
    2 8 -2
    -2 8 2
    0 -8 2
    0 -8 2
    0 -8 2
    0 -8 -2
    0 8 2
    0 8 -2
    2 -8 2
    2 -8 2
    -2 -8 -2
    -2 -8 -2
    2 -8 2
    -2 -8 -2
    2 8 2
    -2 8 -2
    -4 -8 -2
    4 -8 2
    -4 -8 -2
    -4 -8 -2
    -4 8 -2
    4 8 2
    -6 -8 -2
    -6 -8 -2
    -6 -8 -2
    6 8 2
    -6 8 -2
    -8 -8 -2
    -8 -8 -2
    -8 8 -2
    -5 -9 2
    -5 -9 2
    -3 -9 2
    -3 -9 2
    3 9 -2
    -3 9 2
    -1 -9 2
    1 -9 -2
    1 -9 -2
    1 9 -2
    -1 -9 -2
    -1 -9 -2
    -1 9 -2
    1 9 2
    22 0 -3
    22 0 -3
    20 0 -3
    -20 0 3
    20 0 -3
    20 0 -3
    18 0 -3
    18 0 -3
    -18 0 3
    18 0 -3
    18 0 -3
    -18 0 3
    16 0 -3
    -16 0 3
    16 0 -3
    16 0 -3
    16 0 -3
    14 0 -3
    14 0 -3
    -14 0 3
    14 0 -3
    14 0 -3
    -14 0 3
    12 0 -3
    12 0 -3
    -12 0 3
    -10 0 3
    10 0 -3
    10 0 -3
    -8 0 3
    -6 0 3
    6 0 -3
    6 0 -3
    -4 0 3
    4 0 -3
    4 0 -3
    2 0 -3
    -2 0 3
    2 0 -3
    0 0 -3
    0 0 3
    0 0 -3
    -2 0 -3
    -2 0 -3
    2 0 3
    -4 0 -3
    4 0 3
    -4 0 -3
    -6 0 -3
    6 0 3
    -6 0 -3
    6 0 3
    -8 0 -3
    -8 0 -3
    8 0 3
    10 0 3
    10 0 3
    -10 0 -3
    10 0 3
    12 0 3
    12 0 3
    -12 0 -3
    12 0 3
    -14 0 -3
    14 0 3
    14 0 3
    -16 0 -3
    16 0 3
    21 -1 -3
    21 -1 -3
    21 1 -3
    21 1 -3
    21 1 -3
    -21 1 3
    19 -1 -3
    -19 -1 3
    19 -1 -3
    19 -1 -3
    19 1 -3
    19 1 -3
    -19 1 3
    19 1 -3
    17 -1 -3
    17 -1 -3
    17 -1 -3
    17 -1 -3
    -17 -1 3
    17 1 -3
    17 1 -3
    -17 1 3
    17 1 -3
    17 1 -3
    15 -1 -3
    15 -1 -3
    15 -1 -3
    -15 -1 3
    15 -1 -3
    15 1 -3
    15 1 -3
    15 1 -3
    -15 1 3
    -15 1 3
    15 1 -3
    -13 -1 3
    -13 -1 3
    13 -1 -3
    13 -1 -3
    -13 1 3
    13 1 -3
    13 1 -3
    13 1 -3
    13 1 -3
    -13 1 3
    13 1 -3
    -11 -1 3
    11 -1 -3
    -11 -1 3
    11 -1 -3
    11 1 -3
    -11 1 3
    -11 1 3
    11 1 -3
    -9 -1 3
    9 -1 -3
    -9 1 3
    9 1 -3
    9 1 -3
    7 -1 -3
    7 -1 -3
    -7 -1 3
    7 1 -3
    -7 1 3
    7 1 -3
    5 -1 -3
    -5 -1 3
    5 -1 -3
    5 1 -3
    -5 1 3
    5 1 -3
    -3 -1 3
    3 -1 -3
    3 -1 -3
    3 1 -3
    3 1 -3
    1 -1 -3
    1 -1 -3
    -1 -1 3
    1 1 -3
    1 1 -3
    -1 -1 -3
    1 -1 3
    -1 -1 -3
    -1 1 -3
    -1 1 -3
    -3 -1 -3
    3 -1 3
    -3 1 -3
    3 1 3
    -3 1 -3
    5 -1 3
    -5 -1 -3
    -5 -1 -3
    5 -1 3
    -5 1 -3
    5 1 3
    5 1 3
    -7 -1 -3
    -7 -1 -3
    7 -1 3
    7 1 3
    7 1 3
    7 1 3
    -7 1 -3
    9 -1 3
    -9 -1 -3
    9 -1 3
    -9 -1 -3
    -9 -1 -3
    9 1 3
    9 1 3
    -9 1 -3
    9 1 3
    9 1 3
    9 1 3
    -11 -1 -3
    -11 -1 -3
    -11 -1 -3
    11 -1 3
    11 -1 3
    11 -1 3
    11 1 3
    11 1 3
    11 1 3
    -11 1 -3
    11 1 3
    -13 -1 -3
    13 -1 3
    13 -1 3
    13 -1 3
    13 1 3
    -13 1 -3
    13 1 3
    15 -1 3
    15 -1 3
    15 1 3
    -15 1 -3
    15 1 3
    17 -1 3
    17 -1 3
    -17 1 -3
    17 1 3
    17 1 3
    17 1 3
    22 -2 -3
    22 -2 -3
    22 2 -3
    20 -2 -3
    -20 -2 3
    20 -2 -3
    20 2 -3
    20 2 -3
    20 2 -3
    -20 2 3
    18 -2 -3
    18 -2 -3
    -18 -2 3
    18 2 -3
    18 2 -3
    18 2 -3
    18 2 -3
    -18 2 3
    16 -2 -3
    -16 -2 3
    16 -2 -3
    16 -2 -3
    16 -2 -3
    16 2 -3
    -16 2 3
    16 2 -3
    16 2 -3
    16 2 -3
    16 2 -3
    -14 -2 3
    14 -2 -3
    -14 -2 3
    14 -2 -3
    14 2 -3
    14 2 -3
    14 2 -3
    14 2 -3
    12 -2 -3
    -12 -2 3
    -12 -2 3
    12 -2 -3
    12 2 -3
    12 2 -3
    -12 2 3
    12 2 -3
    12 2 -3
    12 2 -3
    12 2 -3
    -10 -2 3
    -10 -2 3
    -10 -2 3
    10 -2 -3
    -10 2 3
    10 2 -3
    10 2 -3
    10 2 -3
    -8 -2 3
    -8 -2 3
    -8 -2 3
    8 -2 -3
    8 -2 -3
    -8 2 3
    8 2 -3
    8 2 -3
    8 2 -3
    6 -2 -3
    6 -2 -3
    -6 -2 3
    -6 2 3
    6 2 -3
    4 -2 -3
    -4 -2 3
    4 -2 -3
    4 2 -3
    -4 2 3
    4 2 -3
    2 -2 -3
    2 -2 -3
    -2 -2 3
    2 2 -3
    -2 2 3
    2 2 -3
    0 -2 3
    0 -2 -3
    0 2 3
    0 2 -3
    2 -2 3
    -2 -2 -3
    -2 2 -3
    2 2 3
    -4 -2 -3
    4 -2 3
    -4 -2 -3
    -4 -2 -3
    4 2 3
    4 2 3
    4 2 3
    -6 -2 -3
    -6 -2 -3
    -6 -2 -3
    6 -2 3
    6 -2 3
    -6 -2 -3
    6 2 3
    6 2 3
    6 2 3
    6 2 3
    -6 2 -3
    -8 -2 -3
    -8 -2 -3
    -8 -2 -3
    8 -2 3
    -8 -2 -3
    8 -2 3
    8 2 3
    8 2 3
    8 2 3
    8 2 3
    -8 2 -3
    8 2 3
    -10 -2 -3
    -10 -2 -3
    -10 -2 -3
    10 -2 3
    10 2 3
    10 2 3
    10 2 3
    -10 2 -3
    10 2 3
    10 2 3
    12 -2 3
    -12 -2 -3
    12 -2 3
    -12 -2 -3
    12 -2 3
    12 2 3
    12 2 3
    12 2 3
    12 2 3
    -12 2 -3
    12 2 3
    14 -2 3
    14 -2 3
    -14 2 -3
    -14 2 -3
    14 2 3
    14 2 3
    16 -2 3
    16 -2 3
    -16 2 -3
    16 2 3
    16 2 3
    21 -3 -3
    21 -3 -3
    -21 3 3
    21 3 -3
    19 -3 -3
    19 -3 -3
    -19 -3 3
    -19 3 3
    19 3 -3
    19 3 -3
    19 3 -3
    -17 -3 3
    -17 -3 3
    17 -3 -3
    -17 3 3
    17 3 -3
    17 3 -3
    17 3 -3
    17 3 -3
    17 3 -3
    -15 -3 3
    15 -3 -3
    -15 -3 3
    -15 3 3
    15 3 -3
    15 3 -3
    15 3 -3
    15 3 -3
    15 3 -3
    -13 -3 3
    13 -3 -3
    -13 -3 3
    13 3 -3
    13 3 -3
    13 3 -3
    13 3 -3
    -13 3 3
    -11 -3 3
    -11 -3 3
    11 -3 -3
    -11 -3 3
    11 3 -3
    11 3 -3
    11 3 -3
    11 3 -3
    -11 3 3
    -11 3 3
    11 3 -3
    -9 -3 3
    9 -3 -3
    -9 -3 3
    -9 -3 3
    -9 -3 3
    9 -3 -3
    -9 -3 3
    9 3 -3
    9 3 -3
    9 3 -3
    -9 3 3
    9 3 -3
    -9 3 3
    -7 -3 3
    7 -3 -3
    -7 3 3
    7 3 -3
    7 3 -3
    5 -3 -3
    -5 -3 3
    5 3 -3
    -5 3 3
    -3 -3 3
    -3 3 3
    3 3 -3
    -1 -3 3
    1 -3 -3
    1 3 -3
    -1 3 3
    -1 3 3
    -1 3 3
    1 -3 3
    -1 -3 -3
    1 3 3
    1 3 3
    1 3 3
    -3 -3 -3
    -3 -3 -3
    -3 -3 -3
    3 -3 3
    3 3 3
    3 3 3
    3 3 3
    -5 -3 -3
    5 -3 3
    -5 -3 -3
    5 -3 3
    -5 -3 -3
    5 3 3
    -5 3 -3
    5 3 3
    5 3 3
    -7 -3 -3
    7 -3 3
    -7 -3 -3
    -7 -3 -3
    -7 -3 -3
    -7 -3 -3
    7 3 3
    7 3 3
    -7 3 -3
    7 3 3
    7 3 3
    7 3 3
    7 3 3
    -9 -3 -3
    -9 -3 -3
    -9 -3 -3
    -9 -3 -3
    9 -3 3
    9 3 3
    -9 3 -3
    9 3 3
    9 3 3
    9 3 3
    9 3 3
    11 -3 3
    -11 -3 -3
    11 -3 3
    -11 -3 -3
    11 -3 3
    -11 3 -3
    11 3 3
    11 3 3
    -11 3 -3
    11 3 3
    11 3 3
    -13 -3 -3
    13 -3 3
    -13 -3 -3
    13 -3 3
    13 3 3
    -13 3 -3
    13 3 3
    13 3 3
    -13 3 -3
    15 -3 3
    15 -3 3
    -15 3 -3
    15 3 3
    20 4 -3
    -20 4 3
    20 4 -3
    -18 -4 3
    -18 -4 3
    18 -4 -3
    18 4 -3
    18 4 -3
    -18 4 3
    -16 -4 3
    -16 -4 3
    16 -4 -3
    16 4 -3
    16 4 -3
    16 4 -3
    -16 4 3
    -14 -4 3
    -14 -4 3
    -14 -4 3
    14 4 -3
    14 4 -3
    -14 4 3
    14 4 -3
    14 4 -3
    -12 -4 3
    -12 -4 3
    -12 -4 3
    -12 -4 3
    12 4 -3
    12 4 -3
    -12 4 3
    -12 4 3
    12 4 -3
    -10 -4 3
    -10 -4 3
    -10 -4 3
    -10 -4 3
    -10 4 3
    -10 4 3
    10 4 -3
    10 4 -3
    10 4 -3
    -10 4 3
    -8 -4 3
    -8 -4 3
    -8 -4 3
    -8 -4 3
    8 -4 -3
    -8 -4 3
    -8 4 3
    8 4 -3
    -8 4 3
    8 4 -3
    -8 4 3
    8 4 -3
    -6 -4 3
    -6 -4 3
    6 -4 -3
    6 4 -3
    -6 4 3
    6 4 -3
    4 -4 -3
    -4 -4 3
    -4 -4 3
    -4 4 3
    4 4 -3
    -2 -4 3
    2 -4 -3
    -2 -4 3
    2 -4 -3
    -2 4 3
    0 -4 -3
    0 -4 3
    0 -4 3
    0 -4 -3
    0 4 3
    0 4 3
    2 -4 3
    -2 -4 -3
    2 -4 3
    -2 -4 -3
    2 4 3
    2 4 3
    -2 4 -3
    2 4 3
    2 4 3
    -4 -4 -3
    -4 -4 -3
    4 -4 3
    -4 -4 -3
    4 -4 3
    -4 -4 -3
    -4 -4 -3
    4 4 3
    4 4 3
    4 4 3
    4 4 3
    -4 4 -3
    6 -4 3
    -6 -4 -3
    -6 -4 -3
    -6 -4 -3
    -6 -4 -3
    -6 -4 -3
    6 4 3
    6 4 3
    6 4 3
    -6 4 -3
    -6 4 -3
    -8 -4 -3
    -8 -4 -3
    -8 -4 -3
    8 -4 3
    -8 -4 -3
    -8 -4 -3
    8 4 3
    8 4 3
    -8 4 -3
    -8 4 -3
    10 -4 3
    -10 -4 -3
    -10 -4 -3
    -10 -4 -3
    10 4 3
    -10 4 -3
    10 4 3
    -10 4 -3
    12 -4 3
    12 -4 3
    -12 -4 -3
    -12 -4 -3
    12 4 3
    12 4 3
    -12 4 -3
    -12 4 -3
    -14 -4 -3
    14 -4 3
    14 -4 3
    -14 4 -3
    14 4 3
    -19 -5 3
    19 5 -3
    19 5 -3
    -19 5 3
    -17 -5 3
    -17 -5 3
    17 5 -3
    17 5 -3
    -17 5 3
    -15 -5 3
    -15 -5 3
    15 5 -3
    15 5 -3
    -15 5 3
    -13 -5 3
    -13 -5 3
    13 5 -3
    -11 -5 3
    -11 -5 3
    -11 -5 3
    -11 -5 3
    11 5 -3
    11 5 -3
    -11 5 3
    11 5 -3
    -11 5 3
    -9 -5 3
    -9 -5 3
    -9 -5 3
    -9 5 3
    -9 5 3
    9 5 -3
    9 5 -3
    -7 -5 3
    -7 -5 3
    -7 -5 3
    -7 -5 3
    -7 -5 3
    7 -5 -3
    -7 5 3
    7 5 -3
    7 5 -3
    -7 5 3
    7 5 -3
    -7 5 3
    5 -5 -3
    -5 -5 3
    -5 -5 3
    -5 -5 3
    5 -5 -3
    5 5 -3
    -5 5 3
    -5 5 3
    -5 5 3
    5 5 -3
    5 5 -3
    -3 -5 3
    -3 -5 3
    -3 -5 3
    3 -5 -3
    3 -5 -3
    -3 5 3
    3 5 -3
    3 5 -3
    -3 5 3
    1 -5 -3
    1 -5 -3
    -1 -5 3
    1 5 -3
    1 5 -3
    -1 5 3
    -1 5 3
    -1 5 3
    1 -5 3
    -1 -5 -3
    1 -5 3
    -1 -5 -3
    -1 -5 -3
    -1 -5 -3
    -1 5 -3
    1 5 3
    1 5 3
    1 5 3
    1 5 3
    -1 5 -3
    -3 -5 -3
    3 -5 3
    -3 -5 -3
    -3 -5 -3
    -3 -5 -3
    3 -5 3
    -3 -5 -3
    3 5 3
    3 5 3
    3 5 3
    3 5 3
    -3 5 -3
    -3 5 -3
    -5 -5 -3
    -5 -5 -3
    5 -5 3
    -5 -5 -3
    -5 -5 -3
    -5 -5 -3
    -5 5 -3
    5 5 3
    -5 5 -3
    5 5 3
    5 5 3
    5 5 3
    -7 -5 -3
    -7 -5 -3
    -7 -5 -3
    -7 -5 -3
    7 -5 3
    -7 -5 -3
    -7 5 -3
    7 5 3
    7 5 3
    -7 5 -3
    7 5 3
    -9 -5 -3
    9 -5 3
    -9 -5 -3
    -9 -5 -3
    -9 -5 -3
    -9 5 -3
    9 5 3
    9 5 3
    -9 5 -3
    -11 -5 -3
    11 -5 3
    -11 -5 -3
    11 -5 3
    -11 5 -3
    11 5 3
    -11 5 -3
    11 5 3
    13 -5 3
    -13 -5 -3
    13 -5 3
    -13 5 -3
    13 5 3
    -13 5 -3
    -16 -6 3
    -16 -6 3
    16 6 -3
    16 6 -3
    -16 6 3
    -14 -6 3
    -14 -6 3
    -14 -6 3
    14 6 -3
    -14 6 3
    14 6 -3
    -12 -6 3
    -12 -6 3
    -12 -6 3
    -12 -6 3
    12 6 -3
    12 6 -3
    -12 6 3
    -12 6 3
    -10 -6 3
    -10 -6 3
    -10 -6 3
    10 6 -3
    -10 6 3
    10 6 -3
    -8 -6 3
    -8 -6 3
    -8 -6 3
    8 6 -3
    -8 6 3
    8 6 -3
    8 6 -3
    -8 6 3
    -6 -6 3
    -6 -6 3
    -6 -6 3
    -6 -6 3
    6 6 -3
    6 6 -3
    -6 6 3
    6 6 -3
    -6 6 3
    -4 -6 3
    4 -6 -3
    -4 -6 3
    -4 -6 3
    4 -6 -3
    -4 6 3
    -4 6 3
    4 6 -3
    4 6 -3
    2 -6 -3
    -2 -6 3
    2 -6 -3
    2 6 -3
    -2 6 3
    -2 6 3
    2 6 -3
    0 -6 -3
    0 -6 -3
    0 -6 -3
    0 -6 -3
    0 -6 3
    0 6 -3
    0 6 3
    0 6 3
    0 6 3
    -2 -6 -3
    2 -6 3
    -2 -6 -3
    -2 -6 -3
    -2 -6 -3
    -2 6 -3
    2 6 3
    2 6 3
    -4 -6 -3
    -4 -6 -3
    -4 -6 -3
    4 -6 3
    -4 -6 -3
    -4 -6 -3
    4 6 3
    4 6 3
    4 6 3
    -4 6 -3
    -6 -6 -3
    6 -6 3
    -6 -6 -3
    -6 -6 -3
    -6 -6 -3
    -6 -6 -3
    -6 6 -3
    6 6 3
    6 6 3
    -6 6 -3
    6 6 3
    8 -6 3
    -8 -6 -3
    -8 -6 -3
    -8 -6 -3
    -8 -6 -3
    -8 6 -3
    -8 6 -3
    8 6 3
    10 -6 3
    -10 -6 -3
    -10 -6 -3
    -10 6 -3
    10 6 3
    -12 -6 -3
    12 6 3
    -12 6 -3
    -15 -7 3
    -15 -7 3
    15 7 -3
    -15 7 3
    -13 -7 3
    -13 -7 3
    -13 -7 3
    -13 -7 3
    13 7 -3
    13 7 -3
    -11 -7 3
    -11 -7 3
    -11 -7 3
    -11 -7 3
    -11 7 3
    11 7 -3
    -9 -7 3
    -9 -7 3
    -9 -7 3
    -9 -7 3
    -9 7 3
    9 7 -3
    9 7 -3
    -7 -7 3
    -7 -7 3
    -7 -7 3
    -7 7 3
    7 7 -3
    7 7 -3
    -7 7 3
    5 -7 -3
    -5 -7 3
    -5 -7 3
    -5 -7 3
    -5 -7 3
    5 7 -3
    5 7 -3
    -5 7 3
    -3 -7 3
    -3 -7 3
    3 -7 -3
    3 7 -3
    -3 7 3
    -3 7 3
    -1 -7 3
    1 -7 -3
    -1 -7 3
    1 -7 -3
    -1 7 3
    1 7 -3
    -1 7 3
    -1 -7 -3
    1 -7 3
    -1 -7 -3
    -1 -7 -3
    1 -7 3
    1 7 3
    -1 7 -3
    1 7 3
    3 -7 3
    -3 -7 -3
    -3 -7 -3
    -3 -7 -3
    3 7 3
    -3 7 -3
    3 7 3
    -5 -7 -3
    -5 -7 -3
    -5 -7 -3
    5 -7 3
    5 7 3
    5 7 3
    -5 7 -3
    -7 -7 -3
    -7 -7 -3
    -7 -7 -3
    7 -7 3
    -7 7 -3
    -9 -7 -3
    -9 -7 -3
    9 7 3
    -9 7 -3
    -12 -8 3
    -12 -8 3
    12 8 -3
    -10 -8 3
    -10 -8 3
    -10 -8 3
    -10 -8 3
    10 8 -3
    -10 8 3
    -8 -8 3
    -8 -8 3
    -8 -8 3
    -8 -8 3
    -8 8 3
    8 8 -3
    -6 -8 3
    -6 -8 3
    -6 -8 3
    -6 -8 3
    6 8 -3
    -6 8 3
    -4 -8 3
    4 -8 -3
    -4 -8 3
    -4 -8 3
    -4 8 3
    4 8 -3
    -2 -8 3
    -2 -8 3
    2 -8 -3
    -2 -8 3
    2 -8 -3
    -2 8 3
    2 8 -3
    0 -8 -3
    0 -8 3
    0 -8 -3
    0 -8 3
    0 -8 3
    0 8 -3
    0 8 3
    -2 -8 -3
    -2 -8 -3
    -2 -8 -3
    2 8 3
    -2 8 -3
    -4 -8 -3
    -4 -8 -3
    -4 -8 -3
    4 8 3
    -4 8 -3
    -6 -8 -3
    -6 -8 -3
    -6 8 -3
    -5 -9 3
    -5 -9 3
    -5 9 3
    -3 -9 3
    -3 -9 3
    3 9 -3
    -3 9 3
    -1 -9 3
    1 -9 -3
    -1 -9 3
    1 -9 -3
    -1 9 3
    1 9 -3
    22 0 -4
    22 0 -4
    22 0 -4
    -20 0 4
    20 0 -4
    20 0 -4
    20 0 -4
    18 0 -4
    18 0 -4
    18 0 -4
    -18 0 4
    -18 0 4
    16 0 -4
    16 0 -4
    16 0 -4
    16 0 -4
    -16 0 4
    -16 0 4
    14 0 -4
    14 0 -4
    14 0 -4
    -14 0 4
    14 0 -4
    -14 0 4
    12 0 -4
    12 0 -4
    -12 0 4
    10 0 -4
    -10 0 4
    10 0 -4
    -8 0 4
    8 0 -4
    8 0 -4
    -6 0 4
    6 0 -4
    6 0 -4
    -4 0 4
    4 0 -4
    4 0 -4
    2 0 -4
    2 0 -4
    0 0 4
    0 0 -4
    -2 0 -4
    4 0 4
    -4 0 -4
    -6 0 -4
    6 0 4
    6 0 4
    -8 0 -4
    8 0 4
    -8 0 -4
    8 0 4
    -10 0 -4
    10 0 4
    10 0 4
    10 0 4
    12 0 4
    -12 0 -4
    12 0 4
    12 0 4
    -14 0 -4
    14 0 4
    14 0 4
    16 0 4
    16 0 4
    16 0 4
    21 -1 -4
    21 -1 -4
    21 -1 -4
    21 1 -4
    21 1 -4
    21 1 -4
    19 -1 -4
    -19 -1 4
    19 -1 -4
    19 -1 -4
    -19 1 4
    19 1 -4
    19 1 -4
    19 1 -4
    17 -1 -4
    -17 -1 4
    17 -1 -4
    17 -1 -4
    17 -1 -4
    17 1 -4
    17 1 -4
    17 1 -4
    17 1 -4
    -17 1 4
    15 -1 -4
    15 -1 -4
    -15 -1 4
    15 -1 -4
    15 -1 -4
    15 1 -4
    15 1 -4
    15 1 -4
    15 1 -4
    -13 -1 4
    13 -1 -4
    -13 -1 4
    13 1 -4
    -13 1 4
    -13 1 4
    13 1 -4
    13 1 -4
    13 1 -4
    11 -1 -4
    11 -1 -4
    -11 -1 4
    11 1 -4
    11 1 -4
    -11 1 4
    -9 -1 4
    9 -1 -4
    9 -1 -4
    -9 -1 4
    9 1 -4
    9 1 -4
    7 -1 -4
    7 -1 -4
    -7 -1 4
    7 1 -4
    -7 1 4
    7 1 -4
    5 -1 -4
    5 -1 -4
    5 1 -4
    5 1 -4
    3 -1 -4
    -3 -1 4
    3 -1 -4
    3 1 -4
    3 1 -4
    -1 -1 4
    1 -1 -4
    1 1 -4
    1 -1 4
    -1 -1 -4
    -1 1 -4
    -3 -1 -4
    -3 -1 -4
    3 -1 4
    -3 -1 -4
    3 -1 4
    3 1 4
    -3 1 -4
    3 1 4
    -5 -1 -4
    -5 -1 -4
    -5 -1 -4
    5 -1 4
    -5 1 -4
    5 1 4
    5 1 4
    5 1 4
    5 1 4
    -7 -1 -4
    -7 -1 -4
    -7 -1 -4
    7 -1 4
    7 -1 4
    -7 -1 -4
    7 1 4
    7 1 4
    -7 1 -4
    7 1 4
    7 1 4
    9 -1 4
    -9 -1 -4
    -9 -1 -4
    9 -1 4
    9 1 4
    9 1 4
    9 1 4
    -9 1 -4
    9 1 4
    9 1 4
    11 -1 4
    11 -1 4
    11 -1 4
    -11 -1 -4
    11 1 4
    -11 1 -4
    11 1 4
    11 1 4
    11 1 4
    13 -1 4
    13 -1 4
    -13 1 -4
    13 1 4
    13 1 4
    15 -1 4
    15 -1 4
    -15 1 -4
    15 1 4
    15 1 4
    15 1 4
    22 -2 -4
    22 -2 -4
    -22 2 4
    22 2 -4
    22 2 -4
    20 -2 -4
    20 -2 -4
    20 -2 -4
    -20 -2 4
    20 2 -4
    20 2 -4
    -20 2 4
    20 2 -4
    -18 -2 4
    18 -2 -4
    18 -2 -4
    18 -2 -4
    18 2 -4
    18 2 -4
    18 2 -4
    -18 2 4
    -16 -2 4
    16 -2 -4
    16 -2 -4
    -16 -2 4
    -16 2 4
    16 2 -4
    16 2 -4
    16 2 -4
    16 2 -4
    16 2 -4
    -14 -2 4
    14 -2 -4
    14 -2 -4
    -14 -2 4
    14 2 -4
    14 2 -4
    14 2 -4
    14 2 -4
    14 2 -4
    -14 2 4
    -12 -2 4
    -12 -2 4
    12 -2 -4
    12 -2 -4
    12 2 -4
    12 2 -4
    12 2 -4
    12 2 -4
    -12 2 4
    12 2 -4
    -10 -2 4
    -10 -2 4
    -10 -2 4
    10 -2 -4
    10 -2 -4
    10 2 -4
    10 2 -4
    -10 2 4
    10 2 -4
    -8 -2 4
    8 -2 -4
    8 -2 -4
    8 2 -4
    -8 2 4
    -6 -2 4
    -6 -2 4
    -6 2 4
    -4 -2 4
    -4 2 4
    4 2 -4
    -2 -2 4
    2 -2 -4
    -2 2 4
    2 2 -4
    0 -2 4
    0 -2 -4
    0 -2 -4
    0 2 -4
    0 2 4
    0 2 4
    2 -2 4
    2 -2 4
    -2 -2 -4
    -2 -2 -4
    2 2 4
    2 2 4
    2 2 4
    4 -2 4
    -4 -2 -4
    -4 -2 -4
    -4 -2 -4
    -4 -2 -4
    4 -2 4
    4 2 4
    4 2 4
    4 2 4
    -6 -2 -4
    -6 -2 -4
    -6 -2 -4
    -6 -2 -4
    6 -2 4
    -6 -2 -4
    6 -2 4
    -6 -2 -4
    -6 2 -4
    6 2 4
    6 2 4
    6 2 4
    6 2 4
    6 2 4
    -8 -2 -4
    8 -2 4
    -8 -2 -4
    -8 -2 -4
    8 -2 4
    -8 -2 -4
    8 2 4
    8 2 4
    8 2 4
    -8 2 -4
    8 2 4
    8 2 4
    -10 -2 -4
    10 -2 4
    10 -2 4
    -10 -2 -4
    10 -2 4
    -10 -2 -4
    10 2 4
    10 2 4
    10 2 4
    10 2 4
    10 2 4
    -10 2 -4
    12 -2 4
    12 -2 4
    -12 2 -4
    12 2 4
    12 2 4
    14 -2 4
    -14 2 -4
    14 2 4
    14 2 4
    16 -2 4
    16 -2 4
    16 -2 4
    -16 2 -4
    -21 -3 4
    21 -3 -4
    21 -3 -4
    -21 3 4
    21 3 -4
    -19 -3 4
    19 -3 -4
    19 -3 -4
    19 3 -4
    -19 3 4
    19 3 -4
    19 3 -4
    17 -3 -4
    -17 -3 4
    17 -3 -4
    -17 -3 4
    17 3 -4
    -17 3 4
    17 3 -4
    17 3 -4
    17 3 -4
    17 3 -4
    -15 -3 4
    -15 -3 4
    15 -3 -4
    15 3 -4
    -15 3 4
    15 3 -4
    15 3 -4
    15 3 -4
    15 3 -4
    -13 -3 4
    -13 -3 4
    13 -3 -4
    13 3 -4
    13 3 -4
    13 3 -4
    13 3 -4
    -13 3 4
    -11 -3 4
    11 -3 -4
    -11 -3 4
    -11 -3 4
    11 3 -4
    -11 3 4
    11 3 -4
    11 3 -4
    -11 3 4
    11 3 -4
    11 3 -4
    -9 -3 4
    -9 -3 4
    -9 -3 4
    -9 -3 4
    9 -3 -4
    -9 -3 4
    9 3 -4
    9 3 -4
    9 3 -4
    9 3 -4
    9 3 -4
    -9 3 4
    -9 3 4
    -7 -3 4
    7 -3 -4
    -7 -3 4
    7 3 -4
    7 3 -4
    -7 3 4
    -5 -3 4
    5 -3 -4
    -5 -3 4
    -5 3 4
    5 3 -4
    3 -3 -4
    -3 -3 4
    -3 -3 4
    -3 3 4
    3 3 -4
    -1 -3 4
    1 -3 -4
    1 -3 -4
    -1 3 4
    -1 3 4
    1 -3 4
    1 -3 4
    -1 -3 -4
    -1 -3 -4
    1 3 4
    1 3 4
    1 3 4
    -3 -3 -4
    -3 -3 -4
    -3 -3 -4
    -3 -3 -4
    3 -3 4
    3 -3 4
    -3 -3 -4
    3 3 4
    3 3 4
    3 3 4
    3 3 4
    3 3 4
    -3 3 -4
    5 -3 4
    -5 -3 -4
    -5 -3 -4
    5 -3 4
    -5 -3 -4
    -5 -3 -4
    -5 -3 -4
    5 3 4
    -5 3 -4
    5 3 4
    5 3 4
    5 3 4
    5 3 4
    5 3 4
    -7 -3 -4
    7 -3 4
    7 -3 4
    -7 -3 -4
    -7 -3 -4
    -7 -3 -4
    -7 -3 -4
    -7 3 -4
    7 3 4
    7 3 4
    7 3 4
    7 3 4
    7 3 4
    -9 -3 -4
    9 -3 4
    -9 -3 -4
    9 -3 4
    -9 -3 -4
    -9 -3 -4
    9 3 4
    9 3 4
    9 3 4
    9 3 4
    9 3 4
    -9 3 -4
    -11 -3 -4
    11 -3 4
    11 -3 4
    -11 -3 -4
    11 3 4
    11 3 4
    11 3 4
    -11 3 -4
    -11 3 -4
    -13 -3 -4
    13 -3 4
    13 -3 4
    -13 3 -4
    13 3 4
    -13 3 -4
    15 -3 4
    15 -3 4
    15 -3 4
    -15 3 -4
    -20 -4 4
    20 4 -4
    -20 4 4
    20 4 -4
    -18 -4 4
    -18 -4 4
    18 4 -4
    18 4 -4
    -18 4 4
    -16 -4 4
    16 -4 -4
    -16 -4 4
    -16 4 4
    16 4 -4
    16 4 -4
    16 4 -4
    -14 -4 4
    -14 -4 4
    -14 -4 4
    14 4 -4
    14 4 -4
    14 4 -4
    -14 4 4
    14 4 -4
    -12 -4 4
    -12 -4 4
    -12 -4 4
    -12 -4 4
    12 4 -4
    12 4 -4
    12 4 -4
    -12 4 4
    12 4 -4
    -12 4 4
    -10 -4 4
    -10 -4 4
    -10 -4 4
    -10 -4 4
    -10 -4 4
    10 4 -4
    -10 4 4
    -10 4 4
    -10 4 4
    10 4 -4
    10 4 -4
    -8 -4 4
    -8 -4 4
    8 -4 -4
    -8 -4 4
    -8 4 4
    8 4 -4
    -8 4 4
    -8 4 4
    8 4 -4
    -6 -4 4
    6 -4 -4
    -6 -4 4
    -6 -4 4
    -6 -4 4
    -6 4 4
    -6 4 4
    6 4 -4
    6 4 -4
    -4 -4 4
    4 -4 -4
    -4 -4 4
    4 -4 -4
    -4 4 4
    -4 4 4
    4 4 -4
    2 -4 -4
    2 -4 -4
    -2 -4 4
    -2 -4 4
    -2 4 4
    2 4 -4
    -2 4 4
    0 -4 4
    0 -4 4
    0 -4 -4
    0 4 4
    0 4 4
    -2 -4 -4
    2 -4 4
    -2 -4 -4
    -2 -4 -4
    -2 -4 -4
    2 -4 4
    -2 -4 -4
    2 4 4
    -2 4 -4
    2 4 4
    2 4 4
    -2 4 -4
    2 4 4
    4 -4 4
    4 -4 4
    -4 -4 -4
    -4 -4 -4
    -4 -4 -4
    -4 -4 -4
    -4 -4 -4
    4 4 4
    -4 4 -4
    4 4 4
    -4 4 -4
    4 4 4
    4 4 4
    6 -4 4
    -6 -4 -4
    -6 -4 -4
    -6 -4 -4
    -6 -4 -4
    6 4 4
    6 4 4
    -6 4 -4
    6 4 4
    -6 4 -4
    -8 -4 -4
    -8 -4 -4
    -8 -4 -4
    -8 -4 -4
    8 -4 4
    -8 -4 -4
    8 -4 4
    -8 4 -4
    8 4 4
    8 4 4
    -8 4 -4
    8 4 4
    -10 -4 -4
    10 -4 4
    10 -4 4
    -10 -4 -4
    -10 4 -4
    10 4 4
    -10 4 -4
    10 4 4
    12 -4 4
    12 -4 4
    -12 -4 -4
    12 -4 4
    12 4 4
    -12 4 -4
    -12 4 -4
    14 -4 4
    14 -4 4
    14 4 4
    -14 4 -4
    -19 -5 4
    19 5 -4
    -19 5 4
    19 5 -4
    -17 -5 4
    -17 -5 4
    -17 5 4
    17 5 -4
    -15 -5 4
    -15 -5 4
    15 5 -4
    15 5 -4
    -15 5 4
    -13 -5 4
    -13 -5 4
    -13 -5 4
    13 5 -4
    13 5 -4
    -11 -5 4
    -11 -5 4
    -11 -5 4
    -11 -5 4
    11 5 -4
    -11 5 4
    11 5 -4
    -11 5 4
    -11 5 4
    -9 -5 4
    -9 -5 4
    -9 -5 4
    -9 -5 4
    -9 5 4
    -9 5 4
    -9 5 4
    9 5 -4
    9 5 -4
    -7 -5 4
    -7 -5 4
    7 -5 -4
    7 -5 -4
    -7 5 4
    -7 5 4
    -7 5 4
    7 5 -4
    7 5 -4
    -5 -5 4
    5 -5 -4
    5 -5 -4
    -5 -5 4
    -5 -5 4
    -5 5 4
    5 5 -4
    -5 5 4
    5 5 -4
    -5 5 4
    -3 -5 4
    3 -5 -4
    -3 -5 4
    3 -5 -4
    -3 -5 4
    -3 -5 4
    -3 5 4
    -3 5 4
    3 5 -4
    -3 5 4
    3 5 -4
    1 -5 -4
    1 -5 -4
    -1 -5 4
    -1 -5 4
    1 -5 -4
    -1 -5 4
    1 -5 -4
    -1 5 4
    -1 5 4
    -1 5 4
    1 5 -4
    1 5 -4
    1 -5 4
    -1 -5 -4
    -1 -5 -4
    -1 -5 -4
    -1 -5 -4
    1 5 4
    -1 5 -4
    -1 5 -4
    1 5 4
    -3 -5 -4
    -3 -5 -4
    3 -5 4
    -3 -5 -4
    3 5 4
    3 5 4
    3 5 4
    -3 5 -4
    -5 -5 -4
    -5 -5 -4
    -5 -5 -4
    -5 -5 -4
    5 -5 4
    -5 -5 -4
    -5 5 -4
    5 5 4
    5 5 4
    -5 5 -4
    5 5 4
    -7 -5 -4
    -7 -5 -4
    7 -5 4
    -7 -5 -4
    -7 -5 -4
    -7 5 -4
    7 5 4
    -7 5 -4
    -9 -5 -4
    -9 -5 -4
    -9 -5 -4
    9 -5 4
    9 -5 4
    -9 5 -4
    -9 5 -4
    9 5 4
    -11 -5 -4
    11 -5 4
    11 -5 4
    11 5 4
    -11 5 -4
    -11 5 -4
    -13 -5 -4
    -13 5 -4
    -16 -6 4
    -16 -6 4
    16 6 -4
    16 6 -4
    -16 6 4
    -14 -6 4
    -14 -6 4
    -14 -6 4
    -14 6 4
    14 6 -4
    14 6 -4
    -12 -6 4
    -12 -6 4
    -12 -6 4
    -12 6 4
    12 6 -4
    12 6 -4
    -10 -6 4
    -10 -6 4
    -10 6 4
    10 6 -4
    -10 6 4
    -10 6 4
    -8 -6 4
    -8 -6 4
    -8 -6 4
    -8 -6 4
    -8 6 4
    8 6 -4
    8 6 -4
    8 6 -4
    -8 6 4
    -8 6 4
    -6 -6 4
    6 -6 -4
    -6 -6 4
    6 6 -4
    -6 6 4
    6 6 -4
    -6 6 4
    -4 -6 4
    -4 -6 4
    4 -6 -4
    -4 -6 4
    4 -6 -4
    -4 6 4
    -4 6 4
    4 6 -4
    4 6 -4
    2 -6 -4
    -2 -6 4
    -2 -6 4
    2 -6 -4
    -2 -6 4
    -2 6 4
    2 6 -4
    2 6 -4
    -2 6 4
    -2 6 4
    0 -6 -4
    0 -6 -4
    0 -6 -4
    0 -6 -4
    0 -6 4
    0 -6 4
    0 6 4
    0 6 4
    0 6 -4
    0 6 4
    -2 -6 -4
    -2 -6 -4
    2 -6 4
    -2 -6 -4
    2 -6 4
    -2 -6 -4
    2 6 4
    2 6 4
    -2 6 -4
    2 6 4
    -4 -6 -4
    -4 -6 -4
    4 -6 4
    -4 -6 -4
    -4 -6 -4
    4 6 4
    4 6 4
    -4 6 -4
    6 -6 4
    -6 -6 -4
    -6 -6 -4
    -6 -6 -4
    -6 6 -4
    6 6 4
    6 6 4
    -8 -6 -4
    -8 -6 -4
    -8 -6 -4
    8 -6 4
    -8 6 -4
    -8 6 -4
    8 6 4
    -10 -6 -4
    10 -6 4
    -10 6 -4
    -10 6 -4
    10 6 4
    -15 -7 4
    -15 -7 4
    -15 7 4
    -13 -7 4
    -13 7 4
    13 7 -4
    -11 -7 4
    -11 -7 4
    -11 -7 4
    -11 -7 4
    11 7 -4
    -11 7 4
    11 7 -4
    -11 7 4
    -9 -7 4
    -9 -7 4
    -9 -7 4
    -9 -7 4
    9 7 -4
    -9 7 4
    -7 -7 4
    -7 -7 4
    -7 -7 4
    7 -7 -4
    7 7 -4
    7 7 -4
    -7 7 4
    -5 -7 4
    -5 -7 4
    5 -7 -4
    -5 -7 4
    -5 -7 4
    5 7 -4
    -5 7 4
    -5 7 4
    5 7 -4
    3 -7 -4
    3 -7 -4
    -3 -7 4
    -3 -7 4
    -3 7 4
    -3 7 4
    3 7 -4
    -1 -7 4
    1 -7 -4
    1 -7 -4
    -1 -7 4
    -1 -7 4
    -1 7 4
    1 7 -4
    -1 -7 -4
    -1 -7 -4
    1 -7 4
    1 -7 4
    -1 -7 -4
    1 7 4
    1 7 4
    -1 7 -4
    3 -7 4
    -3 -7 -4
    -3 -7 -4
    -3 -7 -4
    3 -7 4
    -3 7 -4
    3 7 4
    3 7 4
    -5 -7 -4
    -5 -7 -4
    -5 -7 -4
    5 -7 4
    -5 7 -4
    5 7 4
    5 7 4
    -7 -7 -4
    -7 -7 -4
    7 -7 4
    -7 -7 -4
    -7 7 -4
    7 7 4
    -9 -7 -4
    -9 7 -4
    9 7 4
    -12 -8 4
    -12 -8 4
    -12 -8 4
    -10 -8 4
    -10 -8 4
    -10 -8 4
    -10 -8 4
    10 8 -4
    -8 -8 4
    -8 -8 4
    -8 -8 4
    -8 -8 4
    -8 8 4
    -6 -8 4
    -6 -8 4
    -6 -8 4
    -6 -8 4
    6 -8 -4
    -6 8 4
    6 8 -4
    -4 -8 4
    4 -8 -4
    -4 -8 4
    -4 -8 4
    4 -8 -4
    -4 8 4
    -2 -8 4
    -2 -8 4
    -2 -8 4
    2 -8 -4
    2 -8 -4
    2 8 -4
    -2 8 4
    0 -8 -4
    0 -8 -4
    0 -8 4
    0 -8 -4
    0 -8 4
    0 8 -4
    0 8 4
    -2 -8 -4
    -2 -8 -4
    2 -8 4
    -2 -8 -4
    2 8 4
    -2 8 -4
    -4 -8 -4
    -4 -8 -4
    -4 -8 -4
    -4 8 -4
    4 8 4
    22 0 -5
    22 0 -5
    22 0 -5
    20 0 -5
    20 0 -5
    20 0 -5
    -20 0 5
    18 0 -5
    18 0 -5
    18 0 -5
    18 0 -5
    -18 0 5
    18 0 -5
    16 0 -5
    -16 0 5
    16 0 -5
    16 0 -5
    -16 0 5
    16 0 -5
    -14 0 5
    14 0 -5
    14 0 -5
    14 0 -5
    14 0 -5
    -14 0 5
    -12 0 5
    -12 0 5
    12 0 -5
    12 0 -5
    10 0 -5
    -10 0 5
    10 0 -5
    8 0 -5
    -8 0 5
    8 0 -5
    -6 0 5
    6 0 -5
    -4 0 5
    4 0 -5
    -2 0 5
    2 0 -5
    0 0 5
    0 0 -5
    0 0 5
    2 0 5
    -2 0 -5
    4 0 5
    4 0 5
    -4 0 -5
    -4 0 -5
    6 0 5
    -6 0 -5
    6 0 5
    -6 0 -5
    -6 0 -5
    8 0 5
    8 0 5
    -8 0 -5
    10 0 5
    10 0 5
    10 0 5
    -10 0 -5
    12 0 5
    -12 0 -5
    12 0 5
    14 0 5
    14 0 5
    14 0 5
    23 -1 -5
    23 -1 -5
    23 1 -5
    23 1 -5
    21 -1 -5
    21 -1 -5
    21 -1 -5
    21 1 -5
    21 1 -5
    21 1 -5
    -21 1 5
    19 -1 -5
    19 -1 -5
    -19 -1 5
    19 -1 -5
    19 1 -5
    19 1 -5
    -19 1 5
    19 1 -5
    17 -1 -5
    17 -1 -5
    17 -1 -5
    -17 -1 5
    17 -1 -5
    17 1 -5
    17 1 -5
    17 1 -5
    -17 1 5
    17 1 -5
    17 1 -5
    15 -1 -5
    15 -1 -5
    15 -1 -5
    15 -1 -5
    -15 -1 5
    15 1 -5
    15 1 -5
    15 1 -5
    15 1 -5
    13 -1 -5
    13 -1 -5
    13 -1 -5
    -13 -1 5
    -13 -1 5
    13 -1 -5
    13 1 -5
    13 1 -5
    -13 1 5
    13 1 -5
    13 1 -5
    11 -1 -5
    -11 -1 5
    11 -1 -5
    -11 -1 5
    11 1 -5
    11 1 -5
    -11 1 5
    9 -1 -5
    -9 -1 5
    9 -1 -5
    -9 -1 5
    -9 1 5
    9 1 -5
    9 1 -5
    -9 1 5
    -7 -1 5
    7 -1 -5
    -7 -1 5
    7 -1 -5
    -7 1 5
    7 1 -5
    -7 1 5
    7 1 -5
    5 -1 -5
    -5 -1 5
    5 1 -5
    3 -1 -5
    -3 -1 5
    3 -1 -5
    3 1 -5
    -1 -1 5
    -1 -1 5
    1 -1 -5
    1 -1 -5
    -1 -1 5
    -1 1 5
    1 1 -5
    1 -1 5
    -1 -1 -5
    1 -1 5
    -1 -1 -5
    1 1 5
    -1 1 -5
    1 1 5
    -3 -1 -5
    -3 -1 -5
    3 -1 5
    3 -1 5
    3 1 5
    3 1 5
    3 1 5
    -3 1 -5
    -5 -1 -5
    -5 -1 -5
    -5 -1 -5
    5 -1 5
    5 -1 5
    -5 -1 -5
    5 1 5
    -5 1 -5
    5 1 5
    5 1 5
    7 -1 5
    -7 -1 -5
    -7 1 -5
    7 1 5
    7 1 5
    7 1 5
    -9 -1 -5
    -9 -1 -5
    9 -1 5
    9 -1 5
    9 1 5
    9 1 5
    9 1 5
    9 1 5
    -9 1 -5
    11 -1 5
    11 -1 5
    11 -1 5
    11 1 5
    11 1 5
    11 1 5
    11 1 5
    -11 1 -5
    13 -1 5
    13 -1 5
    13 -1 5
    13 1 5
    -13 1 -5
    13 1 5
    13 1 5
    15 -1 5
    15 -1 5
    15 1 5
    22 -2 -5
    22 -2 -5
    22 2 -5
    -22 2 5
    22 2 -5
    20 -2 -5
    -20 -2 5
    20 -2 -5
    20 2 -5
    -20 2 5
    20 2 -5
    20 2 -5
    -18 -2 5
    18 -2 -5
    18 -2 -5
    18 -2 -5
    18 -2 -5
    18 2 -5
    -18 2 5
    18 2 -5
    18 2 -5
    18 2 -5
    16 -2 -5
    -16 -2 5
    16 -2 -5
    -16 -2 5
    16 2 -5
    16 2 -5
    16 2 -5
    16 2 -5
    16 2 -5
    16 2 -5
    -16 2 5
    -14 -2 5
    14 -2 -5
    14 -2 -5
    -14 -2 5
    14 2 -5
    14 2 -5
    14 2 -5
    14 2 -5
    12 -2 -5
    12 -2 -5
    -12 -2 5
    -12 -2 5
    -12 -2 5
    -12 2 5
    12 2 -5
    -12 2 5
    12 2 -5
    12 2 -5
    12 2 -5
    12 2 -5
    12 2 -5
    10 -2 -5
    -10 -2 5
    10 -2 -5
    -10 -2 5
    -10 -2 5
    -10 -2 5
    -10 2 5
    10 2 -5
    10 2 -5
    10 2 -5
    10 2 -5
    -8 -2 5
    -8 -2 5
    8 -2 -5
    8 -2 -5
    -8 2 5
    -8 2 5
    8 2 -5
    8 2 -5
    -6 -2 5
    -6 -2 5
    6 -2 -5
    -6 -2 5
    -6 2 5
    -6 2 5
    6 2 -5
    4 -2 -5
    4 -2 -5
    -4 -2 5
    -4 -2 5
    -4 -2 5
    -4 2 5
    -2 -2 5
    2 -2 -5
    -2 -2 5
    -2 -2 5
    2 -2 -5
    -2 2 5
    -2 2 5
    2 2 -5
    0 -2 -5
    0 -2 -5
    0 -2 5
    0 -2 5
    0 -2 5
    0 2 -5
    0 2 5
    -2 -2 -5
    -2 -2 -5
    -2 -2 -5
    2 -2 5
    2 -2 5
    -2 -2 -5
    -2 2 -5
    2 2 5
    2 2 5
    2 2 5
    2 2 5
    2 2 5
    -4 -2 -5
    4 -2 5
    -4 -2 -5
    -4 -2 -5
    4 -2 5
    -4 -2 -5
    4 2 5
    4 2 5
    4 2 5
    4 2 5
    4 2 5
    -4 2 -5
    4 2 5
    6 -2 5
    -6 -2 -5
    -6 -2 -5
    -6 -2 -5
    6 -2 5
    6 2 5
    6 2 5
    6 2 5
    6 2 5
    6 2 5
    6 2 5
    -8 -2 -5
    -8 -2 -5
    8 -2 5
    8 -2 5
    8 2 5
    8 2 5
    8 2 5
    8 2 5
    8 2 5
    8 2 5
    -8 2 -5
    10 -2 5
    10 -2 5
    10 -2 5
    -10 -2 -5
    10 2 5
    -10 2 -5
    10 2 5
    10 2 5
    10 2 5
    10 2 5
    12 -2 5
    12 -2 5
    12 2 5
    12 2 5
    12 2 5
    -12 2 -5
    12 2 5
    -12 2 -5
    14 -2 5
    14 -2 5
    14 -2 5
    -14 2 -5
    -21 -3 5
    21 -3 -5
    21 -3 -5
    -21 3 5
    21 3 -5
    19 -3 -5
    -19 -3 5
    19 -3 -5
    19 -3 -5
    -19 3 5
    19 3 -5
    19 3 -5
    19 3 -5
    19 3 -5
    -17 -3 5
    -17 -3 5
    17 -3 -5
    17 3 -5
    -17 3 5
    17 3 -5
    17 3 -5
    17 3 -5
    17 3 -5
    -15 -3 5
    -15 -3 5
    15 -3 -5
    -15 3 5
    15 3 -5
    15 3 -5
    15 3 -5
    15 3 -5
    15 3 -5
    15 3 -5
    -13 -3 5
    13 -3 -5
    13 -3 -5
    -13 -3 5
    -13 -3 5
    -13 -3 5
    13 3 -5
    13 3 -5
    13 3 -5
    13 3 -5
    13 3 -5
    -13 3 5
    -11 -3 5
    11 -3 -5
    -11 -3 5
    -11 -3 5
    -11 -3 5
    11 -3 -5
    11 3 -5
    -11 3 5
    11 3 -5
    11 3 -5
    -11 3 5
    11 3 -5
    11 3 -5
    11 3 -5
    9 -3 -5
    -9 -3 5
    -9 -3 5
    -9 -3 5
    9 -3 -5
    -9 3 5
    9 3 -5
    9 3 -5
    9 3 -5
    9 3 -5
    -7 -3 5
    -7 -3 5
    -7 -3 5
    7 -3 -5
    -7 -3 5
    -7 -3 5
    7 3 -5
    -7 3 5
    7 3 -5
    -7 3 5
    -5 -3 5
    5 -3 -5
    -5 -3 5
    -5 -3 5
    5 -3 -5
    -5 3 5
    5 3 -5
    -5 3 5
    3 -3 -5
    -3 -3 5
    -3 -3 5
    -3 -3 5
    3 -3 -5
    3 3 -5
    -3 3 5
    -3 3 5
    -1 -3 5
    1 -3 -5
    -1 -3 5
    -1 -3 5
    1 -3 -5
    -1 3 5
    -1 3 5
    -1 3 5
    -1 3 5
    1 -3 5
    1 -3 5
    -1 -3 -5
    -1 -3 -5
    1 -3 5
    -1 3 -5
    1 3 5
    1 3 5
    1 3 5
    1 3 5
    -3 -3 -5
    3 -3 5
    -3 -3 -5
    3 -3 5
    -3 -3 -5
    -3 -3 -5
    3 -3 5
    -3 -3 -5
    -3 3 -5
    3 3 5
    3 3 5
    3 3 5
    3 3 5
    3 3 5
    3 3 5
    -5 -3 -5
    -5 -3 -5
    5 -3 5
    -5 -3 -5
    -5 -3 -5
    -5 -3 -5
    5 -3 5
    5 3 5
    -5 3 -5
    5 3 5
    5 3 5
    5 3 5
    7 -3 5
    -7 -3 -5
    7 -3 5
    -7 -3 -5
    -7 -3 -5
    -7 -3 -5
    -7 3 -5
    7 3 5
    7 3 5
    7 3 5
    7 3 5
    7 3 5
    9 -3 5
    -9 -3 -5
    9 -3 5
    -9 3 -5
    9 3 5
    9 3 5
    11 -3 5
    11 -3 5
    11 -3 5
    -11 -3 -5
    11 3 5
    -11 3 -5
    -11 3 -5
    13 -3 5
    13 -3 5
    13 -3 5
    -13 3 -5
    13 3 5
    -13 3 -5
    -20 -4 5
    20 -4 -5
    -20 4 5
    20 4 -5
    20 4 -5
    -18 -4 5
    18 -4 -5
    18 4 -5
    -18 4 5
    18 4 -5
    -16 -4 5
    -16 -4 5
    16 -4 -5
    16 4 -5
    -16 4 5
    16 4 -5
    16 4 -5
    14 -4 -5
    -14 -4 5
    -14 -4 5
    -14 -4 5
    14 4 -5
    -14 4 5
    14 4 -5
    14 4 -5
    -12 -4 5
    -12 -4 5
    -12 -4 5
    -12 4 5
    12 4 -5
    -12 4 5
    12 4 -5
    12 4 -5
    -10 -4 5
    -10 -4 5
    10 -4 -5
    -10 -4 5
    -10 -4 5
    -10 -4 5
    -10 4 5
    -10 4 5
    -10 4 5
    10 4 -5
    10 4 -5
    10 4 -5
    -8 -4 5
    -8 -4 5
    8 -4 -5
    -8 -4 5
    -8 -4 5
    8 -4 -5
    8 4 -5
    -8 4 5
    -8 4 5
    8 4 -5
    8 4 -5
    -8 4 5
    -6 -4 5
    6 -4 -5
    6 -4 -5
    -6 -4 5
    -6 -4 5
    -6 -4 5
    -6 4 5
    6 4 -5
    6 4 -5
    6 4 -5
    -6 4 5
    -6 4 5
    -4 -4 5
    -4 -4 5
    4 -4 -5
    4 -4 -5
    -4 4 5
    4 4 -5
    -4 4 5
    2 -4 -5
    -2 -4 5
    2 -4 -5
    -2 -4 5
    -2 -4 5
    2 -4 -5
    2 -4 -5
    -2 -4 5
    -2 4 5
    -2 4 5
    -2 4 5
    2 4 -5
    0 -4 5
    0 -4 -5
    0 -4 -5
    0 -4 -5
    0 -4 5
    0 -4 -5
    0 4 -5
    0 4 5
    0 4 -5
    0 4 5
    0 4 5
    2 -4 5
    2 -4 5
    -2 -4 -5
    2 -4 5
    -2 -4 -5
    -2 -4 -5
    2 -4 5
    -2 -4 -5
    2 4 5
    2 4 5
    2 4 5
    -2 4 -5
    2 4 5
    -4 -4 -5
    -4 -4 -5
    -4 -4 -5
    4 -4 5
    4 -4 5
    -4 -4 -5
    -4 4 -5
    4 4 5
    4 4 5
    -6 -4 -5
    -6 -4 -5
    -6 -4 -5
    6 -4 5
    6 -4 5
    -6 -4 -5
    -6 -4 -5
    6 -4 5
    6 4 5
    -6 4 -5
    6 4 5
    -6 4 -5
    -8 -4 -5
    8 -4 5
    -8 -4 -5
    -8 -4 -5
    8 -4 5
    8 -4 5
    8 4 5
    -8 4 -5
    -8 4 -5
    10 -4 5
    -10 -4 -5
    10 -4 5
    10 -4 5
    10 4 5
    -10 4 -5
    -10 4 -5
    12 -4 5
    -12 -4 -5
    12 -4 5
    12 -4 5
    12 4 5
    -12 4 -5
    -12 4 -5
    -19 -5 5
    -19 5 5
    19 5 -5
    19 5 -5
    -17 -5 5
    -17 5 5
    17 5 -5
    -15 -5 5
    -15 -5 5
    15 5 -5
    15 5 -5
    -15 5 5
    -13 -5 5
    -13 -5 5
    13 5 -5
    -13 5 5
    -11 -5 5
    -11 -5 5
    -11 -5 5
    11 5 -5
    -11 5 5
    11 5 -5
    -11 5 5
    -9 -5 5
    -9 -5 5
    -9 -5 5
    -9 -5 5
    9 5 -5
    -9 5 5
    -9 5 5
    -9 5 5
    9 5 -5
    -7 -5 5
    -7 -5 5
    7 -5 -5
    7 -5 -5
    -7 -5 5
    -7 5 5
    7 5 -5
    7 5 -5
    -7 5 5
    5 -5 -5
    5 -5 -5
    -5 -5 5
    -5 -5 5
    -5 -5 5
    -5 5 5
    5 5 -5
    -5 5 5
    5 5 -5
    -3 -5 5
    -3 -5 5
    3 -5 -5
    3 -5 -5
    3 -5 -5
    3 -5 -5
    -3 -5 5
    3 5 -5
    -3 5 5
    -3 5 5
    -3 5 5
    -1 -5 5
    -1 -5 5
    -1 -5 5
    1 -5 -5
    1 -5 -5
    1 5 -5
    -1 5 5
    -1 5 5
    1 5 -5
    -1 5 5
    -1 -5 -5
    1 -5 5
    -1 -5 -5
    -1 -5 -5
    -1 -5 -5
    -1 5 -5
    1 5 5
    1 5 5
    1 5 5
    -1 5 -5
    -3 -5 -5
    -3 -5 -5
    3 -5 5
    3 -5 5
    -3 -5 -5
    -3 -5 -5
    -3 5 -5
    3 5 5
    -3 5 -5
    3 5 5
    3 5 5
    5 -5 5
    -5 -5 -5
    -5 -5 -5
    5 -5 5
    -5 5 -5
    -5 5 -5
    7 -5 5
    7 -5 5
    7 -5 5
    -7 -5 -5
    -7 -5 -5
    -7 -5 -5
    -7 5 -5
    -7 5 -5
    7 5 5
    9 -5 5
    -9 -5 -5
    9 -5 5
    -9 5 -5
    -9 5 -5
    9 5 5
    -11 -5 -5
    11 -5 5
    11 -5 5
    -11 5 -5
    11 5 5
    -16 -6 5
    -16 -6 5
    16 6 -5
    16 6 -5
    -16 6 5
    -14 -6 5
    -14 -6 5
    -14 -6 5
    -14 -6 5
    14 6 -5
    -14 6 5
    14 6 -5
    -12 -6 5
    -12 -6 5
    -12 -6 5
    12 6 -5
    12 6 -5
    -12 6 5
    -10 -6 5
    -10 -6 5
    -10 -6 5
    10 6 -5
    10 6 -5
    -10 6 5
    -10 6 5
    -10 6 5
    -8 -6 5
    -8 -6 5
    8 -6 -5
    -8 -6 5
    -8 -6 5
    -8 6 5
    -8 6 5
    8 6 -5
    -8 6 5
    -6 -6 5
    6 -6 -5
    -6 -6 5
    -6 -6 5
    6 6 -5
    -6 6 5
    -6 6 5
    -6 6 5
    6 6 -5
    -4 -6 5
    4 -6 -5
    -4 -6 5
    4 -6 -5
    4 -6 -5
    -4 -6 5
    4 6 -5
    4 6 -5
    -4 6 5
    2 -6 -5
    2 -6 -5
    2 -6 -5
    -2 -6 5
    2 -6 -5
    -2 -6 5
    -2 -6 5
    -2 6 5
    2 6 -5
    -2 6 5
    -2 6 5
    2 6 -5
    0 -6 -5
    0 -6 5
    0 -6 -5
    0 -6 5
    0 -6 5
    0 -6 -5
    0 -6 -5
    0 6 5
    0 6 5
    0 6 5
    0 6 -5
    -2 -6 -5
    2 -6 5
    2 -6 5
    -2 -6 -5
    -2 -6 -5
    -2 6 -5
    2 6 5
    2 6 5
    -4 -6 -5
    4 -6 5
    -4 -6 -5
    4 -6 5
    -4 -6 -5
    4 6 5
    -4 6 -5
    4 6 5
    -6 -6 -5
    -6 -6 -5
    -6 -6 -5
    6 -6 5
    6 -6 5
    6 6 5
    -6 6 -5
    -6 6 -5
    8 -6 5
    8 -6 5
    -8 -6 -5
    -8 -6 -5
    8 6 5
    -8 6 -5
    -10 -6 -5
    -10 6 -5
    -15 -7 5
    -15 -7 5
    -15 7 5
    -13 -7 5
    -13 -7 5
    -13 -7 5
    13 7 -5
    -13 7 5
    -11 -7 5
    -11 -7 5
    -11 -7 5
    -11 -7 5
    11 7 -5
    -11 7 5
    -9 -7 5
    -9 -7 5
    -9 -7 5
    -9 7 5
    9 7 -5
    -7 -7 5
    -7 -7 5
    -7 -7 5
    -7 -7 5
    7 -7 -5
    7 7 -5
    7 7 -5
    -7 7 5
    -5 -7 5
    -5 -7 5
    5 -7 -5
    5 -7 -5
    5 7 -5
    5 7 -5
    -5 7 5
    -3 -7 5
    3 -7 -5
    3 -7 -5
    -3 -7 5
    -3 -7 5
    3 7 -5
    -3 7 5
    1 -7 -5
    1 -7 -5
    -1 -7 5
    1 -7 -5
    -1 -7 5
    1 7 -5
    -1 7 5
    -1 -7 -5
    1 -7 5
    -1 -7 -5
    -1 -7 -5
    1 7 5
    -1 7 -5
    1 7 5
    -3 -7 -5
    -3 -7 -5
    3 -7 5
    3 -7 5
    -3 7 -5
    3 7 5
    3 7 5
    -5 -7 -5
    5 -7 5
    5 -7 5
    -5 -7 -5
    -5 -7 -5
    5 7 5
    -5 7 -5
    -7 -7 -5
    -7 -7 -5
    7 7 5
    -7 7 -5
    -10 -8 5
    -10 -8 5
    -10 -8 5
    -8 -8 5
    -8 -8 5
    -8 -8 5
    -8 -8 5
    -8 8 5
    -6 -8 5
    6 -8 -5
    6 -8 -5
    -6 -8 5
    -6 -8 5
    -6 8 5
    -4 -8 5
    -4 -8 5
    4 -8 -5
    4 -8 -5
    -4 8 5
    4 8 -5
    2 -8 -5
    -2 -8 5
    -2 -8 5
    -2 -8 5
    2 -8 -5
    2 8 -5
    -2 8 5
    0 -8 -5
    0 -8 5
    0 -8 -5
    0 -8 -5
    0 8 5
    0 8 -5
    -2 -8 -5
    2 -8 5
    -2 -8 -5
    -2 -8 -5
    2 8 5
    -2 8 -5
    22 0 -6
    22 0 -6
    22 0 -6
    20 0 -6
    20 0 -6
    20 0 -6
    18 0 -6
    18 0 -6
    18 0 -6
    18 0 -6
    16 0 -6
    -16 0 6
    16 0 -6
    16 0 -6
    16 0 -6
    -14 0 6
    14 0 -6
    14 0 -6
    14 0 -6
    14 0 -6
    -14 0 6
    -12 0 6
    -12 0 6
    12 0 -6
    10 0 -6
    -10 0 6
    -10 0 6
    10 0 -6
    8 0 -6
    -8 0 6
    -8 0 6
    8 0 -6
    6 0 -6
    -6 0 6
    -6 0 6
    6 0 -6
    4 0 -6
    4 0 -6
    -4 0 6
    -4 0 6
    -4 0 6
    -2 0 6
    2 0 -6
    -2 0 6
    -2 0 6
    2 0 -6
    0 0 6
    0 0 6
    0 0 -6
    0 0 -6
    -2 0 -6
    2 0 6
    -2 0 -6
    -2 0 -6
    2 0 6
    2 0 6
    -4 0 -6
    4 0 6
    -4 0 -6
    4 0 6
    4 0 6
    6 0 6
    -6 0 -6
    6 0 6
    6 0 6
    8 0 6
    -8 0 -6
    8 0 6
    10 0 6
    -10 0 -6
    10 0 6
    12 0 6
    12 0 6
    12 0 6
    23 -1 -6
    23 -1 -6
    23 1 -6
    23 1 -6
    23 1 -6
    21 -1 -6
    21 -1 -6
    21 1 -6
    -21 1 6
    21 1 -6
    21 1 -6
    -19 -1 6
    19 -1 -6
    19 -1 -6
    19 -1 -6
    19 -1 -6
    -19 1 6
    19 1 -6
    19 1 -6
    19 1 -6
    17 -1 -6
    17 -1 -6
    17 -1 -6
    17 -1 -6
    17 1 -6
    17 1 -6
    -17 1 6
    17 1 -6
    17 1 -6
    17 1 -6
    -15 -1 6
    15 -1 -6
    15 -1 -6
    -15 -1 6
    15 -1 -6
    15 1 -6
    -15 1 6
    15 1 -6
    15 1 -6
    15 1 -6
    13 -1 -6
    13 -1 -6
    -13 -1 6
    13 -1 -6
    13 -1 -6
    -13 -1 6
    -13 -1 6
    13 1 -6
    13 1 -6
    13 1 -6
    -13 1 6
    13 1 -6
    11 -1 -6
    -11 -1 6
    -11 -1 6
    11 -1 -6
    -11 -1 6
    -11 1 6
    11 1 -6
    -11 1 6
    -11 1 6
    11 1 -6
    -9 -1 6
    -9 -1 6
    9 -1 -6
    9 -1 -6
    9 1 -6
    -9 1 6
    9 1 -6
    -9 1 6
    -7 -1 6
    7 -1 -6
    -7 -1 6
    -7 -1 6
    7 -1 -6
    7 1 -6
    7 1 -6
    -7 1 6
    -5 -1 6
    5 -1 -6
    -5 -1 6
    -5 -1 6
    5 -1 -6
    5 1 -6
    -5 1 6
    5 1 -6
    -3 -1 6
    -3 -1 6
    -3 -1 6
    3 -1 -6
    3 -1 -6
    -3 1 6
    3 1 -6
    3 1 -6
    1 -1 -6
    -1 -1 6
    -1 -1 6
    1 -1 -6
    -1 1 6
    1 1 -6
    -1 -1 -6
    1 -1 6
    1 -1 6
    -1 -1 -6
    -1 -1 -6
    1 1 6
    1 1 6
    1 1 6
    -1 1 -6
    -1 1 -6
    1 1 6
    1 1 6
    -3 -1 -6
    -3 -1 -6
    3 -1 6
    -3 -1 -6
    -3 -1 -6
    3 -1 6
    -3 -1 -6
    3 -1 6
    -3 1 -6
    -3 1 -6
    3 1 6
    3 1 6
    3 1 6
    -3 1 -6
    3 1 6
    3 1 6
    -5 -1 -6
    5 -1 6
    -5 1 -6
    5 1 6
    5 1 6
    5 1 6
    5 1 6
    -7 -1 -6
    7 -1 6
    7 -1 6
    7 1 6
    7 1 6
    7 1 6
    -7 1 -6
    7 1 6
    7 1 6
    9 -1 6
    9 -1 6
    9 -1 6
    9 -1 6
    9 1 6
    -9 1 -6
    9 1 6
    9 1 6
    9 1 6
    9 1 6
    11 -1 6
    11 -1 6
    11 -1 6
    -11 1 -6
    11 1 6
    11 1 6
    11 1 6
    13 -1 6
    13 -1 6
    13 -1 6
    -13 1 -6
    13 1 6
    13 1 6
    22 -2 -6
    22 -2 -6
    22 2 -6
    -22 2 6
    22 2 -6
    -20 -2 6
    20 -2 -6
    20 -2 -6
    20 2 -6
    -20 2 6
    20 2 -6
    20 2 -6
    18 -2 -6
    -18 -2 6
    18 -2 -6
    18 -2 -6
    18 2 -6
    18 2 -6
    18 2 -6
    -18 2 6
    18 2 -6
    18 2 -6
    16 -2 -6
    16 -2 -6
    16 -2 -6
    -16 -2 6
    16 -2 -6
    -16 -2 6
    -16 2 6
    16 2 -6
    16 2 -6
    16 2 -6
    16 2 -6
    16 2 -6
    16 2 -6
    14 -2 -6
    14 -2 -6
    -14 -2 6
    14 -2 -6
    14 -2 -6
    14 2 -6
    -14 2 6
    14 2 -6
    14 2 -6
    14 2 -6
    14 2 -6
    14 2 -6
    12 -2 -6
    -12 -2 6
    -12 -2 6
    12 -2 -6
    -12 2 6
    12 2 -6
    12 2 -6
    12 2 -6
    12 2 -6
    12 2 -6
    10 -2 -6
    10 -2 -6
    -10 -2 6
    -10 -2 6
    -10 -2 6
    -10 -2 6
    -10 -2 6
    -10 -2 6
    -10 -2 6
    -10 2 6
    -10 2 6
    10 2 -6
    -10 2 6
    10 2 -6
    10 2 -6
    10 2 -6
    10 2 -6
    -8 -2 6
    -8 -2 6
    -8 -2 6
    -8 -2 6
    8 -2 -6
    8 -2 -6
    -8 -2 6
    8 2 -6
    8 2 -6
    -8 2 6
    -8 2 6
    8 2 -6
    6 -2 -6
    6 -2 -6
    -6 -2 6
    -6 -2 6
    -6 -2 6
    -6 2 6
    6 2 -6
    6 2 -6
    -6 2 6
    -4 -2 6
    -4 -2 6
    -4 -2 6
    4 -2 -6
    4 -2 -6
    4 2 -6
    -4 2 6
    -4 2 6
    -2 -2 6
    2 -2 -6
    -2 -2 6
    -2 -2 6
    2 -2 -6
    -2 2 6
    -2 2 6
    -2 2 6
    2 2 -6
    0 -2 -6
    0 -2 -6
    0 -2 6
    0 -2 6
    0 -2 6
    0 -2 6
    0 2 6
    0 2 6
    0 2 -6
    -2 -2 -6
    2 -2 6
    2 -2 6
    -2 -2 -6
    2 -2 6
    -2 -2 -6
    -2 -2 -6
    2 -2 6
    2 2 6
    -2 2 -6
    2 2 6
    2 2 6
    2 2 6
    2 2 6
    -4 -2 -6
    4 -2 6
    4 -2 6
    4 -2 6
    -4 -2 -6
    -4 -2 -6
    4 2 6
    4 2 6
    4 2 6
    4 2 6
    -6 -2 -6
    6 -2 6
    6 -2 6
    6 2 6
    6 2 6
    6 2 6
    6 2 6
    -6 2 -6
    -8 -2 -6
    8 -2 6
    8 -2 6
    8 -2 6
    8 2 6
    8 2 6
    8 2 6
    8 2 6
    10 -2 6
    10 -2 6
    10 -2 6
    10 2 6
    10 2 6
    10 2 6
    -10 2 -6
    12 -2 6
    12 -2 6
    12 -2 6
    12 2 6
    -12 2 -6
    12 2 6
    -12 2 -6
    21 -3 -6
    -21 -3 6
    -21 3 6
    21 3 -6
    -19 -3 6
    19 -3 -6
    19 -3 -6
    19 -3 -6
    19 3 -6
    19 3 -6
    -19 3 6
    19 3 -6
    19 3 -6
    -17 -3 6
    17 -3 -6
    -17 -3 6
    17 -3 -6
    17 3 -6
    17 3 -6
    17 3 -6
    -17 3 6
    17 3 -6
    17 3 -6
    -15 -3 6
    -15 -3 6
    15 -3 -6
    15 3 -6
    15 3 -6
    15 3 -6
    15 3 -6
    15 3 -6
    -15 3 6
    15 3 -6
    -13 -3 6
    13 -3 -6
    13 -3 -6
    -13 -3 6
    -13 -3 6
    13 3 -6
    -13 3 6
    -13 3 6
    13 3 -6
    13 3 -6
    13 3 -6
    13 3 -6
    13 3 -6
    11 -3 -6
    -11 -3 6
    -11 -3 6
    -11 -3 6
    -11 -3 6
    11 -3 -6
    -11 -3 6
    11 3 -6
    11 3 -6
    11 3 -6
    11 3 -6
    -11 3 6
    11 3 -6
    -11 3 6
    11 3 -6
    -9 -3 6
    -9 -3 6
    9 -3 -6
    9 -3 -6
    -9 -3 6
    -9 -3 6
    -9 -3 6
    9 3 -6
    -9 3 6
    9 3 -6
    9 3 -6
    7 -3 -6
    -7 -3 6
    -7 -3 6
    7 -3 -6
    -7 -3 6
    -7 -3 6
    -7 -3 6
    7 3 -6
    -7 3 6
    -7 3 6
    7 3 -6
    -5 -3 6
    5 -3 -6
    -5 -3 6
    -5 -3 6
    -5 -3 6
    5 -3 -6
    -5 3 6
    -5 3 6
    -5 3 6
    -5 3 6
    3 -3 -6
    -3 -3 6
    -3 -3 6
    3 -3 -6
    -3 -3 6
    -3 -3 6
    3 -3 -6
    3 -3 -6
    -3 3 6
    -3 3 6
    -3 3 6
    -1 -3 6
    -1 -3 6
    1 -3 -6
    1 -3 -6
    -1 -3 6
    1 -3 -6
    1 -3 -6
    -1 3 6
    -1 3 6
    -1 3 6
    -1 3 6
    1 3 -6
    -1 -3 -6
    1 -3 6
    1 -3 6
    1 -3 6
    -1 -3 -6
    -1 -3 -6
    1 -3 6
    -1 -3 -6
    1 3 6
    1 3 6
    -1 3 -6
    1 3 6
    1 3 6
    3 -3 6
    -3 -3 -6
    -3 -3 -6
    -3 -3 -6
    3 -3 6
    -3 -3 -6
    3 3 6
    -3 3 -6
    3 3 6
    3 3 6
    3 3 6
    -5 -3 -6
    5 -3 6
    5 -3 6
    -5 -3 -6
    5 -3 6
    -5 -3 -6
    -5 -3 -6
    5 3 6
    -5 3 -6
    5 3 6
    7 -3 6
    -7 -3 -6
    -7 -3 -6
    7 -3 6
    7 -3 6
    -7 -3 -6
    7 3 6
    7 3 6
    7 3 6
    -9 -3 -6
    9 -3 6
    9 -3 6
    9 -3 6
    9 3 6
    -9 3 -6
    -9 3 -6
    11 -3 6
    11 -3 6
    11 -3 6
    11 3 6
    -11 3 -6
    -11 3 -6
    -20 -4 6
    20 4 -6
    -20 4 6
    20 4 -6
    18 -4 -6
    -18 -4 6
    -18 4 6
    18 4 -6
    18 4 -6
    -16 -4 6
    -16 -4 6
    16 -4 -6
    -16 4 6
    16 4 -6
    16 4 -6
    -14 -4 6
    -14 -4 6
    14 -4 -6
    -14 -4 6
    14 4 -6
    14 4 -6
    14 4 -6
    -14 4 6
    -12 -4 6
    12 -4 -6
    -12 -4 6
    -12 -4 6
    12 -4 -6
    -12 4 6
    12 4 -6
    12 4 -6
    12 4 -6
    12 4 -6
    -12 4 6
    10 -4 -6
    -10 -4 6
    10 -4 -6
    -10 -4 6
    -10 -4 6
    -10 -4 6
    10 4 -6
    10 4 -6
    -10 4 6
    10 4 -6
    -10 4 6
    -8 -4 6
    -8 -4 6
    8 -4 -6
    8 -4 -6
    -8 -4 6
    -8 4 6
    -8 4 6
    -8 4 6
    8 4 -6
    8 4 -6
    8 4 -6
    8 4 -6
    6 -4 -6
    -6 -4 6
    -6 -4 6
    6 -4 -6
    -6 -4 6
    6 4 -6
    -6 4 6
    -6 4 6
    -6 4 6
    4 -4 -6
    4 -4 -6
    -4 -4 6
    -4 -4 6
    4 -4 -6
    -4 -4 6
    -4 -4 6
    4 -4 -6
    -4 -4 6
    -4 4 6
    -4 4 6
    -4 4 6
    4 4 -6
    2 -4 -6
    -2 -4 6
    -2 -4 6
    2 -4 -6
    2 -4 -6
    -2 -4 6
    -2 -4 6
    2 -4 -6
    -2 4 6
    -2 4 6
    -2 4 6
    2 4 -6
    0 -4 6
    0 -4 -6
    0 -4 6
    0 -4 6
    0 -4 -6
    0 -4 -6
    0 4 -6
    0 4 6
    0 4 6
    0 4 6
    0 4 -6
    2 -4 6
    -2 -4 -6
    -2 -4 -6
    2 -4 6
    -2 -4 -6
    2 -4 6
    -2 -4 -6
    2 4 6
    -2 4 -6
    2 4 6
    2 4 6
    -4 -4 -6
    4 -4 6
    4 -4 6
    4 -4 6
    -4 -4 -6
    -4 -4 -6
    -4 -4 -6
    -4 4 -6
    4 4 6
    -4 4 -6
    6 -4 6
    6 -4 6
    6 -4 6
    -6 -4 -6
    -6 -4 -6
    -6 -4 -6
    -6 4 -6
    6 4 6
    -6 4 -6
    8 -4 6
    -8 -4 -6
    8 -4 6
    8 -4 6
    8 4 6
    -8 4 -6
    -8 4 -6
    10 -4 6
    -10 -4 -6
    10 -4 6
    10 -4 6
    -10 4 -6
    -10 4 -6
    10 4 6
    -19 -5 6
    19 5 -6
    19 5 -6
    -19 5 6
    -17 -5 6
    -17 -5 6
    17 5 -6
    -17 5 6
    17 5 -6
    -15 -5 6
    -15 -5 6
    15 -5 -6
    15 5 -6
    -15 5 6
    15 5 -6
    -13 -5 6
    -13 -5 6
    -13 -5 6
    -13 -5 6
    13 -5 -6
    13 5 -6
    13 5 -6
    -13 5 6
    -13 5 6
    -11 -5 6
    -11 -5 6
    -11 -5 6
    11 -5 -6
    -11 -5 6
    11 5 -6
    -11 5 6
    -11 5 6
    11 5 -6
    -9 -5 6
    9 -5 -6
    -9 -5 6
    9 5 -6
    -9 5 6
    -9 5 6
    -9 5 6
    -7 -5 6
    -7 -5 6
    7 -5 -6
    -7 -5 6
    -7 5 6
    7 5 -6
    -7 5 6
    7 5 -6
    -7 5 6
    -5 -5 6
    -5 -5 6
    5 -5 -6
    5 -5 -6
    -5 -5 6
    5 5 -6
    5 5 -6
    -5 5 6
    -5 5 6
    -5 5 6
    -3 -5 6
    -3 -5 6
    3 -5 -6
    3 -5 -6
    -3 -5 6
    3 -5 -6
    3 -5 -6
    3 5 -6
    -3 5 6
    3 5 -6
    -3 5 6
    -3 5 6
    -1 -5 6
    1 -5 -6
    1 -5 -6
    -1 -5 6
    1 -5 -6
    1 -5 -6
    -1 -5 6
    1 5 -6
    -1 5 6
    -1 5 6
    1 5 -6
    -1 -5 -6
    -1 -5 -6
    -1 -5 -6
    1 -5 6
    -1 -5 -6
    1 -5 6
    1 -5 6
    1 5 6
    -1 5 -6
    -1 5 -6
    1 5 6
    -1 5 -6
    1 5 6
    3 -5 6
    -3 -5 -6
    -3 -5 -6
    3 -5 6
    -3 -5 -6
    3 -5 6
    -3 -5 -6
    3 5 6
    -3 5 -6
    -3 5 -6
    3 5 6
    5 -5 6
    -5 -5 -6
    -5 -5 -6
    5 -5 6
    5 -5 6
    -5 -5 -6
    5 5 6
    -5 5 -6
    -5 5 -6
    -7 -5 -6
    7 -5 6
    -7 -5 -6
    7 -5 6
    -7 5 -6
    7 5 6
    -7 5 -6
    -9 -5 -6
    9 -5 6
    9 -5 6
    9 5 6
    -9 5 -6
    -9 5 -6
    -16 -6 6
    -16 -6 6
    16 6 -6
    -16 6 6
    16 6 -6
    -14 -6 6
    -14 -6 6
    -14 -6 6
    14 6 -6
    14 6 -6
    -14 6 6
    -12 -6 6
    -12 -6 6
    -12 -6 6
    -12 -6 6
    12 6 -6
    -12 6 6
    10 -6 -6
    -10 -6 6
    -10 -6 6
    -10 -6 6
    -10 -6 6
    10 6 -6
    -10 6 6
    -10 6 6
    -8 -6 6
    8 -6 -6
    -8 -6 6
    -8 -6 6
    8 6 -6
    -8 6 6
    -8 6 6
    6 -6 -6
    -6 -6 6
    6 -6 -6
    -6 6 6
    6 6 -6
    4 -6 -6
    4 -6 -6
    -4 -6 6
    4 -6 -6
    4 -6 -6
    4 6 -6
    -4 6 6
    2 -6 -6
    -2 -6 6
    -2 -6 6
    2 -6 -6
    2 -6 -6
    -2 -6 6
    -2 6 6
    -2 6 6
    2 6 -6
    -2 6 6
    2 6 -6
    0 -6 -6
    0 -6 -6
    0 -6 6
    0 -6 -6
    0 -6 -6
    0 -6 6
    0 -6 6
    0 6 6
    0 6 6
    0 6 -6
    -2 -6 -6
    -2 -6 -6
    2 -6 6
    2 -6 6
    -2 -6 -6
    -2 6 -6
    2 6 6
    2 6 6
    -4 -6 -6
    4 -6 6
    -4 -6 -6
    -4 -6 -6
    4 -6 6
    4 6 6
    -4 6 -6
    6 -6 6
    -6 -6 -6
    -6 -6 -6
    6 -6 6
    -6 -6 -6
    6 6 6
    -6 6 -6
    8 -6 6
    -8 -6 -6
    8 -6 6
    -8 6 -6
    8 6 6
    -15 -7 6
    -15 -7 6
    15 7 -6
    -13 -7 6
    -13 -7 6
    -13 -7 6
    13 7 -6
    -13 7 6
    -11 -7 6
    11 7 -6
    9 -7 -6
    -9 -7 6
    -9 -7 6
    -9 -7 6
    -9 7 6
    9 7 -6
    -7 -7 6
    7 -7 -6
    -7 -7 6
    -7 -7 6
    -7 -7 6
    7 -7 -6
    7 7 -6
    -7 7 6
    5 -7 -6
    -5 -7 6
    -5 -7 6
    -5 7 6
    5 7 -6
    3 -7 -6
    -3 -7 6
    -3 -7 6
    3 -7 -6
    3 -7 -6
    -3 7 6
    3 7 -6
    -1 -7 6
    1 -7 -6
    1 -7 -6
    1 -7 -6
    -1 -7 6
    1 7 -6
    -1 7 6
    -1 -7 -6
    -1 -7 -6
    1 -7 6
    -1 -7 -6
    1 -7 6
    1 7 6
    -1 7 -6
    3 -7 6
    -3 -7 -6
    -3 -7 -6
    -3 -7 -6
    3 -7 6
    3 7 6
    -3 7 -6
    5 -7 6
    5 -7 6
    -5 -7 -6
    -5 -7 -6
    5 7 6
    -5 7 -6
    -10 -8 6
    -10 -8 6
    -10 -8 6
    -8 -8 6
    -8 -8 6
    -8 -8 6
    -8 -8 6
    -8 8 6
    -6 -8 6
    -6 -8 6
    6 -8 -6
    -6 8 6
    4 -8 -6
    4 -8 -6
    -4 -8 6
    -4 -8 6
    -4 -8 6
    -4 -8 6
    -4 8 6
    4 8 -6
    -2 -8 6
    2 -8 -6
    2 -8 -6
    -2 -8 6
    2 8 -6
    -2 8 6
    0 -8 -6
    0 -8 -6
    0 -8 6
    0 8 -6
    0 8 6
    22 0 -7
    22 0 -7
    22 0 -7
    20 0 -7
    20 0 -7
    20 0 -7
    -20 0 7
    20 0 -7
    18 0 -7
    -18 0 7
    18 0 -7
    18 0 -7
    16 0 -7
    -16 0 7
    16 0 -7
    16 0 -7
    16 0 -7
    14 0 -7
    -14 0 7
    -14 0 7
    14 0 -7
    14 0 -7
    12 0 -7
    12 0 -7
    12 0 -7
    -12 0 7
    -12 0 7
    -12 0 7
    12 0 -7
    -10 0 7
    10 0 -7
    10 0 -7
    -10 0 7
    8 0 -7
    -8 0 7
    -8 0 7
    -8 0 7
    8 0 -7
    8 0 -7
    8 0 -7
    6 0 -7
    6 0 -7
    6 0 -7
    -6 0 7
    -6 0 7
    -4 0 7
    -4 0 7
    4 0 -7
    4 0 -7
    -4 0 7
    4 0 -7
    4 0 -7
    -2 0 7
    -2 0 7
    -2 0 7
    2 0 -7
    -2 0 7
    2 0 -7
    2 0 -7
    0 0 7
    0 0 7
    0 0 -7
    0 0 7
    0 0 -7
    -2 0 -7
    -2 0 -7
    2 0 7
    2 0 7
    2 0 7
    -2 0 -7
    2 0 7
    -4 0 -7
    -4 0 -7
    -4 0 -7
    4 0 7
    6 0 7
    6 0 7
    6 0 7
    -6 0 -7
    -6 0 -7
    6 0 7
    8 0 7
    8 0 7
    8 0 7
    10 0 7
    10 0 7
    10 0 7
    12 0 7
    12 0 7
    23 -1 -7
    23 -1 -7
    23 -1 -7
    23 1 -7
    23 1 -7
    23 1 -7
    21 -1 -7
    21 -1 -7
    21 -1 -7
    21 1 -7
    21 1 -7
    -21 1 7
    21 1 -7
    19 -1 -7
    19 -1 -7
    19 -1 -7
    19 1 -7
    -19 1 7
    19 1 -7
    19 1 -7
    19 1 -7
    17 -1 -7
    17 -1 -7
    17 -1 -7
    17 -1 -7
    17 1 -7
    17 1 -7
    17 1 -7
    -17 1 7
    17 1 -7
    17 1 -7
    15 -1 -7
    15 -1 -7
    15 -1 -7
    15 -1 -7
    15 1 -7
    -15 1 7
    15 1 -7
    15 1 -7
    15 1 -7
    13 -1 -7
    -13 -1 7
    -13 -1 7
    13 -1 -7
    -13 -1 7
    13 -1 -7
    13 -1 -7
    13 1 -7
    13 1 -7
    -13 1 7
    -13 1 7
    13 1 -7
    13 1 -7
    11 -1 -7
    -11 -1 7
    11 -1 -7
    -11 -1 7
    -11 -1 7
    11 -1 -7
    11 -1 -7
    -11 -1 7
    -11 -1 7
    11 1 -7
    11 1 -7
    11 1 -7
    11 1 -7
    -11 1 7
    -11 1 7
    -9 -1 7
    -9 -1 7
    9 -1 -7
    9 -1 -7
    -9 -1 7
    9 -1 -7
    9 -1 -7
    9 1 -7
    9 1 -7
    -9 1 7
    -9 1 7
    9 1 -7
    9 1 -7
    -9 1 7
    -7 -1 7
    -7 -1 7
    -7 -1 7
    7 -1 -7
    7 -1 -7
    7 -1 -7
    -7 -1 7
    -7 -1 7
    -7 -1 7
    7 1 -7
    -7 1 7
    -7 1 7
    -7 1 7
    7 1 -7
    7 1 -7
    7 1 -7
    5 -1 -7
    -5 -1 7
    -5 -1 7
    5 -1 -7
    -5 -1 7
    5 -1 -7
    5 -1 -7
    -5 -1 7
    -5 1 7
    -5 1 7
    5 1 -7
    5 1 -7
    5 1 -7
    5 1 -7
    -3 -1 7
    3 -1 -7
    3 -1 -7
    3 -1 -7
    -3 -1 7
    -3 -1 7
    3 1 -7
    -3 1 7
    3 1 -7
    3 1 -7
    -1 -1 7
    1 -1 -7
    1 -1 -7
    -1 -1 7
    1 -1 -7
    -1 -1 7
    -1 -1 7
    1 -1 -7
    -1 1 7
    -1 1 7
    1 1 -7
    -1 1 7
    -1 1 7
    1 1 -7
    -1 -1 -7
    -1 -1 -7
    1 -1 7
    1 -1 7
    -1 -1 -7
    -1 -1 -7
    1 -1 7
    1 1 7
    1 1 7
    1 1 7
    -1 1 -7
    -1 1 -7
    1 1 7
    -3 -1 -7
    -3 -1 -7
    -3 -1 -7
    3 -1 7
    3 -1 7
    3 -1 7
    3 1 7
    3 1 7
    3 1 7
    -3 1 -7
    3 1 7
    -3 1 -7
    5 -1 7
    5 -1 7
    -5 -1 -7
    5 -1 7
    5 1 7
    5 1 7
    5 1 7
    -5 1 -7
    5 1 7
    7 -1 7
    7 -1 7
    -7 -1 -7
    7 -1 7
    7 1 7
    7 1 7
    7 1 7
    7 1 7
    7 1 7
    -7 1 -7
    9 -1 7
    9 -1 7
    9 -1 7
    9 1 7
    9 1 7
    9 1 7
    9 1 7
    11 -1 7
    11 -1 7
    11 -1 7
    11 1 7
    11 1 7
    22 -2 -7
    22 -2 -7
    -22 2 7
    22 2 -7
    22 2 -7
    20 -2 -7
    20 -2 -7
    20 2 -7
    20 2 -7
    20 2 -7
    -20 2 7
    18 -2 -7
    18 -2 -7
    -18 -2 7
    18 -2 -7
    18 2 -7
    18 2 -7
    18 2 -7
    18 2 -7
    18 2 -7
    -18 2 7
    18 2 -7
    16 -2 -7
    16 -2 -7
    -16 -2 7
    -16 -2 7
    16 -2 -7
    16 -2 -7
    16 2 -7
    16 2 -7
    -16 2 7
    16 2 -7
    16 2 -7
    16 2 -7
    16 2 -7
    14 -2 -7
    -14 -2 7
    14 -2 -7
    -14 -2 7
    14 -2 -7
    14 2 -7
    14 2 -7
    14 2 -7
    14 2 -7
    14 2 -7
    -14 2 7
    -12 -2 7
    12 -2 -7
    -12 -2 7
    12 -2 -7
    12 -2 -7
    -12 -2 7
    12 -2 -7
    -12 -2 7
    -12 2 7
    12 2 -7
    12 2 -7
    12 2 -7
    12 2 -7
    -12 2 7
    12 2 -7
    -10 -2 7
    -10 -2 7
    -10 -2 7
    -10 -2 7
    10 -2 -7
    -10 -2 7
    10 -2 -7
    10 2 -7
    10 2 -7
    -10 2 7
    -10 2 7
    10 2 -7
    -10 2 7
    10 2 -7
    -8 -2 7
    8 -2 -7
    8 -2 -7
    -8 -2 7
    -8 -2 7
    8 -2 -7
    -8 -2 7
    -8 -2 7
    8 2 -7
    8 2 -7
    -8 2 7
    8 2 -7
    -8 2 7
    -8 2 7
    8 2 -7
    -6 -2 7
    -6 -2 7
    -6 -2 7
    -6 -2 7
    6 -2 -7
    6 -2 -7
    6 -2 -7
    -6 -2 7
    6 -2 -7
    6 2 -7
    6 2 -7
    -6 2 7
    -6 2 7
    6 2 -7
    -4 -2 7
    4 -2 -7
    4 -2 -7
    -4 -2 7
    -4 -2 7
    -4 -2 7
    4 2 -7
    -4 2 7
    -4 2 7
    -4 2 7
    2 -2 -7
    -2 -2 7
    -2 -2 7
    2 -2 -7
    2 -2 -7
    -2 -2 7
    -2 -2 7
    2 -2 -7
    -2 2 7
    -2 2 7
    2 2 -7
    0 -2 7
    0 -2 -7
    0 -2 7
    0 -2 -7
    0 -2 7
    0 -2 7
    0 -2 -7
    0 -2 -7
    0 2 7
    0 2 -7
    0 2 -7
    0 2 7
    0 2 -7
    0 2 7
    -2 -2 -7
    -2 -2 -7
    -2 -2 -7
    -2 -2 -7
    2 -2 7
    2 -2 7
    2 -2 7
    2 2 7
    2 2 7
    2 2 7
    2 2 7
    -2 2 -7
    -4 -2 -7
    -4 -2 -7
    4 -2 7
    4 -2 7
    4 -2 7
    -4 -2 -7
    4 2 7
    4 2 7
    -4 2 -7
    -6 -2 -7
    6 -2 7
    6 -2 7
    6 2 7
    6 2 7
    6 2 7
    6 2 7
    8 -2 7
    8 -2 7
    -8 -2 -7
    8 -2 7
    8 2 7
    8 2 7
    -8 2 -7
    10 -2 7
    10 -2 7
    10 -2 7
    10 2 7
    10 2 7
    21 -3 -7
    21 -3 -7
    21 -3 -7
    -21 3 7
    21 3 -7
    19 -3 -7
    19 -3 -7
    -19 -3 7
    -19 3 7
    19 3 -7
    19 3 -7
    19 3 -7
    -17 -3 7
    17 -3 -7
    17 -3 -7
    17 3 -7
    -17 3 7
    17 3 -7
    17 3 -7
    17 3 -7
    17 3 -7
    -15 -3 7
    15 -3 -7
    -15 -3 7
    15 -3 -7
    15 -3 -7
    15 3 -7
    15 3 -7
    -15 3 7
    15 3 -7
    15 3 -7
    15 3 -7
    -15 3 7
    15 3 -7
    13 -3 -7
    -13 -3 7
    13 -3 -7
    -13 -3 7
    13 3 -7
    -13 3 7
    13 3 -7
    13 3 -7
    -13 3 7
    13 3 -7
    13 3 -7
    13 3 -7
    11 -3 -7
    -11 -3 7
    11 -3 -7
    11 -3 -7
    -11 -3 7
    11 -3 -7
    -11 -3 7
    11 3 -7
    11 3 -7
    -11 3 7
    -11 3 7
    11 3 -7
    11 3 -7
    -9 -3 7
    -9 -3 7
    9 -3 -7
    9 -3 -7
    -9 -3 7
    -9 -3 7
    9 -3 -7
    -9 -3 7
    -9 -3 7
    9 -3 -7
    9 3 -7
    9 3 -7
    9 3 -7
    -9 3 7
    9 3 -7
    -9 3 7
    -9 3 7
    -7 -3 7
    7 -3 -7
    -7 -3 7
    -7 -3 7
    -7 -3 7
    -7 -3 7
    -7 -3 7
    7 -3 -7
    7 -3 -7
    7 -3 -7
    7 3 -7
    -7 3 7
    7 3 -7
    -7 3 7
    -7 3 7
    -7 3 7
    -5 -3 7
    -5 -3 7
    -5 -3 7
    5 -3 -7
    -5 -3 7
    -5 -3 7
    5 -3 -7
    5 -3 -7
    5 -3 -7
    -5 3 7
    5 3 -7
    -5 3 7
    -5 3 7
    -5 3 7
    -3 -3 7
    3 -3 -7
    3 -3 -7
    -3 -3 7
    -3 -3 7
    3 -3 -7
    3 -3 -7
    -3 -3 7
    -3 3 7
    -3 3 7
    3 3 -7
    -3 3 7
    -3 3 7
    1 -3 -7
    1 -3 -7
    1 -3 -7
    -1 -3 7
    -1 -3 7
    -1 -3 7
    -1 3 7
    -1 3 7
    -1 3 7
    -1 3 7
    -1 -3 -7
    -1 -3 -7
    1 -3 7
    1 -3 7
    -1 -3 -7
    1 -3 7
    -1 -3 -7
    1 3 7
    -1 3 -7
    1 3 7
    1 3 7
    1 3 7
    3 -3 7
    -3 -3 -7
    -3 -3 -7
    -3 -3 -7
    3 -3 7
    3 -3 7
    -3 -3 -7
    3 3 7
    3 3 7
    -3 3 -7
    3 3 7
    -5 -3 -7
    -5 -3 -7
    5 -3 7
    5 -3 7
    -5 -3 -7
    5 -3 7
    -5 3 -7
    5 3 7
    5 3 7
    5 3 7
    7 -3 7
    -7 -3 -7
    7 -3 7
    7 -3 7
    7 3 7
    -7 3 -7
    7 3 7
    9 -3 7
    9 -3 7
    -9 -3 -7
    9 -3 7
    9 3 7
    -9 3 -7
    -9 3 -7
    11 -3 7
    11 -3 7
    11 3 7
    20 -4 -7
    -20 4 7
    20 4 -7
    20 4 -7
    -18 -4 7
    18 -4 -7
    18 -4 -7
    -18 -4 7
    -18 4 7
    18 4 -7
    18 4 -7
    -16 -4 7
    -16 -4 7
    16 -4 -7
    16 -4 -7
    16 4 -7
    16 4 -7
    -16 4 7
    14 -4 -7
    -14 -4 7
    14 4 -7
    -14 4 7
    14 4 -7
    -12 -4 7
    -12 -4 7
    12 -4 -7
    -12 -4 7
    12 -4 -7
    12 4 -7
    -12 4 7
    -12 4 7
    12 4 -7
    12 4 -7
    12 4 -7
    10 -4 -7
    -10 -4 7
    -10 -4 7
    10 4 -7
    10 4 -7
    -10 4 7
    -10 4 7
    10 4 -7
    10 4 -7
    -8 -4 7
    8 -4 -7
    -8 -4 7
    8 -4 -7
    -8 -4 7
    8 -4 -7
    8 -4 -7
    -8 -4 7
    8 4 -7
    -8 4 7
    -8 4 7
    -6 -4 7
    6 -4 -7
    -6 -4 7
    6 -4 -7
    -6 -4 7
    -6 -4 7
    6 -4 -7
    6 -4 -7
    6 4 -7
    6 4 -7
    -6 4 7
    -6 4 7
    -6 4 7
    4 -4 -7
    4 -4 -7
    -4 -4 7
    -4 -4 7
    -4 -4 7
    4 -4 -7
    -4 -4 7
    -4 4 7
    -4 4 7
    -4 4 7
    2 -4 -7
    -2 -4 7
    -2 -4 7
    2 -4 -7
    -2 -4 7
    2 -4 -7
    -2 -4 7
    2 -4 -7
    2 4 -7
    -2 4 7
    -2 4 7
    -2 4 7
    0 -4 -7
    0 -4 7
    0 -4 -7
    0 -4 7
    0 -4 -7
    0 -4 -7
    0 -4 7
    0 4 7
    0 4 7
    2 -4 7
    2 -4 7
    2 -4 7
    -2 -4 -7
    -2 -4 -7
    -2 -4 -7
    -2 -4 -7
    2 4 7
    -2 4 -7
    -2 4 -7
    4 -4 7
    4 -4 7
    -4 -4 -7
    -4 -4 -7
    4 -4 7
    -4 -4 -7
    -4 -4 -7
    4 4 7
    -4 4 -7
    -4 4 -7
    6 -4 7
    6 -4 7
    6 -4 7
    -6 -4 -7
    -6 4 -7
    -6 4 -7
    6 4 7
    8 -4 7
    8 -4 7
    -8 -4 -7
    8 -4 7
    -8 4 -7
    -8 4 -7
    8 4 7
    10 -4 7
    10 -4 7
    10 4 7
    -10 4 -7
    -19 -5 7
    19 5 -7
    -19 5 7
    19 5 -7
    -17 -5 7
    -17 -5 7
    17 5 -7
    17 5 -7
    -17 5 7
    -15 -5 7
    15 -5 -7
    -15 -5 7
    15 5 -7
    15 5 -7
    -15 5 7
    -13 -5 7
    13 -5 -7
    -13 -5 7
    -13 -5 7
    -13 -5 7
    13 5 -7
    13 5 -7
    -13 5 7
    11 -5 -7
    -11 -5 7
    -11 -5 7
    -11 5 7
    9 -5 -7
    -9 -5 7
    9 -5 -7
    -9 -5 7
    -9 5 7
    -9 5 7
    9 5 -7
    -9 5 7
    7 -5 -7
    7 -5 -7
    -7 -5 7
    7 -5 -7
    -7 -5 7
    7 -5 -7
    -7 -5 7
    -7 5 7
    -7 5 7
    7 5 -7
    7 5 -7
    -7 5 7
    -5 -5 7
    -5 -5 7
    -5 -5 7
    5 -5 -7
    5 -5 -7
    5 -5 -7
    5 -5 -7
    -5 5 7
    5 5 -7
    -5 5 7
    -5 5 7
    5 5 -7
    3 -5 -7
    -3 -5 7
    -3 -5 7
    -3 -5 7
    3 -5 -7
    3 -5 -7
    3 -5 -7
    3 5 -7
    -3 5 7
    -3 5 7
    -3 5 7
    3 5 -7
    -1 -5 7
    -1 -5 7
    1 -5 -7
    1 -5 -7
    -1 -5 7
    1 -5 -7
    1 -5 -7
    -1 5 7
    -1 5 7
    1 5 -7
    1 5 -7
    -1 5 7
    1 -5 7
    -1 -5 -7
    -1 -5 -7
    1 -5 7
    1 -5 7
    -1 -5 -7
    -1 -5 -7
    -1 5 -7
    1 5 7
    -1 5 -7
    1 5 7
    -3 -5 -7
    3 -5 7
    -3 -5 -7
    3 -5 7
    -3 -5 -7
    3 -5 7
    -3 5 -7
    3 5 7
    -5 -5 -7
    5 -5 7
    -5 -5 -7
    -5 -5 -7
    5 -5 7
    -5 5 -7
    5 5 7
    -7 -5 -7
    7 -5 7
    7 -5 7
    7 5 7
    -7 5 -7
    -16 -6 7
    -16 -6 7
    16 6 -7
    -16 6 7
    -14 -6 7
    -14 -6 7
    14 -6 -7
    -14 -6 7
    -14 6 7
    14 6 -7
    -12 -6 7
    -12 -6 7
    -12 -6 7
    12 -6 -7
    -12 -6 7
    -12 6 7
    12 6 -7
    -10 -6 7
    10 -6 -7
    -10 -6 7
    -10 -6 7
    -10 -6 7
    -10 6 7
    10 6 -7
    -10 6 7
    -8 -6 7
    8 -6 -7
    -8 -6 7
    8 -6 -7
    -8 6 7
    -8 6 7
    8 6 -7
    -6 -6 7
    6 -6 -7
    6 -6 -7
    -6 -6 7
    -6 -6 7
    -6 6 7
    -6 6 7
    6 6 -7
    6 6 -7
    -4 -6 7
    -4 -6 7
    4 -6 -7
    4 -6 -7
    4 -6 -7
    -4 -6 7
    -4 6 7
    4 6 -7
    4 6 -7
    2 -6 -7
    2 -6 -7
    -2 -6 7
    -2 -6 7
    -2 -6 7
    -2 6 7
    2 6 -7
    2 6 -7
    -2 6 7
    0 -6 -7
    0 -6 7
    0 -6 7
    0 -6 7
    0 -6 -7
    0 -6 -7
    0 6 -7
    0 6 7
    0 6 7
    -2 -6 -7
    -2 -6 -7
    2 -6 7
    -2 -6 -7
    2 -6 7
    -2 6 -7
    2 6 7
    4 -6 7
    -4 -6 -7
    4 -6 7
    -4 -6 -7
    -4 -6 -7
    4 6 7
    -4 6 -7
    -6 -6 -7
    6 -6 7
    6 -6 7
    -6 6 -7
    6 6 7
    -13 -7 7
    -13 -7 7
    -13 -7 7
    13 7 -7
    -13 7 7
    -11 -7 7
    -11 -7 7
    11 -7 -7
    -11 -7 7
    11 7 -7
    9 -7 -7
    -9 -7 7
    9 -7 -7
    -9 -7 7
    -9 -7 7
    9 7 -7
    -9 7 7
    7 -7 -7
    7 -7 -7
    -7 -7 7
    -7 -7 7
    -7 -7 7
    -7 -7 7
    7 7 -7
    -7 7 7
    5 -7 -7
    5 -7 -7
    -5 -7 7
    -5 -7 7
    -5 7 7
    5 7 -7
    3 -7 -7
    3 -7 -7
    -3 -7 7
    -3 -7 7
    -3 -7 7
    3 -7 -7
    3 7 -7
    1 -7 -7
    -1 -7 7
    1 -7 -7
    1 -7 -7
    -1 -7 7
    -1 7 7
    1 7 -7
    1 -7 7
    1 -7 7
    -1 -7 -7
    -1 -7 -7
    -1 -7 -7
    -1 7 -7
    3 -7 7
    3 -7 7
    -3 -7 -7
    -3 -7 -7
    -3 7 -7
    -8 -8 7
    -8 -8 7
    -8 -8 7
    -6 -8 7
    6 -8 -7
    -6 -8 7
    -6 -8 7
    6 -8 -7
    -6 8 7
    -4 -8 7
    -4 -8 7
    4 -8 -7
    22 0 -8
    22 0 -8
    22 0 -8
    20 0 -8
    20 0 -8
    20 0 -8
    20 0 -8
    -20 0 8
    18 0 -8
    18 0 -8
    18 0 -8
    18 0 -8
    -18 0 8
    16 0 -8
    -16 0 8
    16 0 -8
    16 0 -8
    16 0 -8
    14 0 -8
    14 0 -8
    14 0 -8
    -14 0 8
    -14 0 8
    -14 0 8
    14 0 -8
    12 0 -8
    12 0 -8
    -12 0 8
    -12 0 8
    12 0 -8
    -12 0 8
    -12 0 8
    12 0 -8
    10 0 -8
    10 0 -8
    10 0 -8
    -10 0 8
    -10 0 8
    -10 0 8
    10 0 -8
    -8 0 8
    -8 0 8
    8 0 -8
    8 0 -8
    -8 0 8
    8 0 -8
    8 0 -8
    -6 0 8
    6 0 -8
    -6 0 8
    6 0 -8
    -6 0 8
    6 0 -8
    6 0 -8
    -4 0 8
    -4 0 8
    4 0 -8
    -4 0 8
    4 0 -8
    -4 0 8
    4 0 -8
    4 0 -8
    -2 0 8
    2 0 -8
    -2 0 8
    2 0 -8
    2 0 -8
    2 0 -8
    -2 0 8
    -2 0 8
    0 0 -8
    0 0 -8
    0 0 8
    0 0 8
    0 0 8
    0 0 8
    -2 0 -8
    2 0 8
    2 0 8
    2 0 8
    2 0 8
    2 0 8
    4 0 8
    -4 0 -8
    4 0 8
    4 0 8
    4 0 8
    6 0 8
    6 0 8
    6 0 8
    6 0 8
    8 0 8
    8 0 8
    8 0 8
    10 0 8
    10 0 8
    23 -1 -8
    23 -1 -8
    23 -1 -8
    23 1 -8
    23 1 -8
    21 -1 -8
    21 -1 -8
    21 -1 -8
    21 1 -8
    -21 1 8
    21 1 -8
    19 -1 -8
    19 -1 -8
    19 -1 -8
    19 1 -8
    19 1 -8
    -19 1 8
    19 1 -8
    19 1 -8
    17 -1 -8
    17 -1 -8
    17 1 -8
    17 1 -8
    17 1 -8
    -15 -1 8
    15 -1 -8
    -15 -1 8
    15 -1 -8
    15 -1 -8
    15 -1 -8
    15 1 -8
    -15 1 8
    15 1 -8
    15 1 -8
    15 1 -8
    15 1 -8
    13 -1 -8
    13 -1 -8
    -13 -1 8
    13 -1 -8
    -13 -1 8
    13 -1 -8
    -13 1 8
    13 1 -8
    13 1 -8
    -13 1 8
    13 1 -8
    13 1 -8
    13 1 -8
    11 -1 -8
    11 -1 -8
    -11 -1 8
    -11 -1 8
    -11 -1 8
    11 -1 -8
    11 -1 -8
    -11 1 8
    11 1 -8
    11 1 -8
    11 1 -8
    -11 1 8
    -11 1 8
    11 1 -8
    -9 -1 8
    9 -1 -8
    9 -1 -8
    -9 -1 8
    -9 -1 8
    9 -1 -8
    9 -1 -8
    -9 -1 8
    -9 -1 8
    -9 1 8
    -9 1 8
    -9 1 8
    9 1 -8
    9 1 -8
    9 1 -8
    -9 1 8
    9 1 -8
    -7 -1 8
    7 -1 -8
    7 -1 -8
    -7 -1 8
    7 -1 -8
    -7 -1 8
    -7 -1 8
    -7 -1 8
    -7 -1 8
    7 -1 -8
    -7 1 8
    -7 1 8
    7 1 -8
    -7 1 8
    7 1 -8
    -7 1 8
    7 1 -8
    7 1 -8
    5 -1 -8
    5 -1 -8
    -5 -1 8
    -5 -1 8
    5 -1 -8
    5 -1 -8
    -5 -1 8
    -5 -1 8
    5 1 -8
    -5 1 8
    5 1 -8
    -5 1 8
    5 1 -8
    5 1 -8
    -5 1 8
    -3 -1 8
    -3 -1 8
    3 -1 -8
    -3 -1 8
    -3 -1 8
    -3 -1 8
    3 -1 -8
    3 -1 -8
    3 -1 -8
    3 1 -8
    -3 1 8
    -3 1 8
    3 1 -8
    -3 1 8
    -3 1 8
    3 1 -8
    -1 -1 8
    1 -1 -8
    -1 -1 8
    1 -1 -8
    1 -1 -8
    -1 -1 8
    1 1 -8
    -1 1 8
    -1 1 8
    -1 1 8
    -1 1 8
    -1 -1 -8
    -1 -1 -8
    -1 -1 -8
    1 -1 8
    1 -1 8
    1 1 8
    -1 1 -8
    -1 1 -8
    1 1 8
    1 1 8
    1 1 8
    3 -1 8
    3 -1 8
    3 -1 8
    3 -1 8
    -3 -1 -8
    3 1 8
    3 1 8
    3 1 8
    3 1 8
    -5 -1 -8
    5 -1 8
    5 -1 8
    5 -1 8
    5 1 8
    5 1 8
    5 1 8
    7 -1 8
    7 -1 8
    7 -1 8
    7 1 8
    7 1 8
    7 1 8
    9 -1 8
    9 -1 8
    9 -1 8
    9 1 8
    9 1 8
    22 -2 -8
    22 -2 -8
    22 -2 -8
    22 2 -8
    22 2 -8
    -22 2 8
    20 -2 -8
    20 -2 -8
    20 -2 -8
    20 2 -8
    20 2 -8
    20 2 -8
    -20 2 8
    18 -2 -8
    18 -2 -8
    18 -2 -8
    -18 2 8
    18 2 -8
    18 2 -8
    18 2 -8
    18 2 -8
    18 2 -8
    16 -2 -8
    16 -2 -8
    16 -2 -8
    16 2 -8
    16 2 -8
    16 2 -8
    16 2 -8
    16 2 -8
    -16 2 8
    -14 -2 8
    14 -2 -8
    14 -2 -8
    14 -2 -8
    14 -2 -8
    14 2 -8
    14 2 -8
    14 2 -8
    14 2 -8
    -14 2 8
    14 2 -8
    -12 -2 8
    -12 -2 8
    12 -2 -8
    -12 -2 8
    12 -2 -8
    12 -2 -8
    -12 -2 8
    12 2 -8
    -12 2 8
    12 2 -8
    12 2 -8
    12 2 -8
    12 2 -8
    -12 2 8
    10 -2 -8
    -10 -2 8
    -10 -2 8
    10 -2 -8
    10 -2 -8
    10 -2 -8
    -10 -2 8
    -10 -2 8
    10 2 -8
    -10 2 8
    10 2 -8
    -10 2 8
    10 2 -8
    -10 2 8
    -8 -2 8
    -8 -2 8
    8 -2 -8
    -8 -2 8
    8 -2 -8
    8 -2 -8
    8 -2 -8
    -8 -2 8
    -8 -2 8
    -8 -2 8
    -8 2 8
    8 2 -8
    8 2 -8
    8 2 -8
    8 2 -8
    -8 2 8
    -8 2 8
    -6 -2 8
    6 -2 -8
    6 -2 -8
    6 -2 -8
    -6 -2 8
    -6 -2 8
    6 -2 -8
    -6 -2 8
    -6 -2 8
    -6 -2 8
    6 2 -8
    -6 2 8
    -6 2 8
    6 2 -8
    -6 2 8
    6 2 -8
    4 -2 -8
    -4 -2 8
    -4 -2 8
    -4 -2 8
    4 -2 -8
    4 -2 -8
    4 -2 -8
    -4 -2 8
    -4 2 8
    -4 2 8
    4 2 -8
    -4 2 8
    2 -2 -8
    2 -2 -8
    -2 -2 8
    -2 -2 8
    2 -2 -8
    -2 -2 8
    -2 -2 8
    -2 2 8
    2 2 -8
    -2 2 8
    -2 2 8
    0 -2 8
    0 -2 -8
    0 -2 8
    0 -2 -8
    0 -2 -8
    0 -2 -8
    0 2 8
    0 2 8
    2 -2 8
    2 -2 8
    2 -2 8
    -2 -2 -8
    -2 -2 -8
    2 2 8
    2 2 8
    4 -2 8
    -4 -2 -8
    4 -2 8
    4 -2 8
    -4 -2 -8
    4 2 8
    4 2 8
    4 2 8
    6 -2 8
    -6 -2 -8
    6 -2 8
    6 -2 8
    6 2 8
    6 2 8
    8 -2 8
    8 -2 8
    8 -2 8
    8 2 8
    8 2 8
    10 -2 8
    10 -2 8
    10 -2 8
    -10 2 -8
    21 -3 -8
    21 -3 -8
    21 -3 -8
    21 3 -8
    -21 3 8
    19 -3 -8
    19 3 -8
    -19 3 8
    19 3 -8
    19 3 -8
    -17 -3 8
    17 -3 -8
    17 -3 -8
    -17 -3 8
    17 3 -8
    -17 3 8
    17 3 -8
    17 3 -8
    17 3 -8
    15 -3 -8
    15 -3 -8
    15 -3 -8
    15 -3 -8
    -15 -3 8
    15 3 -8
    -15 3 8
    15 3 -8
    -15 3 8
    15 3 -8
    13 -3 -8
    13 -3 -8
    13 -3 -8
    -13 -3 8
    13 -3 -8
    -13 -3 8
    13 3 -8
    13 3 -8
    13 3 -8
    -13 3 8
    13 3 -8
    -13 3 8
    13 3 -8
    -11 -3 8
    -11 -3 8
    11 -3 -8
    11 -3 -8
    -11 -3 8
    -11 -3 8
    11 -3 -8
    -11 -3 8
    11 -3 -8
    -11 3 8
    11 3 -8
    11 3 -8
    -11 3 8
    11 3 -8
    11 3 -8
    11 3 -8
    9 -3 -8
    -9 -3 8
    -9 -3 8
    -9 -3 8
    9 -3 -8
    -9 -3 8
    -9 -3 8
    9 3 -8
    -9 3 8
    9 3 -8
    -9 3 8
    -9 3 8
    7 -3 -8
    -7 -3 8
    7 -3 -8
    -7 -3 8
    -7 -3 8
    -7 -3 8
    -7 -3 8
    7 3 -8
    -7 3 8
    -7 3 8
    -7 3 8
    -7 3 8
    -5 -3 8
    -5 -3 8
    5 -3 -8
    -5 -3 8
    -5 -3 8
    5 -3 -8
    5 -3 -8
    5 -3 -8
    -5 -3 8
    5 3 -8
    -5 3 8
    -5 3 8
    -5 3 8
    -5 3 8
    5 3 -8
    -3 -3 8
    3 -3 -8
    3 -3 -8
    3 -3 -8
    -3 -3 8
    -3 3 8
    3 3 -8
    -3 3 8
    -3 3 8
    1 -3 -8
    1 -3 -8
    -1 -3 8
    -1 -3 8
    1 -3 -8
    1 -3 -8
    -1 -3 8
    -1 3 8
    -1 3 8
    -1 3 8
    1 -3 8
    1 -3 8
    1 -3 8
    -1 -3 -8
    -1 -3 -8
    -1 -3 -8
    -1 -3 -8
    1 3 8
    1 3 8
    1 3 8
    3 -3 8
    3 -3 8
    -3 -3 -8
    3 -3 8
    -3 -3 -8
    3 3 8
    3 3 8
    -5 -3 -8
    5 -3 8
    5 -3 8
    5 -3 8
    5 3 8
    7 -3 8
    7 -3 8
    -7 -3 -8
    7 -3 8
    7 3 8
    -7 3 -8
    9 -3 8
    9 -3 8
    9 -3 8
    9 3 8
    -9 3 -8
    20 -4 -8
    20 -4 -8
    -20 4 8
    20 4 -8
    -18 -4 8
    -18 -4 8
    18 -4 -8
    18 -4 -8
    -18 4 8
    18 4 -8
    18 4 -8
    -16 -4 8
    -16 -4 8
    16 -4 -8
    16 -4 -8
    16 4 -8
    16 4 -8
    -16 4 8
    14 -4 -8
    14 -4 -8
    -14 -4 8
    -14 -4 8
    14 4 -8
    14 4 -8
    14 4 -8
    -14 4 8
    -12 -4 8
    12 -4 -8
    -12 -4 8
    -12 -4 8
    -12 -4 8
    12 -4 -8
    -12 4 8
    12 4 -8
    -12 4 8
    12 4 -8
    10 -4 -8
    10 -4 -8
    10 -4 -8
    10 -4 -8
    -10 -4 8
    -10 -4 8
    -10 4 8
    10 4 -8
    10 4 -8
    -10 4 8
    -8 -4 8
    8 -4 -8
    8 -4 -8
    -8 -4 8
    -8 -4 8
    8 -4 -8
    8 -4 -8
    -8 -4 8
    8 4 -8
    -8 4 8
    -8 4 8
    -8 4 8
    8 4 -8
    -6 -4 8
    6 -4 -8
    6 -4 -8
    6 -4 -8
    -6 -4 8
    6 -4 -8
    -6 -4 8
    -6 4 8
    -6 4 8
    -6 4 8
    6 4 -8
    -4 -4 8
    -4 -4 8
    4 -4 -8
    4 -4 -8
    4 -4 -8
    -4 -4 8
    4 -4 -8
    -4 -4 8
    -4 4 8
    -4 4 8
    4 4 -8
    -4 4 8
    -4 4 8
    -2 -4 8
    2 -4 -8
    -2 -4 8
    -2 -4 8
    2 -4 -8
    2 -4 -8
    -2 -4 8
    2 -4 -8
    -2 4 8
    -2 4 8
    0 -4 -8
    0 -4 8
    0 -4 -8
    0 -4 8
    0 4 8
    -2 -4 -8
    2 -4 8
    -2 -4 -8
    2 -4 8
    -2 -4 -8
    2 4 8
    -2 4 -8
    4 -4 8
    -4 -4 -8
    -4 -4 -8
    4 -4 8
    4 -4 8
    4 4 8
    -4 4 -8
    6 -4 8
    -6 -4 -8
    6 -4 8
    6 -4 8
    -6 4 -8
    6 4 8
    8 -4 8
    8 -4 8
    -8 4 -8
    8 4 8
    -19 5 8
    19 5 -8
    17 -5 -8
    -17 -5 8
    -17 -5 8
    17 5 -8
    -17 5 8
    17 5 -8
    15 -5 -8
    -15 -5 8
    -15 -5 8
    15 -5 -8
    -15 5 8
    15 5 -8
    15 5 -8
    13 -5 -8
    -13 -5 8
    -13 -5 8
    -13 -5 8
    -13 -5 8
    -13 5 8
    13 5 -8
    -11 -5 8
    11 -5 -8
    -11 -5 8
    -11 -5 8
    11 -5 -8
    -11 -5 8
    11 5 -8
    -11 5 8
    -7 -5 8
    7 -5 -8
    7 -5 -8
    7 -5 -8
    -7 -5 8
    -7 5 8
    -7 5 8
    -7 5 8
    7 5 -8
    5 -5 -8
    -5 -5 8
    -5 -5 8
    5 -5 -8
    5 -5 -8
    -5 -5 8
    5 -5 -8
    5 5 -8
    -5 5 8
    -5 5 8
    5 5 -8
    -5 5 8
    3 -5 -8
    -3 -5 8
    -3 -5 8
    3 -5 -8
    3 -5 -8
    3 -5 -8
    -3 -5 8
    -3 5 8
    -3 5 8
    3 5 -8
    -3 5 8
    3 5 -8
    1 -5 -8
    1 -5 -8
    -1 -5 8
    1 -5 -8
    -1 -5 8
    -1 -5 8
    1 5 -8
    1 5 -8
    -1 5 8
    -1 -5 -8
    -1 -5 -8
    1 -5 8
    -1 -5 -8
    1 -5 8
    1 -5 8
    1 5 8
    -1 5 -8
    -1 5 -8
    -3 -5 -8
    -3 -5 -8
    3 -5 8
    3 -5 8
    3 -5 8
    3 5 8
    -3 5 -8
    5 -5 8
    5 -5 8
    5 -5 8
    -5 -5 -8
    -5 5 -8
    5 5 8
    -16 -6 8
    -16 -6 8
    16 6 -8
    -16 6 8
    -14 -6 8
    14 -6 -8
    -14 -6 8
    14 6 -8
    -14 6 8
    -12 -6 8
    -12 -6 8
    12 -6 -8
    -12 -6 8
    -12 -6 8
    12 -6 -8
    -12 6 8
    12 6 -8
    10 -6 -8
    10 -6 -8
    -10 -6 8
    -10 -6 8
    -10 -6 8
    -10 -6 8
    10 6 -8
    -8 -6 8
    8 -6 -8
    -8 -6 8
    8 -6 -8
    -8 6 8
    -8 6 8
    8 6 -8
    6 -6 -8
    -6 -6 8
    -6 -6 8
    -6 -6 8
    6 -6 -8
    6 6 -8
    -6 6 8
    -4 -6 8
    4 -6 -8
    4 -6 -8
    -4 -6 8
    4 -6 -8
    -4 -6 8
    -4 6 8
    4 6 -8
    4 6 -8
    -2 -6 8
    2 -6 -8
    -2 -6 8
    2 -6 -8
    2 -6 -8
    -2 -6 8
    -2 6 8
    2 6 -8
    0 -6 -8
    0 -6 8
    0 -6 -8
    0 -6 8
    0 -6 8
    0 -6 -8
    0 6 -8
    0 6 8
    -2 -6 -8
    2 -6 8
    2 -6 8
    -2 -6 -8
    -2 -6 -8
    2 -6 8
    2 6 8
    -2 6 -8
    -4 -6 -8
    4 -6 8
    4 -6 8
    4 6 8
    -4 6 -8
    -13 -7 8
    13 7 -8
    -11 -7 8
    -11 -7 8
    -11 -7 8
    11 -7 -8
    11 7 -8
    -9 -7 8
    9 -7 -8
    -9 -7 8
    -9 -7 8
    9 -7 -8
    9 7 -8
    -7 -7 8
    -7 -7 8
    7 -7 -8
    -7 -7 8
    -7 -7 8
    7 -7 -8
    7 7 -8
    -7 7 8
    -5 -7 8
    5 -7 -8
    -5 -7 8
    5 -7 -8
    5 -7 -8
    -3 -7 8
    3 -7 -8
    -3 -7 8
    3 -7 -8
    3 -7 -8
    3 7 -8
    1 -7 -8
    1 -7 -8
    -1 -7 8
    1 -7 -8
    -1 -7 8
    1 7 -8
    22 0 -9
    22 0 -9
    22 0 -9
    20 0 -9
    20 0 -9
    20 0 -9
    20 0 -9
    18 0 -9
    18 0 -9
    18 0 -9
    16 0 -9
    16 0 -9
    16 0 -9
    16 0 -9
    -14 0 9
    14 0 -9
    14 0 -9
    -14 0 9
    14 0 -9
    14 0 -9
    -12 0 9
    -12 0 9
    -12 0 9
    12 0 -9
    -12 0 9
    12 0 -9
    12 0 -9
    12 0 -9
    -10 0 9
    10 0 -9
    -10 0 9
    -10 0 9
    10 0 -9
    10 0 -9
    10 0 -9
    8 0 -9
    -8 0 9
    8 0 -9
    -8 0 9
    8 0 -9
    -8 0 9
    6 0 -9
    6 0 -9
    -6 0 9
    6 0 -9
    4 0 -9
    4 0 -9
    -4 0 9
    4 0 -9
    4 0 -9
    -4 0 9
    2 0 -9
    2 0 -9
    2 0 -9
    -2 0 9
    -2 0 9
    -2 0 9
    -2 0 9
    0 0 9
    0 0 9
    0 0 -9
    0 0 -9
    0 0 9
    0 0 9
    2 0 9
    2 0 9
    -2 0 -9
    2 0 9
    4 0 9
    4 0 9
    4 0 9
    4 0 9
    6 0 9
    6 0 9
    6 0 9
    8 0 9
    21 -1 -9
    21 -1 -9
    21 -1 -9
    21 -1 -9
    -21 1 9
    21 1 -9
    21 1 -9
    21 1 -9
    19 -1 -9
    19 -1 -9
    19 -1 -9
    19 1 -9
    19 1 -9
    -19 1 9
    19 1 -9
    19 1 -9
    17 -1 -9
    17 -1 -9
    17 -1 -9
    17 -1 -9
    -17 1 9
    17 1 -9
    17 1 -9
    17 1 -9
    17 1 -9
    17 1 -9
    15 -1 -9
    15 -1 -9
    -15 -1 9
    15 -1 -9
    15 -1 -9
    15 1 -9
    15 1 -9
    15 1 -9
    15 1 -9
    15 1 -9
    -15 1 9
    -15 1 9
    13 -1 -9
    -13 -1 9
    -13 -1 9
    13 -1 -9
    13 -1 -9
    -13 -1 9
    13 -1 -9
    13 1 -9
    13 1 -9
    13 1 -9
    13 1 -9
    13 1 -9
    -13 1 9
    -13 1 9
    11 -1 -9
    -11 -1 9
    11 -1 -9
    11 -1 -9
    -11 -1 9
    -11 1 9
    11 1 -9
    11 1 -9
    11 1 -9
    11 1 -9
    -11 1 9
    -9 -1 9
    9 -1 -9
    9 -1 -9
    -9 -1 9
    9 -1 -9
    -9 -1 9
    -9 -1 9
    9 -1 -9
    -9 1 9
    -9 1 9
    9 1 -9
    9 1 -9
    -9 1 9
    -9 1 9
    9 1 -9
    9 1 -9
    7 -1 -9
    7 -1 -9
    -7 -1 9
    -7 -1 9
    -7 -1 9
    -7 -1 9
    7 -1 -9
    7 -1 -9
    -7 1 9
    7 1 -9
    -7 1 9
    7 1 -9
    -7 1 9
    7 1 -9
    -7 1 9
    5 -1 -9
    5 -1 -9
    -5 -1 9
    5 -1 -9
    -5 -1 9
    -5 -1 9
    5 -1 -9
    -5 -1 9
    -5 1 9
    -5 1 9
    -5 1 9
    5 1 -9
    5 1 -9
    5 1 -9
    -3 -1 9
    -3 -1 9
    3 -1 -9
    3 -1 -9
    3 -1 -9
    3 -1 -9
    -3 -1 9
    3 1 -9
    3 1 -9
    -3 1 9
    -3 1 9
    1 -1 -9
    -1 -1 9
    1 -1 -9
    -1 -1 9
    1 -1 -9
    -1 -1 9
    -1 -1 9
    1 1 -9
    -1 1 9
    -1 1 9
    -1 1 9
    1 -1 9
    1 -1 9
    -1 -1 -9
    -1 -1 -9
    1 -1 9
    1 -1 9
    -1 1 -9
    1 1 9
    1 1 9
    1 1 9
    -3 -1 -9
    3 -1 9
    3 -1 9
    3 -1 9
    3 -1 9
    3 1 9
    3 1 9
    3 1 9
    5 -1 9
    5 -1 9
    5 -1 9
    5 1 9
    7 -1 9
    7 -1 9
    7 -1 9
    7 1 9
    7 1 9
    22 -2 -9
    22 -2 -9
    -22 2 9
    22 2 -9
    20 -2 -9
    20 -2 -9
    20 -2 -9
    -20 2 9
    20 2 -9
    20 2 -9
    20 2 -9
    18 -2 -9
    18 -2 -9
    18 -2 -9
    18 2 -9
    18 2 -9
    18 2 -9
    18 2 -9
    -18 2 9
    18 2 -9
    16 -2 -9
    16 -2 -9
    16 -2 -9
    -16 -2 9
    16 -2 -9
    16 2 -9
    16 2 -9
    16 2 -9
    -16 2 9
    16 2 -9
    16 2 -9
    16 2 -9
    14 -2 -9
    -14 -2 9
    14 -2 -9
    14 -2 -9
    14 -2 -9
    14 2 -9
    14 2 -9
    14 2 -9
    14 2 -9
    -14 2 9
    14 2 -9
    -14 2 9
    -14 2 9
    14 2 -9
    12 -2 -9
    -12 -2 9
    12 -2 -9
    -12 -2 9
    12 -2 -9
    12 -2 -9
    -12 -2 9
    -12 2 9
    12 2 -9
    12 2 -9
    -12 2 9
    -12 2 9
    12 2 -9
    12 2 -9
    12 2 -9
    10 -2 -9
    10 -2 -9
    10 -2 -9
    -10 -2 9
    -10 -2 9
    10 -2 -9
    -10 -2 9
    -10 -2 9
    10 2 -9
    -10 2 9
    10 2 -9
    -10 2 9
    10 2 -9
    -10 2 9
    8 -2 -9
    -8 -2 9
    -8 -2 9
    -8 -2 9
    8 -2 -9
    -8 -2 9
    -8 -2 9
    8 -2 -9
    8 2 -9
    8 2 -9
    -8 2 9
    -8 2 9
    8 2 -9
    -8 2 9
    6 -2 -9
    -6 -2 9
    -6 -2 9
    -6 -2 9
    6 -2 -9
    6 -2 -9
    -6 -2 9
    -6 -2 9
    -6 2 9
    -6 2 9
    6 2 -9
    -6 2 9
    4 -2 -9
    4 -2 -9
    4 -2 -9
    -4 -2 9
    -4 -2 9
    -4 -2 9
    -4 -2 9
    4 -2 -9
    -4 2 9
    -4 2 9
    4 2 -9
    -4 2 9
    2 -2 -9
    2 -2 -9
    2 -2 -9
    -2 -2 9
    -2 -2 9
    -2 -2 9
    2 -2 -9
    -2 -2 9
    -2 2 9
    -2 2 9
    2 2 -9
    -2 2 9
    0 -2 -9
    0 -2 9
    0 -2 -9
    0 -2 -9
    0 -2 -9
    0 -2 9
    0 -2 9
    0 2 9
    0 2 9
    0 2 9
    2 -2 9
    2 -2 9
    -2 -2 -9
    2 -2 9
    2 2 9
    2 2 9
    4 -2 9
    4 -2 9
    -4 -2 -9
    4 -2 9
    4 2 9
    4 2 9
    -6 -2 -9
    6 -2 9
    6 -2 9
    6 -2 9
    6 2 9
    6 2 9
    8 -2 9
    -8 2 -9
    8 2 9
    21 -3 -9
    21 -3 -9
    21 -3 -9
    -21 3 9
    19 -3 -9
    19 -3 -9
    19 3 -9
    -19 3 9
    19 3 -9
    17 -3 -9
    17 -3 -9
    17 -3 -9
    -17 -3 9
    17 3 -9
    17 3 -9
    17 3 -9
    -17 3 9
    -15 -3 9
    15 -3 -9
    15 -3 -9
    -15 -3 9
    15 -3 -9
    15 3 -9
    -15 3 9
    15 3 -9
    15 3 -9
    15 3 -9
    -13 -3 9
    -13 -3 9
    13 -3 -9
    13 -3 -9
    13 3 -9
    -13 3 9
    -13 3 9
    13 3 -9
    13 3 -9
    13 3 -9
    -11 -3 9
    -11 -3 9
    -11 -3 9
    11 -3 -9
    -11 -3 9
    11 -3 -9
    11 -3 -9
    -11 -3 9
    11 -3 -9
    -11 -3 9
    -11 3 9
    -11 3 9
    11 3 -9
    11 3 -9
    11 3 -9
    11 3 -9
    -9 -3 9
    -9 -3 9
    9 -3 -9
    -9 -3 9
    9 -3 -9
    -9 -3 9
    9 -3 -9
    9 -3 -9
    -9 -3 9
    9 3 -9
    9 3 -9
    -9 3 9
    -9 3 9
    -9 3 9
    -7 -3 9
    -7 -3 9
    7 -3 -9
    -7 -3 9
    7 -3 -9
    -7 -3 9
    -7 -3 9
    7 -3 -9
    7 -3 -9
    -7 3 9
    -7 3 9
    7 3 -9
    -7 3 9
    -5 -3 9
    -5 -3 9
    5 -3 -9
    5 -3 -9
    -5 -3 9
    -5 -3 9
    5 -3 -9
    -5 -3 9
    5 -3 -9
    -5 3 9
    -5 3 9
    -5 3 9
    5 3 -9
    3 -3 -9
    -3 -3 9
    3 -3 -9
    -3 -3 9
    -3 -3 9
    3 -3 -9
    3 -3 -9
    -3 3 9
    -3 3 9
    -3 3 9
    -1 -3 9
    -1 -3 9
    1 -3 -9
    1 -3 -9
    -1 3 9
    -1 3 9
    -1 -3 -9
    -1 -3 -9
    -1 -3 -9
    1 -3 9
    1 -3 9
    1 -3 9
    1 3 9
    1 3 9
    -3 -3 -9
    3 -3 9
    3 -3 9
    3 -3 9
    3 3 9
    3 3 9
    5 -3 9
    -5 -3 -9
    5 -3 9
    5 3 9
    -5 3 -9
    7 -3 9
    7 -3 9
    7 -3 9
    7 3 9
    -7 3 -9
    -20 4 9
    -18 -4 9
    18 -4 -9
    18 -4 -9
    -18 4 9
    18 4 -9
    18 4 -9
    -16 -4 9
    -16 -4 9
    16 -4 -9
    16 4 -9
    16 4 -9
    -14 -4 9
    -14 -4 9
    14 -4 -9
    14 -4 -9
    14 4 -9
    14 4 -9
    -14 4 9
    -12 -4 9
    12 -4 -9
    12 -4 -9
    12 -4 -9
    -12 -4 9
    -12 4 9
    -12 4 9
    12 4 -9
    12 4 -9
    10 -4 -9
    -10 -4 9
    10 -4 -9
    -10 -4 9
    10 -4 -9
    10 -4 -9
    -10 4 9
    -10 4 9
    10 4 -9
    10 4 -9
    -8 -4 9
    -8 -4 9
    8 -4 -9
    -8 -4 9
    8 -4 -9
    -8 -4 9
    -8 4 9
    8 4 -9
    6 -4 -9
    -6 -4 9
    6 -4 -9
    -6 -4 9
    6 4 -9
    -6 4 9
    -6 4 9
    -4 -4 9
    4 -4 -9
    4 -4 -9
    -4 -4 9
    4 -4 -9
    4 -4 -9
    -4 -4 9
    -4 -4 9
    -4 4 9
    -4 4 9
    4 4 -9
    2 -4 -9
    2 -4 -9
    2 -4 -9
    -2 -4 9
    2 -4 -9
    -2 -4 9
    -2 -4 9
    -2 4 9
    2 4 -9
    0 -4 -9
    0 -4 -9
    0 -4 9
    0 -4 -9
    0 -4 9
    0 -4 9
    0 -4 9
    0 4 9
    2 -4 9
    -2 -4 -9
    -2 -4 -9
    2 -4 9
    2 -4 9
    2 -4 9
    -2 4 -9
    2 4 9
    4 -4 9
    4 -4 9
    -4 -4 -9
    4 -4 9
    4 -4 9
    4 4 9
    -4 4 -9
    6 -4 9
    -6 -4 -9
    -6 4 -9
    -17 -5 9
    17 -5 -9
    17 -5 -9
    -17 -5 9
    -17 5 9
    17 5 -9
    15 -5 -9
    15 -5 -9
    -15 -5 9
    -15 -5 9
    15 5 -9
    -15 5 9
    -13 -5 9
    13 -5 -9
    -13 -5 9
    13 -5 -9
    -13 5 9
    13 5 -9
    -11 -5 9
    11 -5 -9
    -11 -5 9
    -11 -5 9
    11 -5 -9
    11 -5 -9
    -11 -5 9
    11 5 -9
    -11 5 9
    -9 -5 9
    -9 -5 9
    9 -5 -9
    9 -5 -9
    9 -5 -9
    9 5 -9
    -9 5 9
    -7 -5 9
    7 -5 -9
    -7 -5 9
    7 -5 -9
    7 -5 -9
    -7 -5 9
    -7 5 9
    7 5 -9
    -5 -5 9
    -5 -5 9
    -5 -5 9
    5 -5 -9
    5 -5 -9
    5 -5 -9
    5 5 -9
    5 5 -9
    -5 5 9
    -3 -5 9
    3 -5 -9
    -3 -5 9
    3 -5 -9
    -3 -5 9
    3 -5 -9
    3 5 -9
    -3 5 9
    3 5 -9
    1 -5 -9
    1 -5 -9
    -1 -5 9
    -1 -5 9
    1 -5 -9
    -1 -5 9
    1 5 -9
    -1 5 9
    1 5 -9
    -1 -5 -9
    -1 -5 -9
    1 -5 9
    1 -5 9
    1 -5 9
    -1 -5 -9
    1 5 9
    -1 5 -9
    3 -5 9
    3 -5 9
    -3 -5 -9
    3 5 9
    -3 5 -9
    -14 -6 9
    -14 -6 9
    14 -6 -9
    14 -6 -9
    14 6 -9
    -14 6 9
    -12 -6 9
    -12 -6 9
    12 -6 -9
    -12 -6 9
    12 -6 -9
    -12 6 9
    12 6 -9
    -10 -6 9
    -10 -6 9
    10 -6 -9
    10 -6 -9
    10 6 -9
    -10 6 9
    -8 -6 9
    8 -6 -9
    -8 -6 9
    -8 -6 9
    -8 -6 9
    8 -6 -9
    -8 6 9
    8 6 -9
    6 -6 -9
    -6 -6 9
    6 -6 -9
    -6 -6 9
    6 -6 -9
    6 6 -9
    4 -6 -9
    4 -6 -9
    -4 -6 9
    -4 -6 9
    -4 -6 9
    4 -6 -9
    4 6 -9
    4 6 -9
    -2 -6 9
    -2 -6 9
    2 -6 -9
    2 -6 -9
    2 -6 -9
    2 6 -9
    -2 6 9
    0 -6 -9
    0 -6 9
    0 -6 -9
    0 -6 9
    0 -6 -9
    0 -6 9
    0 6 -9
    0 6 9
    9 -7 -9
    9 -7 -9
    -9 -7 9
    -7 -7 9
    -7 -7 9
    7 -7 -9
    -7 -7 9
    7 -7 -9
    -7 -7 9
    5 -7 -9
    -5 -7 9
    -5 -7 9
    -5 -7 9
    5 -7 -9
    -5 -7 9
    22 0 -10
    22 0 -10
    22 0 -10
    20 0 -10
    20 0 -10
    20 0 -10
    20 0 -10
    18 0 -10
    18 0 -10
    18 0 -10
    -18 0 10
    16 0 -10
    -16 0 10
    16 0 -10
    16 0 -10
    16 0 -10
    14 0 -10
    14 0 -10
    14 0 -10
    -14 0 10
    14 0 -10
    -14 0 10
    -12 0 10
    12 0 -10
    12 0 -10
    12 0 -10
    -12 0 10
    12 0 -10
    -12 0 10
    -12 0 10
    -10 0 10
    10 0 -10
    10 0 -10
    10 0 -10
    -10 0 10
    10 0 -10
    -10 0 10
    -10 0 10
    8 0 -10
    8 0 -10
    8 0 -10
    -8 0 10
    -8 0 10
    -8 0 10
    8 0 -10
    6 0 -10
    6 0 -10
    -6 0 10
    -6 0 10
    6 0 -10
    6 0 -10
    -6 0 10
    -4 0 10
    -4 0 10
    -4 0 10
    4 0 -10
    4 0 -10
    4 0 -10
    -2 0 10
    2 0 -10
    -2 0 10
    2 0 -10
    -2 0 10
    0 0 10
    0 0 10
    0 0 -10
    0 0 10
    2 0 10
    2 0 10
    2 0 10
    4 0 10
    4 0 10
    6 0 10
    21 -1 -10
    21 -1 -10
    21 -1 -10
    21 -1 -10
    21 1 -10
    21 1 -10
    -21 1 10
    21 1 -10
    21 1 -10
    19 -1 -10
    19 -1 -10
    19 -1 -10
    19 1 -10
    19 1 -10
    -19 1 10
    19 1 -10
    19 1 -10
    17 -1 -10
    17 -1 -10
    17 -1 -10
    17 1 -10
    17 1 -10
    -17 1 10
    17 1 -10
    17 1 -10
    -15 -1 10
    15 -1 -10
    15 -1 -10
    15 -1 -10
    -15 -1 10
    15 -1 -10
    15 1 -10
    15 1 -10
    15 1 -10
    -15 1 10
    15 1 -10
    -15 1 10
    15 1 -10
    13 -1 -10
    -13 -1 10
    -13 -1 10
    13 -1 -10
    -13 -1 10
    13 -1 -10
    -13 -1 10
    13 -1 -10
    13 1 -10
    13 1 -10
    13 1 -10
    -13 1 10
    13 1 -10
    -13 1 10
    13 1 -10
    -13 1 10
    -11 -1 10
    11 -1 -10
    11 -1 -10
    11 -1 -10
    -11 -1 10
    11 -1 -10
    -11 -1 10
    -11 1 10
    -11 1 10
    11 1 -10
    -11 1 10
    11 1 -10
    11 1 -10
    11 1 -10
    -9 -1 10
    9 -1 -10
    -9 -1 10
    9 -1 -10
    9 -1 -10
    9 -1 -10
    -9 -1 10
    9 1 -10
    -9 1 10
    9 1 -10
    9 1 -10
    9 1 -10
    -9 1 10
    -9 1 10
    -7 -1 10
    -7 -1 10
    -7 -1 10
    -7 -1 10
    7 -1 -10
    7 -1 -10
    7 -1 -10
    7 -1 -10
    -7 1 10
    -7 1 10
    -7 1 10
    -7 1 10
    7 1 -10
    7 1 -10
    -5 -1 10
    -5 -1 10
    5 -1 -10
    5 -1 -10
    -5 -1 10
    5 -1 -10
    5 -1 -10
    5 1 -10
    -5 1 10
    -5 1 10
    5 1 -10
    -5 1 10
    -3 -1 10
    -3 -1 10
    3 -1 -10
    3 -1 -10
    3 -1 -10
    -3 -1 10
    -3 -1 10
    -3 1 10
    -3 1 10
    -3 1 10
    3 1 -10
    3 1 -10
    -1 -1 10
    -1 -1 10
    1 -1 -10
    -1 -1 10
    -1 -1 10
    -1 -1 10
    1 -1 -10
    -1 1 10
    1 1 -10
    -1 1 10
    -1 1 10
    1 -1 10
    -1 -1 -10
    1 -1 10
    1 -1 10
    1 -1 10
    1 1 10
    1 1 10
    3 -1 10
    3 -1 10
    -3 -1 -10
    3 -1 10
    3 1 10
    3 1 10
    5 -1 10
    5 -1 10
    5 1 10
    20 -2 -10
    20 -2 -10
    20 -2 -10
    20 2 -10
    20 2 -10
    20 2 -10
    -20 2 10
    18 -2 -10
    18 -2 -10
    18 -2 -10
    18 2 -10
    18 2 -10
    18 2 -10
    18 2 -10
    18 2 -10
    -18 2 10
    16 -2 -10
    -16 -2 10
    16 -2 -10
    16 -2 -10
    16 2 -10
    16 2 -10
    16 2 -10
    16 2 -10
    16 2 -10
    -16 2 10
    14 -2 -10
    14 -2 -10
    -14 -2 10
    14 -2 -10
    14 -2 -10
    14 2 -10
    -14 2 10
    14 2 -10
    14 2 -10
    -14 2 10
    14 2 -10
    14 2 -10
    12 -2 -10
    12 -2 -10
    12 -2 -10
    -12 -2 10
    -12 -2 10
    12 -2 -10
    -12 -2 10
    12 2 -10
    12 2 -10
    -12 2 10
    -12 2 10
    -12 2 10
    10 -2 -10
    10 -2 -10
    10 -2 -10
    -10 -2 10
    -10 -2 10
    -10 -2 10
    10 -2 -10
    10 2 -10
    10 2 -10
    -10 2 10
    -10 2 10
    -10 2 10
    -8 -2 10
    -8 -2 10
    8 -2 -10
    -8 -2 10
    8 -2 -10
    -8 -2 10
    8 -2 -10
    8 -2 -10
    -8 2 10
    -8 2 10
    8 2 -10
    8 2 -10
    -8 2 10
    6 -2 -10
    6 -2 -10
    -6 -2 10
    6 -2 -10
    -6 -2 10
    6 -2 -10
    -6 -2 10
    -6 -2 10
    -6 -2 10
    -6 2 10
    -6 2 10
    6 2 -10
    -6 2 10
    6 2 -10
    -4 -2 10
    -4 -2 10
    4 -2 -10
    4 -2 -10
    4 -2 -10
    -4 -2 10
    4 -2 -10
    -4 2 10
    -4 2 10
    -4 2 10
    2 -2 -10
    -2 -2 10
    2 -2 -10
    -2 -2 10
    2 -2 -10
    -2 -2 10
    2 -2 -10
    -2 -2 10
    -2 2 10
    2 2 -10
    -2 2 10
    0 -2 -10
    0 -2 10
    0 -2 10
    0 -2 10
    0 2 10
    0 2 10
    2 -2 10
    2 -2 10
    2 -2 10
    -2 -2 -10
    2 2 10
    2 2 10
    4 -2 10
    -4 -2 -10
    4 -2 10
    4 -2 10
    4 2 10
    4 2 10
    19 -3 -10
    19 -3 -10
    -19 3 10
    19 3 -10
    19 3 -10
    17 -3 -10
    -17 -3 10
    17 -3 -10
    17 3 -10
    17 3 -10
    17 3 -10
    -17 3 10
    -15 -3 10
    15 -3 -10
    15 -3 -10
    15 -3 -10
    15 3 -10
    15 3 -10
    -15 3 10
    13 -3 -10
    13 -3 -10
    -13 -3 10
    13 -3 -10
    13 3 -10
    13 3 -10
    -13 3 10
    11 -3 -10
    11 -3 -10
    -11 -3 10
    -11 -3 10
    11 -3 -10
    -11 -3 10
    -11 -3 10
    11 -3 -10
    -11 3 10
    11 3 -10
    -11 3 10
    11 3 -10
    -9 -3 10
    9 -3 -10
    -9 -3 10
    9 -3 -10
    -9 -3 10
    9 -3 -10
    -9 -3 10
    9 -3 -10
    -9 3 10
    -9 3 10
    9 3 -10
    -9 3 10
    7 -3 -10
    7 -3 -10
    -7 -3 10
    -7 -3 10
    -7 -3 10
    7 -3 -10
    7 -3 -10
    -7 -3 10
    -7 -3 10
    -7 3 10
    7 3 -10
    -7 3 10
    -7 3 10
    -5 -3 10
    -5 -3 10
    5 -3 -10
    -5 -3 10
    -5 -3 10
    5 -3 -10
    5 -3 -10
    5 -3 -10
    -5 -3 10
    -5 3 10
    5 3 -10
    5 3 -10
    -5 3 10
    -5 3 10
    3 -3 -10
    -3 -3 10
    -3 -3 10
    -3 -3 10
    -3 -3 10
    3 -3 -10
    3 -3 -10
    -3 3 10
    1 -3 -10
    1 -3 -10
    -1 -3 10
    -1 -3 10
    -1 -3 10
    1 -3 -10
    -1 3 10
    -1 3 10
    1 -3 10
    1 -3 10
    -1 -3 -10
    1 -3 10
    1 3 10
    1 3 10
    3 -3 10
    3 -3 10
    -3 -3 -10
    3 -3 10
    -3 3 -10
    3 3 10
    5 -3 10
    5 -3 10
    5 3 10
    -5 3 -10
    18 -4 -10
    18 -4 -10
    -18 4 10
    18 4 -10
    16 -4 -10
    -16 -4 10
    16 -4 -10
    -16 4 10
    16 4 -10
    14 -4 -10
    -14 -4 10
    14 -4 -10
    -14 -4 10
    14 -4 -10
    14 4 -10
    -14 4 10
    -12 -4 10
    12 -4 -10
    -12 -4 10
    12 -4 -10
    12 -4 -10
    12 4 -10
    -12 4 10
    12 4 -10
    10 -4 -10
    10 -4 -10
    -10 -4 10
    -10 -4 10
    -10 -4 10
    -10 -4 10
    10 -4 -10
    10 4 -10
    10 4 -10
    -10 4 10
    -8 -4 10
    8 -4 -10
    8 -4 -10
    8 -4 -10
    -8 -4 10
    -8 -4 10
    -8 -4 10
    -8 4 10
    8 4 -10
    6 -4 -10
    -6 -4 10
    -6 -4 10
    6 -4 -10
    6 -4 -10
    -6 -4 10
    -6 -4 10
    -6 4 10
    -6 4 10
    6 4 -10
    -4 -4 10
    4 -4 -10
    -4 -4 10
    4 -4 -10
    -4 -4 10
    -4 -4 10
    4 -4 -10
    -4 4 10
    4 4 -10
    2 -4 -10
    -2 -4 10
    2 -4 -10
    2 -4 -10
    -2 -4 10
    -2 -4 10
    -2 -4 10
    2 4 -10
    -2 4 10
    0 -4 10
    0 -4 -10
    0 -4 10
    0 -4 -10
    0 -4 10
    0 -4 10
    0 4 10
    0 4 -10
    -2 -4 -10
    2 -4 10
    2 -4 10
    2 -4 10
    2 4 10
    -2 4 -10
    17 -5 -10
    -17 -5 10
    17 -5 -10
    17 5 -10
    15 -5 -10
    -15 -5 10
    15 -5 -10
    -15 5 10
    15 5 -10
    13 -5 -10
    13 -5 -10
    -13 -5 10
    -13 -5 10
    13 5 -10
    -13 5 10
    -11 -5 10
    11 -5 -10
    11 -5 -10
    -11 -5 10
    -11 -5 10
    11 -5 -10
    11 5 -10
    -11 5 10
    9 -5 -10
    -9 -5 10
    9 -5 -10
    -9 -5 10
    -9 -5 10
    -9 -5 10
    9 -5 -10
    9 5 -10
    -9 5 10
    -7 -5 10
    -7 -5 10
    7 -5 -10
    7 -5 -10
    7 -5 -10
    -7 5 10
    7 5 -10
    -7 5 10
    5 -5 -10
    5 -5 -10
    -5 -5 10
    5 -5 -10
    -5 -5 10
    -5 -5 10
    5 5 -10
    5 5 -10
    -5 5 10
    -3 -5 10
    3 -5 -10
    3 -5 -10
    3 -5 -10
    -3 -5 10
    -3 -5 10
    3 5 -10
    -3 5 10
    3 5 -10
    -1 -5 10
    -1 -5 10
    1 -5 -10
    1 -5 -10
    -1 -5 10
    1 -5 -10
    1 5 -10
    -1 5 10
    -1 -5 -10
    1 -5 10
    -12 -6 10
    -12 -6 10
    12 -6 -10
    12 -6 -10
    -12 6 10
    12 6 -10
    -10 -6 10
    -10 -6 10
    10 -6 -10
    10 -6 -10
    10 6 -10
    -10 6 10
    -8 -6 10
    8 -6 -10
    -8 -6 10
    -8 -6 10
    -8 -6 10
    8 -6 -10
    8 -6 -10
    -8 6 10
    8 6 -10
    6 -6 -10
    -6 -6 10
    -6 -6 10
    6 -6 -10
    6 -6 -10
    6 6 -10
    4 -6 -10
    -4 -6 10
    4 -6 -10
    4 -6 -10
    20 0 -11
    20 0 -11
    20 0 -11
    20 0 -11
    18 0 -11
    18 0 -11
    18 0 -11
    16 0 -11
    -16 0 11
    16 0 -11
    16 0 -11
    14 0 -11
    14 0 -11
    14 0 -11
    -14 0 11
    -12 0 11
    -12 0 11
    12 0 -11
    12 0 -11
    -12 0 11
    12 0 -11
    12 0 -11
    -12 0 11
    -10 0 11
    -10 0 11
    10 0 -11
    10 0 -11
    -10 0 11
    10 0 -11
    -10 0 11
    10 0 -11
    -8 0 11
    -8 0 11
    8 0 -11
    8 0 -11
    8 0 -11
    -8 0 11
    -8 0 11
    8 0 -11
    6 0 -11
    -6 0 11
    -6 0 11
    6 0 -11
    -6 0 11
    6 0 -11
    -6 0 11
    -4 0 11
    4 0 -11
    -4 0 11
    -2 0 11
    2 0 -11
    0 0 -11
    0 0 11
    0 0 11
    2 0 11
    2 0 11
    4 0 11
    21 -1 -11
    21 -1 -11
    21 -1 -11
    21 -1 -11
    21 1 -11
    21 1 -11
    21 1 -11
    19 -1 -11
    19 -1 -11
    19 -1 -11
    19 1 -11
    19 1 -11
    19 1 -11
    19 1 -11
    -19 1 11
    17 -1 -11
    17 -1 -11
    17 -1 -11
    17 1 -11
    -17 1 11
    17 1 -11
    17 1 -11
    17 1 -11
    15 -1 -11
    15 -1 -11
    -15 -1 11
    15 -1 -11
    15 1 -11
    15 1 -11
    -15 1 11
    15 1 -11
    -15 1 11
    15 1 -11
    -13 -1 11
    -13 -1 11
    -13 -1 11
    13 -1 -11
    13 -1 -11
    13 -1 -11
    -13 1 11
    13 1 -11
    13 1 -11
    -13 1 11
    13 1 -11
    13 1 -11
    -11 -1 11
    11 -1 -11
    -11 -1 11
    -11 -1 11
    11 -1 -11
    11 -1 -11
    -11 -1 11
    11 -1 -11
    -11 1 11
    11 1 -11
    -11 1 11
    -11 1 11
    11 1 -11
    11 1 -11
    9 -1 -11
    -9 -1 11
    9 -1 -11
    -9 -1 11
    9 -1 -11
    -9 -1 11
    9 1 -11
    9 1 -11
    9 1 -11
    -9 1 11
    -9 1 11
    7 -1 -11
    -7 -1 11
    7 -1 -11
    -7 -1 11
    -7 -1 11
    7 -1 -11
    7 -1 -11
    7 1 -11
    -7 1 11
    7 1 -11
    -7 1 11
    -7 1 11
    -5 -1 11
    5 -1 -11
    -5 -1 11
    5 -1 -11
    -5 -1 11
    -5 1 11
    -5 1 11
    5 1 -11
    -5 1 11
    -5 1 11
    -3 -1 11
    -3 -1 11
    3 -1 -11
    3 1 -11
    -3 1 11
    -3 1 11
    1 -1 -11
    -1 -1 11
    -1 -1 11
    -1 -1 11
    -1 1 11
    -1 1 11
    -1 -1 -11
    1 -1 11
    1 -1 11
    1 -1 11
    1 1 11
    1 1 11
    3 -1 11
    3 1 11
    3 1 11
    20 -2 -11
    20 -2 -11
    20 -2 -11
    20 2 -11
    20 2 -11
    18 -2 -11
    18 -2 -11
    18 -2 -11
    18 2 -11
    18 2 -11
    18 2 -11
    -18 2 11
    16 -2 -11
    16 -2 -11
    16 -2 -11
    16 2 -11
    16 2 -11
    16 2 -11
    -16 2 11
    -14 -2 11
    14 -2 -11
    14 -2 -11
    14 -2 -11
    14 2 -11
    -14 2 11
    14 2 -11
    12 -2 -11
    12 -2 -11
    -12 -2 11
    12 -2 -11
    -12 -2 11
    12 2 -11
    12 2 -11
    -12 2 11
    -10 -2 11
    10 -2 -11
    -10 -2 11
    -10 -2 11
    10 -2 -11
    10 -2 -11
    10 -2 -11
    -10 2 11
    -10 2 11
    10 2 -11
    -10 2 11
    8 -2 -11
    -8 -2 11
    -8 -2 11
    -8 -2 11
    8 -2 -11
    8 -2 -11
    8 -2 -11
    -8 2 11
    -8 2 11
    8 2 -11
    -8 2 11
    -6 -2 11
    -6 -2 11
    6 -2 -11
    -6 -2 11
    6 -2 -11
    -6 -2 11
    -6 2 11
    6 2 -11
    -6 2 11
    4 -2 -11
    4 -2 -11
    4 -2 -11
    -4 -2 11
    -4 -2 11
    -4 -2 11
    -4 -2 11
    -4 2 11
    -4 2 11
    -4 2 11
    -2 -2 11
    -2 -2 11
    -2 -2 11
    -2 -2 11
    2 -2 -11
    -2 -2 11
    -2 2 11
    -2 2 11
    -2 2 11
    0 -2 11
    0 -2 -11
    0 -2 11
    0 2 11
    0 2 11
    2 -2 11
    -2 -2 -11
    2 2 11
    2 2 11
    19 -3 -11
    19 -3 -11
    -19 3 11
    19 3 -11
    17 -3 -11
    17 -3 -11
    17 3 -11
    -17 3 11
    17 3 -11
    -15 -3 11
    15 -3 -11
    15 -3 -11
    15 -3 -11
    -15 3 11
    15 3 -11
    -13 -3 11
    13 -3 -11
    13 -3 -11
    13 -3 -11
    13 3 -11
    13 3 -11
    -13 3 11
    -13 3 11
    11 -3 -11
    -11 -3 11
    11 -3 -11
    -11 -3 11
    11 -3 -11
    -11 -3 11
    11 3 -11
    -11 3 11
    11 3 -11
    -9 -3 11
    9 -3 -11
    -9 -3 11
    -9 -3 11
    9 -3 -11
    9 -3 -11
    9 3 -11
    -9 3 11
    -9 3 11
    -7 -3 11
    7 -3 -11
    7 -3 -11
    7 -3 -11
    -7 -3 11
    -7 -3 11
    -7 3 11
    -7 3 11
    5 -3 -11
    -5 -3 11
    5 -3 -11
    5 -3 -11
    -5 -3 11
    -5 -3 11
    -5 -3 11
    -5 -3 11
    -5 3 11
    5 3 -11
    -5 3 11
    3 -3 -11
    3 -3 -11
    -3 -3 11
    -3 -3 11
    -3 -3 11
    -3 -3 11
    -3 3 11
    3 3 -11
    -3 3 11
    -1 -3 11
    -1 -3 11
    -1 -3 11
    -1 -3 11
    1 -3 -11
    -1 3 11
    -1 3 11
    1 3 -11
    1 -3 11
    1 -3 11
    -1 -3 -11
    1 -3 11
    1 -3 11
    -1 3 -11
    1 3 11
    18 -4 -11
    18 -4 -11
    -18 4 11
    18 4 -11
    16 -4 -11
    16 -4 -11
    16 4 -11
    -16 4 11
    14 -4 -11
    14 -4 -11
    14 -4 -11
    -14 -4 11
    14 4 -11
    -14 4 11
    12 -4 -11
    12 -4 -11
    12 4 -11
    -12 4 11
    10 -4 -11
    -10 -4 11
    10 -4 -11
    10 -4 -11
    -10 4 11
    10 4 -11
    -8 -4 11
    8 -4 -11
    8 -4 -11
    8 4 -11
    -8 4 11
    6 -4 -11
    6 -4 -11
    -6 -4 11
    6 -4 -11
    -6 -4 11
    -6 -4 11
    -6 -4 11
    6 4 -11
    4 -4 -11
    -4 -4 11
    -4 -4 11
    4 -4 -11
    -4 -4 11
    4 4 -11
    -4 4 11
    2 -4 -11
    2 -4 -11
    -2 -4 11
    -2 -4 11
    -2 -4 11
    2 4 -11
    2 4 -11
    -2 4 11
    0 -4 11
    0 -4 11
    0 -4 -11
    0 4 11
    0 4 -11
    15 -5 -11
    15 -5 -11
    -15 -5 11
    -15 5 11
    13 -5 -11
    -13 -5 11
    13 -5 -11
    -13 5 11
    13 5 -11
    11 -5 -11
    11 -5 -11
    -11 -5 11
    11 -5 -11
    11 5 -11
    -11 5 11
    9 -5 -11
    -9 -5 11
    9 -5 -11
    9 -5 -11
    -9 -5 11
    -9 5 11
    9 5 -11
    7 -5 -11
    7 -5 -11
    7 -5 -11
    -7 -5 11
    -7 -5 11
    -7 -5 11
    -7 -5 11
    7 5 -11
    -7 5 11
    5 -5 -11
    -5 -5 11
    5 -5 -11
    5 -5 -11
    -5 -5 11
    -5 5 11
    -5 5 11
    5 5 -11
    3 -5 -11
    3 -5 -11
    -3 -5 11
    -3 5 11
    20 0 -12
    20 0 -12
    20 0 -12
    18 0 -12
    18 0 -12
    18 0 -12
    18 0 -12
    -16 0 12
    16 0 -12
    16 0 -12
    16 0 -12
    -14 0 12
    14 0 -12
    14 0 -12
    14 0 -12
    -12 0 12
    12 0 -12
    12 0 -12
    -12 0 12
    12 0 -12
    -10 0 12
    10 0 -12
    10 0 -12
    8 0 -12
    -8 0 12
    -8 0 12
    -8 0 12
    -6 0 12
    -6 0 12
    6 0 -12
    -6 0 12
    -4 0 12
    4 0 -12
    -4 0 12
    -2 0 12
    -2 0 12
    2 0 -12
    -2 0 12
    0 0 12
    0 0 12
    0 0 12
    19 -1 -12
    19 -1 -12
    19 -1 -12
    19 -1 -12
    19 1 -12
    19 1 -12
    -19 1 12
    17 -1 -12
    17 -1 -12
    17 -1 -12
    17 1 -12
    17 1 -12
    17 1 -12
    -17 1 12
    15 -1 -12
    -15 -1 12
    15 -1 -12
    15 -1 -12
    -15 1 12
    15 1 -12
    15 1 -12
    15 1 -12
    -13 -1 12
    13 -1 -12
    -13 -1 12
    13 -1 -12
    -13 -1 12
    13 -1 -12
    13 1 -12
    13 1 -12
    -13 1 12
    13 1 -12
    11 -1 -12
    -11 -1 12
    11 -1 -12
    -11 -1 12
    -11 -1 12
    11 -1 -12
    11 1 -12
    -11 1 12
    -11 1 12
    9 -1 -12
    9 -1 -12
    9 -1 -12
    -9 -1 12
    -9 -1 12
    -9 -1 12
    -9 1 12
    9 1 -12
    7 -1 -12
    -7 -1 12
    7 -1 -12
    -7 -1 12
    -7 -1 12
    -7 1 12
    7 1 -12
    -7 1 12
    5 -1 -12
    -5 -1 12
    -5 -1 12
    5 1 -12
    -5 1 12
    -5 1 12
    -5 1 12
    -3 -1 12
    -3 -1 12
    -3 -1 12
    3 -1 -12
    -3 1 12
    -3 1 12
    -3 1 12
    -1 -1 12
    -1 -1 12
    -1 -1 12
    -1 1 12
    -1 1 12
    1 -1 12
    1 -1 12
    1 1 12
    18 -2 -12
    18 -2 -12
    18 -2 -12
    -18 2 12
    18 2 -12
    18 2 -12
    16 -2 -12
    16 -2 -12
    16 -2 -12
    16 2 -12
    -16 2 12
    16 2 -12
    14 -2 -12
    -14 -2 12
    14 -2 -12
    14 -2 -12
    -14 2 12
    -14 2 12
    14 2 -12
    -12 -2 12
    -12 -2 12
    12 -2 -12
    12 -2 -12
    12 -2 -12
    12 2 -12
    12 2 -12
    -12 2 12
    -10 -2 12
    10 -2 -12
    -10 -2 12
    10 -2 -12
    -10 -2 12
    10 -2 -12
    -10 2 12
    10 2 -12
    -10 2 12
    -8 -2 12
    8 -2 -12
    8 -2 -12
    -8 -2 12
    -8 -2 12
    8 -2 -12
    8 2 -12
    -8 2 12
    -8 2 12
    6 -2 -12
    -6 -2 12
    6 -2 -12
    -6 -2 12
    -6 -2 12
    -6 2 12
    -6 2 12
    -4 -2 12
    -4 -2 12
    -4 -2 12
    4 -2 -12
    4 2 -12
    -4 2 12
    -2 -2 12
    2 -2 -12
    -2 -2 12
    -2 2 12
    2 2 -12
    -2 2 12
    0 -2 12
    0 -2 12
    0 -2 -12
    0 2 12
    17 -3 -12
    17 -3 -12
    17 -3 -12
    -17 3 12
    17 3 -12
    15 -3 -12
    15 -3 -12
    15 -3 -12
    -15 -3 12
    -15 3 12
    15 3 -12
    15 3 -12
    13 -3 -12
    13 -3 -12
    -13 -3 12
    13 -3 -12
    -13 3 12
    13 3 -12
    13 3 -12
    11 -3 -12
    11 -3 -12
    11 -3 -12
    -11 -3 12
    11 3 -12
    11 3 -12
    -11 3 12
    -9 -3 12
    -9 -3 12
    9 -3 -12
    9 -3 -12
    9 3 -12
    -9 3 12
    -7 -3 12
    -7 -3 12
    7 -3 -12
    -7 -3 12
    7 -3 -12
    7 -3 -12
    -7 3 12
    -7 3 12
    5 -3 -12
    -5 -3 12
    -5 -3 12
    -5 -3 12
    5 -3 -12
    -5 3 12
    -5 3 12
    -3 -3 12
    -3 -3 12
    3 -3 -12
    3 3 -12
    -3 3 12
    -14 -4 12
    14 -4 -12
    14 -4 -12
    14 -4 -12
    -14 4 12
    14 4 -12
    12 -4 -12
    -12 -4 12
    12 -4 -12
    12 -4 -12
    -12 4 12
    12 4 -12
    10 -4 -12
    10 -4 -12
    10 -4 -12
    -10 -4 12
    -10 4 12
    10 4 -12
    8 -4 -12
    8 -4 -12
    -8 -4 12
    8 4 -12
    -8 4 12
    6 -4 -12
    6 -4 -12
    -6 -4 12
    6 4 -12
    -6 4 12
    4 -4 -12
    -4 -4 12
    4 4 -12
    18 0 -13
    -16 0 13
    16 0 -13
    16 0 -13
    14 0 -13
    -14 0 13
    -14 0 13
    14 0 -13
    12 0 -13
    -12 0 13
    12 0 -13
    -12 0 13
    -10 0 13
    10 0 -13
    -10 0 13
    -8 0 13
    8 0 -13
    -8 0 13
    -6 0 13
    6 0 -13
    -6 0 13
    -6 0 13
    -4 0 13
    -4 0 13
    -4 0 13
    17 -1 -13
    17 -1 -13
    17 1 -13
    -17 1 13
    15 -1 -13
    15 -1 -13
    -15 1 13
    15 1 -13
    15 1 -13
    13 -1 -13
    13 -1 -13
    -13 -1 13
    13 -1 -13
    -13 1 13
    13 1 -13
    13 1 -13
    -11 -1 13
    11 -1 -13
    -11 -1 13
    11 -1 -13
    -11 1 13
    11 1 -13
    -11 1 13
    9 -1 -13
    -9 -1 13
    -9 -1 13
    -9 -1 13
    -9 1 13
    9 1 -13
    -9 1 13
    -7 -1 13
    -7 -1 13
    -7 -1 13
    7 -1 -13
    7 1 -13
    -7 1 13
    -7 1 13
    -5 -1 13
    -5 -1 13
    -5 -1 13
    5 -1 -13
    -5 1 13
    -5 1 13
    -3 -1 13
    -3 -1 13
    -3 1 13
    16 -2 -13
    -16 2 13
    16 2 -13
    16 2 -13
    14 -2 -13
    14 -2 -13
    14 -2 -13
    14 2 -13
    -14 2 13
    14 2 -13
    12 -2 -13
    -12 -2 13
    12 -2 -13
    12 2 -13
    12 2 -13
    -12 2 13
    -10 -2 13
    10 -2 -13
    10 -2 -13
    -10 -2 13
    -10 -2 13
    -10 2 13
    10 2 -13
    10 2 -13
    -8 -2 13
    -8 -2 13
    8 -2 -13
    -8 -2 13
    -8 2 13
    -8 2 13
    -6 -2 13
    6 -2 -13
    -6 -2 13
    -6 -2 13
    -6 2 13
    -6 2 13
    -4 -2 13
    -4 2 13
    13 -3 -13
    13 -3 -13
    13 -3 -13
    -13 3 13
    13 3 -13
    -11 -3 13
    11 -3 -13
    11 -3 -13
    11 -3 -13
    11 3 -13
    -11 3 13
    9 -3 -13
    9 -3 -13
    -9 -3 13
    9 3 -13
    -9 3 13
    7 -3 -13
    7 3 -13
    -12 0 14
    12 0 -14
    10 0 -14
    -10 0 14
    -10 0 14
    10 0 -14
    -2 0 0
    -2 0 0
    -4 0 0
    -4 0 0
    6 0 0
    -6 0 0
    -6 0 0
    8 0 0
    -8 0 0
    -8 0 0
    10 0 0
    10 0 0
    10 0 0
    -10 0 0
    -12 0 0
    12 0 0
    12 0 0
    -12 0 0
    12 0 0
    12 0 0
    14 0 0
    14 0 0
    14 0 0
    -14 0 0
    -14 0 0
    14 0 0
    16 0 0
    16 0 0
    16 0 0
    -18 0 0
    18 0 0
    18 0 0
    20 0 0
    20 0 0
    -1 -1 0
    1 -1 0
    1 -1 0
    1 1 0
    -1 1 0
    1 1 0
    3 -1 0
    3 -1 0
    -3 -1 0
    3 1 0
    -3 1 0
    3 1 0
    5 -1 0
    -5 -1 0
    5 1 0
    -5 1 0
    -7 -1 0
    -7 -1 0
    7 1 0
    9 -1 0
    9 -1 0
    -9 -1 0
    9 1 0
    9 1 0
    9 1 0
    -9 1 0
    11 -1 0
    11 -1 0
    -11 -1 0
    11 -1 0
    11 1 0
    11 1 0
    11 1 0
    -11 1 0
    -13 -1 0
    13 -1 0
    -13 -1 0
    13 -1 0
    13 -1 0
    13 -1 0
    -13 1 0
    13 1 0
    13 1 0
    13 1 0
    15 -1 0
    15 -1 0
    -15 -1 0
    -15 -1 0
    15 -1 0
    15 1 0
    15 1 0
    -15 1 0
    15 1 0
    15 1 0
    -17 -1 0
    17 -1 0
    17 -1 0
    17 1 0
    17 1 0
    -17 1 0
    17 1 0
    19 -1 0
    19 -1 0
    19 1 0
    19 1 0
    -19 1 0
    0 -2 0
    0 2 0
    0 2 0
    -2 -2 0
    2 -2 0
    2 -2 0
    2 2 0
    2 2 0
    -2 2 0
    4 -2 0
    4 -2 0
    -4 -2 0
    -4 2 0
    4 2 0
    4 2 0
    -6 -2 0
    6 -2 0
    6 2 0
    -6 2 0
    -8 -2 0
    8 -2 0
    -8 -2 0
    -8 -2 0
    -8 -2 0
    8 2 0
    8 2 0
    8 2 0
    -10 -2 0
    -10 -2 0
    10 -2 0
    10 -2 0
    -10 -2 0
    10 2 0
    -12 -2 0
    -12 -2 0
    12 -2 0
    12 -2 0
    12 2 0
    12 2 0
    12 2 0
    12 2 0
    -12 2 0
    12 2 0
    -14 -2 0
    14 -2 0
    -14 -2 0
    14 -2 0
    -14 2 0
    14 2 0
    14 2 0
    14 2 0
    14 2 0
    14 2 0
    16 -2 0
    -16 -2 0
    16 -2 0
    16 2 0
    16 2 0
    16 2 0
    -16 2 0
    16 2 0
    16 2 0
    18 -2 0
    -18 -2 0
    18 -2 0
    -18 2 0
    18 2 0
    18 2 0
    18 2 0
    20 -2 0
    20 -2 0
    -20 2 0
    20 2 0
    -1 -3 0
    1 -3 0
    1 -3 0
    -1 3 0
    1 3 0
    1 3 0
    3 -3 0
    -3 -3 0
    3 3 0
    3 3 0
    5 -3 0
    -5 -3 0
    -5 -3 0
    -5 -3 0
    5 3 0
    5 3 0
    -5 3 0
    5 3 0
    -7 -3 0
    -7 -3 0
    -7 -3 0
    7 -3 0
    -7 -3 0
    7 3 0
    7 3 0
    7 3 0
    -7 3 0
    -9 -3 0
    -9 -3 0
    9 -3 0
    -9 -3 0
    -9 -3 0
    -9 -3 0
    -9 -3 0
    9 3 0
    9 3 0
    9 3 0
    -9 3 0
    9 3 0
    -11 -3 0
    -11 -3 0
    -11 -3 0
    11 -3 0
    -11 -3 0
    -11 -3 0
    -11 3 0
    11 3 0
    11 3 0
    -11 3 0
    11 3 0
    11 3 0
    11 3 0
    -13 -3 0
    13 -3 0
    -13 -3 0
    13 3 0
    -13 3 0
    13 3 0
    13 3 0
    13 3 0
    -15 -3 0
    15 -3 0
    15 -3 0
    -15 -3 0
    15 3 0
    -15 3 0
    15 3 0
    15 3 0
    15 3 0
    15 3 0
    -17 -3 0
    17 -3 0
    17 -3 0
    17 3 0
    17 3 0
    -17 3 0
    17 3 0
    19 -3 0
    19 -3 0
    -19 3 0
    0 -4 0
    0 -4 0
    0 4 0
    -2 -4 0
    2 -4 0
    -2 -4 0
    -2 -4 0
    -2 4 0
    2 4 0
    -4 -4 0
    4 -4 0
    -4 -4 0
    -4 -4 0
    -4 -4 0
    4 4 0
    4 4 0
    -4 4 0
    4 4 0
    -6 -4 0
    -6 -4 0
    -6 -4 0
    -6 -4 0
    6 -4 0
    -6 -4 0
    -6 4 0
    6 4 0
    -6 4 0
    6 4 0
    6 4 0
    -8 -4 0
    -8 -4 0
    -8 -4 0
    -8 -4 0
    -8 -4 0
    -8 -4 0
    -8 4 0
    8 4 0
    -8 4 0
    8 4 0
    8 4 0
    8 4 0
    -10 -4 0
    -10 -4 0
    -10 -4 0
    -10 -4 0
    -10 -4 0
    10 4 0
    -10 4 0
    10 4 0
    -10 4 0
    10 4 0
    -12 -4 0
    -12 -4 0
    -12 -4 0
    -12 4 0
    12 4 0
    -12 4 0
    12 4 0
    12 4 0
    -14 -4 0
    -14 -4 0
    14 4 0
    14 4 0
    14 4 0
    -14 4 0
    -16 -4 0
    16 -4 0
    -16 -4 0
    -16 4 0
    16 4 0
    18 -4 0
    -18 -4 0
    -18 4 0
    18 4 0
    18 4 0
    -1 -5 0
    -1 -5 0
    -1 -5 0
    1 -5 0
    1 5 0
    1 5 0
    -1 5 0
    1 5 0
    1 5 0
    -1 5 0
    3 -5 0
    -3 -5 0
    -3 -5 0
    -3 5 0
    3 5 0
    3 5 0
    3 5 0
    3 5 0
    -3 5 0
    -5 -5 0
    -5 -5 0
    -5 -5 0
    -5 -5 0
    5 -5 0
    -5 -5 0
    5 5 0
    -5 5 0
    5 5 0
    -5 5 0
    5 5 0
    -5 5 0
    -7 -5 0
    -7 -5 0
    -7 -5 0
    -7 -5 0
    -7 5 0
    7 5 0
    -7 5 0
    7 5 0
    -9 -5 0
    -9 -5 0
    -9 -5 0
    -9 -5 0
    -9 5 0
    -9 5 0
    9 5 0
    9 5 0
    9 5 0
    9 5 0
    -11 -5 0
    -11 -5 0
    -11 -5 0
    -11 -5 0
    -11 5 0
    11 5 0
    -11 5 0
    11 5 0
    -13 -5 0
    -13 -5 0
    -13 -5 0
    -13 5 0
    13 5 0
    13 5 0
    -13 5 0
    -15 -5 0
    -15 -5 0
    15 5 0
    -15 5 0
    15 5 0
    -17 -5 0
    17 5 0
    -17 5 0
    0 6 0
    0 6 0
    0 6 0
    -2 -6 0
    -2 -6 0
    2 -6 0
    -2 -6 0
    -2 -6 0
    2 6 0
    -2 6 0
    2 6 0
    -2 6 0
    -4 -6 0
    -4 -6 0
    -4 -6 0
    -4 6 0
    4 6 0
    4 6 0
    -4 6 0
    4 6 0
    -6 -6 0
    -6 -6 0
    -6 -6 0
    -6 -6 0
    -6 6 0
    6 6 0
    6 6 0
    6 6 0
    -6 6 0
    -8 -6 0
    -8 -6 0
    -8 -6 0
    -8 -6 0
    -8 6 0
    8 6 0
    8 6 0
    8 6 0
    -8 6 0
    -10 -6 0
    -10 -6 0
    -10 -6 0
    -10 -6 0
    -10 6 0
    10 6 0
    10 6 0
    -10 6 0
    10 6 0
    -12 -6 0
    -12 -6 0
    -12 -6 0
    -12 -6 0
    -12 6 0
    12 6 0
    -12 6 0
    12 6 0
    -14 -6 0
    -14 -6 0
    -14 6 0
    14 6 0
    14 6 0
    -1 -7 0
    -1 -7 0
    1 -7 0
    1 -7 0
    -1 -7 0
    -1 7 0
    1 7 0
    -3 -7 0
    -3 -7 0
    -3 -7 0
    -3 7 0
    3 7 0
    -5 -7 0
    -5 -7 0
    -5 -7 0
    -5 -7 0
    5 7 0
    5 7 0
    -5 7 0
    -7 -7 0
    -7 -7 0
    -7 -7 0
    -7 -7 0
    7 7 0
    7 7 0
    -7 7 0
    7 7 0
    -9 -7 0
    -9 -7 0
    -9 -7 0
    -9 -7 0
    9 7 0
    9 7 0
    9 7 0
    -9 7 0
    -11 -7 0
    -11 -7 0
    -11 -7 0
    -11 -7 0
    -11 7 0
    -11 7 0
    11 7 0
    11 7 0
    -13 -7 0
    13 7 0
    0 -8 0
    0 8 0
    -2 -8 0
    -2 -8 0
    2 -8 0
    -2 -8 0
    -2 8 0
    2 8 0
    -4 -8 0
    -4 -8 0
    -4 -8 0
    4 -8 0
    -4 8 0
    4 8 0
    -6 -8 0
    -6 -8 0
    -6 -8 0
    -6 -8 0
    -6 8 0
    6 8 0
    -8 -8 0
    -8 -8 0
    -8 -8 0
    8 8 0
    8 8 0
    -8 8 0
    -10 -8 0
    -10 -8 0
    10 8 0
    -1 -9 0
    1 -9 0
    1 -9 0
    -1 9 0
    -3 -9 0
    -3 -9 0
    -3 9 0
    -5 -9 0
    -5 -9 0
    -5 9 0
    5 9 0
    20 0 -1
    20 0 -1
    18 0 -1
    18 0 -1
    -18 0 1
    18 0 -1
    16 0 -1
    16 0 -1
    16 0 -1
    16 0 -1
    -16 0 1
    -16 0 1
    14 0 -1
    14 0 -1
    -14 0 1
    -14 0 1
    14 0 -1
    14 0 -1
    12 0 -1
    12 0 -1
    12 0 -1
    -12 0 1
    -12 0 1
    12 0 -1
    10 0 -1
    10 0 -1
    10 0 -1
    -10 0 1
    8 0 -1
    -6 0 1
    6 0 -1
    -4 0 1
    4 0 -1
    -2 0 1
    2 0 -1
    2 0 -1
    0 0 -1
    0 0 -1
    0 0 1
    2 0 1
    -2 0 -1
    -2 0 -1
    -4 0 -1
    -4 0 -1
    -6 0 -1
    -6 0 -1
    8 0 1
    -8 0 -1
    8 0 1
    -8 0 -1
    -8 0 -1
    10 0 1
    -10 0 -1
    10 0 1
    10 0 1
    12 0 1
    -12 0 -1
    12 0 1
    12 0 1
    12 0 1
    -12 0 -1
    14 0 1
    -14 0 -1
    -14 0 -1
    14 0 1
    14 0 1
    14 0 1
    16 0 1
    -16 0 -1
    16 0 1
    18 0 1
    -18 0 -1
    21 -1 -1
    21 -1 -1
    21 1 -1
    19 -1 -1
    19 -1 -1
    -19 1 1
    19 1 -1
    19 1 -1
    17 -1 -1
    17 -1 -1
    -17 -1 1
    17 -1 -1
    17 1 -1
    -17 1 1
    17 1 -1
    17 1 -1
    17 1 -1
    15 -1 -1
    15 -1 -1
    -15 -1 1
    -15 -1 1
    15 -1 -1
    15 -1 -1
    15 1 -1
    -15 1 1
    15 1 -1
    15 1 -1
    13 -1 -1
    13 -1 -1
    13 -1 -1
    -13 -1 1
    13 -1 -1
    13 1 -1
    -13 1 1
    13 1 -1
    -13 1 1
    13 1 -1
    13 1 -1
    -11 -1 1
    11 -1 -1
    11 -1 -1
    11 1 -1
    11 1 -1
    -11 1 1
    11 1 -1
    -11 1 1
    -9 -1 1
    -9 -1 1
    9 -1 -1
    -9 -1 1
    9 1 -1
    9 1 -1
    -9 1 1
    -7 -1 1
    7 -1 -1
    -7 -1 1
    7 1 -1
    -7 1 1
    -5 -1 1
    -5 -1 1
    5 -1 -1
    5 -1 -1
    5 -1 -1
    -5 1 1
    5 1 -1
    -3 -1 1
    3 -1 -1
    -3 -1 1
    -3 1 1
    3 1 -1
    1 -1 -1
    -1 -1 1
    1 1 -1
    -1 1 1
    1 1 -1
    -1 -1 -1
    1 -1 1
    -1 1 -1
    1 1 1
    -1 1 -1
    -3 -1 -1
    3 -1 1
    3 1 1
    -3 1 -1
    -3 1 -1
    -5 -1 -1
    5 -1 1
    -5 -1 -1
    5 1 1
    -5 1 -1
    -5 1 -1
    5 1 1
    -7 -1 -1
    -7 -1 -1
    -7 -1 -1
    7 1 1
    -7 1 -1
    7 1 1
    9 -1 1
    9 -1 1
    -9 -1 -1
    -9 -1 -1
    9 1 1
    9 1 1
    -9 1 -1
    9 1 1
    11 -1 1
    11 -1 1
    -11 -1 -1
    -11 1 -1
    11 1 1
    11 1 1
    11 1 1
    11 1 1
    13 -1 1
    13 -1 1
    13 -1 1
    -13 -1 -1
    13 1 1
    -13 1 -1
    13 1 1
    13 1 1
    13 1 1
    15 -1 1
    -15 -1 -1
    15 -1 1
    -15 -1 -1
    15 1 1
    15 1 1
    15 1 1
    15 1 1
    17 -1 1
    17 -1 1
    -17 1 -1
    17 1 1
    17 1 1
    19 -1 1
    19 -1 1
    -19 1 -1
    19 1 1
    19 1 1
    20 -2 -1
    20 -2 -1
    20 2 -1
    20 2 -1
    -20 2 1
    20 2 -1
    -18 -2 1
    18 -2 -1
    18 -2 -1
    18 2 -1
    -18 2 1
    18 2 -1
    18 2 -1
    16 -2 -1
    -16 -2 1
    16 -2 -1
    16 2 -1
    16 2 -1
    16 2 -1
    -16 2 1
    16 2 -1
    16 2 -1
    14 -2 -1
    -14 -2 1
    14 -2 -1
    14 2 -1
    14 2 -1
    -14 2 1
    14 2 -1
    14 2 -1
    -12 -2 1
    12 -2 -1
    12 -2 -1
    -12 -2 1
    12 -2 -1
    12 2 -1
    -12 2 1
    12 2 -1
    12 2 -1
    12 2 -1
    -10 -2 1
    10 -2 -1
    -10 -2 1
    -10 2 1
    10 2 -1
    10 2 -1
    10 2 -1
    10 2 -1
    8 -2 -1
    -8 -2 1
    -8 -2 1
    -8 -2 1
    -8 -2 1
    8 2 -1
    -8 2 1
    8 2 -1
    -6 -2 1
    6 -2 -1
    -6 -2 1
    6 -2 -1
    6 -2 -1
    -6 2 1
    6 2 -1
    -4 -2 1
    -4 -2 1
    4 -2 -1
    4 2 -1
    -4 2 1
    -2 -2 1
    -2 -2 1
    -2 2 1
    2 2 -1
    2 2 -1
    0 -2 1
    0 -2 -1
    0 2 -1
    0 2 1
    0 2 -1
    0 2 1
    2 -2 1
    -2 -2 -1
    2 2 1
    -2 2 -1
    2 2 1
    -4 -2 -1
    4 -2 1
    4 2 1
    -4 2 -1
    4 2 1
    -6 -2 -1
    -6 -2 -1
    6 -2 1
    -6 -2 -1
    6 2 1
    6 2 1
    6 2 1
    -8 -2 -1
    -8 -2 -1
    -8 -2 -1
    8 2 1
    8 2 1
    8 2 1
    -10 -2 -1
    10 -2 1
    10 -2 1
    -10 -2 -1
    -10 -2 -1
    -10 -2 -1
    10 2 1
    10 2 1
    -10 2 -1
    10 2 1
    10 2 1
    10 2 1
    12 -2 1
    -12 -2 -1
    12 -2 1
    -12 -2 -1
    -12 2 -1
    -12 2 -1
    12 2 1
    12 2 1
    12 2 1
    12 2 1
    12 2 1
    -14 -2 -1
    14 -2 1
    14 -2 1
    14 2 1
    -14 2 -1
    14 2 1
    14 2 1
    14 2 1
    14 2 1
    16 -2 1
    -16 -2 -1
    16 -2 1
    16 2 1
    16 2 1
    -16 2 -1
    16 2 1
    18 -2 1
    18 -2 1
    -18 2 -1
    18 2 1
    18 2 1
    -19 -3 1
    19 -3 -1
    19 3 -1
    -19 3 1
    17 -3 -1
    -17 -3 1
    -17 3 1
    17 3 -1
    17 3 -1
    17 3 -1
    -15 -3 1
    -15 -3 1
    15 -3 -1
    -15 3 1
    15 3 -1
    15 3 -1
    15 3 -1
    15 3 -1
    15 3 -1
    -13 -3 1
    13 -3 -1
    13 -3 -1
    13 3 -1
    -13 3 1
    13 3 -1
    13 3 -1
    13 3 -1
    -11 -3 1
    -11 -3 1
    -11 -3 1
    11 -3 -1
    -11 -3 1
    11 3 -1
    -11 3 1
    11 3 -1
    -11 3 1
    11 3 -1
    11 3 -1
    -9 -3 1
    -9 -3 1
    9 -3 -1
    -9 -3 1
    -9 -3 1
    -9 -3 1
    -9 -3 1
    9 3 -1
    9 3 -1
    -9 3 1
    9 3 -1
    9 3 -1
    -9 3 1
    9 3 -1
    7 -3 -1
    -7 -3 1
    -7 -3 1
    -7 -3 1
    7 -3 -1
    -7 -3 1
    7 3 -1
    7 3 -1
    -7 3 1
    -5 -3 1
    -5 -3 1
    -5 3 1
    5 3 -1
    5 3 -1
    3 -3 -1
    -3 -3 1
    3 3 -1
    3 3 -1
    1 -3 -1
    -1 -3 1
    -1 -3 1
    1 3 -1
    1 3 -1
    -1 3 1
    1 -3 1
    -1 -3 -1
    1 3 1
    1 3 1
    -3 -3 -1
    3 -3 1
    3 3 1
    3 3 1
    -3 3 -1
    3 3 1
    -5 -3 -1
    5 -3 1
    -5 -3 -1
    -5 -3 -1
    -5 3 -1
    5 3 1
    5 3 1
    5 3 1
    -7 -3 -1
    -7 -3 -1
    -7 -3 -1
    -7 -3 -1
    -7 -3 -1
    7 3 1
    7 3 1
    7 3 1
    -9 -3 -1
    -9 -3 -1
    -9 -3 -1
    -9 -3 -1
    -9 -3 -1
    -9 3 -1
    9 3 1
    9 3 1
    9 3 1
    9 3 1
    9 3 1
    -9 3 -1
    9 3 1
    11 -3 1
    -11 -3 -1
    11 -3 1
    -11 -3 -1
    -11 -3 -1
    -11 -3 -1
    -11 3 -1
    11 3 1
    11 3 1
    -11 3 -1
    11 3 1
    11 3 1
    11 3 1
    13 -3 1
    -13 -3 -1
    13 -3 1
    -13 -3 -1
    13 3 1
    13 3 1
    13 3 1
    13 3 1
    -13 3 -1
    13 3 1
    15 -3 1
    -15 -3 -1
    15 -3 1
    15 3 1
    -15 3 -1
    15 3 1
    15 3 1
    15 3 1
    -17 -3 -1
    17 -3 1
    17 -3 1
    -17 3 -1
    17 3 1
    17 3 1
    17 3 1
    18 -4 -1
    -18 -4 1
    -18 4 1
    18 4 -1
    18 4 -1
    16 -4 -1
    -16 -4 1
    -16 -4 1
    16 4 -1
    16 4 -1
    -16 4 1
    -14 -4 1
    14 -4 -1
    -14 -4 1
    14 4 -1
    -14 4 1
    14 4 -1
    -12 -4 1
    -12 -4 1
    -12 -4 1
    -12 -4 1
    12 4 -1
    12 4 -1
    12 4 -1
    -12 4 1
    12 4 -1
    -12 4 1
    -10 -4 1
    -10 -4 1
    -10 -4 1
    -10 -4 1
    10 4 -1
    10 4 -1
    -10 4 1
    -10 4 1
    10 4 -1
    10 4 -1
    -10 4 1
    -8 -4 1
    -8 -4 1
    8 -4 -1
    -8 -4 1
    -8 -4 1
    -8 -4 1
    -8 -4 1
    -8 4 1
    8 4 -1
    8 4 -1
    8 4 -1
    -8 4 1
    -8 4 1
    6 -4 -1
    -6 -4 1
    -6 -4 1
    -6 -4 1
    -6 -4 1
    6 4 -1
    6 4 -1
    -6 4 1
    6 4 -1
    4 -4 -1
    -4 -4 1
    -4 -4 1
    4 4 -1
    -4 4 1
    4 4 -1
    2 -4 -1
    2 -4 -1
    -2 -4 1
    -2 -4 1
    -2 4 1
    2 4 -1
    0 -4 1
    0 -4 -1
    0 4 -1
    0 4 1
    -2 -4 -1
    -2 -4 -1
    -2 -4 -1
    2 -4 1
    2 4 1
    -2 4 -1
    2 4 1
    -4 -4 -1
    -4 -4 -1
    4 -4 1
    -4 -4 -1
    4 4 1
    4 4 1
    -4 4 -1
    6 -4 1
    -6 -4 -1
    -6 -4 -1
    -6 -4 -1
    -6 -4 -1
    6 4 1
    -6 4 -1
    6 4 1
    6 4 1
    6 4 1
    -6 4 -1
    -8 -4 -1
    -8 -4 -1
    -8 -4 -1
    -8 -4 -1
    -8 -4 -1
    8 -4 1
    -8 -4 -1
    8 4 1
    -8 4 -1
    -8 4 -1
    8 4 1
    8 4 1
    -10 -4 -1
    -10 -4 -1
    -10 -4 -1
    -10 -4 -1
    10 4 1
    -10 4 -1
    -10 4 -1
    10 4 1
    10 4 1
    -12 -4 -1
    12 -4 1
    -12 -4 -1
    -12 -4 -1
    12 4 1
    -12 4 -1
    12 4 1
    -12 4 -1
    12 4 1
    -14 -4 -1
    -14 -4 -1
    14 -4 1
    -14 4 -1
    14 4 1
    14 4 1
    -16 -4 -1
    16 -4 1
    -16 -4 -1
    16 -4 1
    16 4 1
    -16 4 -1
    16 4 1
    -17 -5 1
    -17 -5 1
    -17 5 1
    17 5 -1
    17 5 -1
    -15 -5 1
    -15 -5 1
    -15 5 1
    15 5 -1
    15 5 -1
    -13 -5 1
    -13 -5 1
    -13 -5 1
    13 5 -1
    -13 5 1
    -13 5 1
    13 5 -1
    -11 -5 1
    -11 -5 1
    -11 -5 1
    -11 -5 1
    11 5 -1
    -11 5 1
    -11 5 1
    11 5 -1
    11 5 -1
    -9 -5 1
    -9 -5 1
    -9 -5 1
    -9 -5 1
    -9 5 1
    -9 5 1
    -9 5 1
    9 5 -1
    9 5 -1
    9 5 -1
    -7 -5 1
    -7 -5 1
    7 -5 -1
    -7 -5 1
    -7 -5 1
    -7 5 1
    7 5 -1
    7 5 -1
    -7 5 1
    -7 5 1
    7 5 -1
    -5 -5 1
    -5 -5 1
    5 -5 -1
    -5 -5 1
    -5 -5 1
    -5 -5 1
    -5 5 1
    5 5 -1
    -5 5 1
    5 5 -1
    5 5 -1
    -5 5 1
    3 -5 -1
    -3 -5 1
    -3 -5 1
    -3 5 1
    -3 5 1
    3 5 -1
    3 5 -1
    3 5 -1
    -1 -5 1
    1 -5 -1
    1 -5 -1
    -1 -5 1
    -1 5 1
    1 5 -1
    1 5 -1
    1 5 -1
    -1 5 1
    1 5 -1
    -1 -5 -1
    -1 -5 -1
    1 -5 1
    1 -5 1
    -1 -5 -1
    -1 -5 -1
    -1 5 -1
    1 5 1
    1 5 1
    1 5 1
    -3 -5 -1
    -3 -5 -1
    -3 -5 -1
    3 -5 1
    3 5 1
    3 5 1
    3 5 1
    -3 5 -1
    3 5 1
    -5 -5 -1
    -5 -5 -1
    -5 -5 -1
    -5 -5 -1
    -5 -5 -1
    -5 -5 -1
    5 -5 1
    5 5 1
    5 5 1
    5 5 1
    -5 5 -1
    5 5 1
    -5 5 -1
    -7 -5 -1
    -7 -5 -1
    -7 -5 -1
    -7 -5 -1
    -7 -5 -1
    7 5 1
    -7 5 -1
    7 5 1
    -9 -5 -1
    -9 -5 -1
    -9 -5 -1
    -9 -5 -1
    -9 -5 -1
    -9 5 -1
    -9 5 -1
    9 5 1
    9 5 1
    9 5 1
    -11 -5 -1
    -11 -5 -1
    -11 -5 -1
    -11 -5 -1
    -11 5 -1
    -11 5 -1
    11 5 1
    11 5 1
    -13 -5 -1
    13 -5 1
    -13 -5 -1
    -13 5 -1
    13 5 1
    -13 5 -1
    13 5 1
    -15 -5 -1
    -15 -5 -1
    15 5 1
    -15 5 -1
    15 5 1
    -16 -6 1
    16 6 -1
    16 6 -1
    -14 -6 1
    -14 -6 1
    -14 6 1
    14 6 -1
    14 6 -1
    -12 -6 1
    -12 -6 1
    -12 -6 1
    -12 -6 1
    -12 6 1
    12 6 -1
    -12 6 1
    12 6 -1
    -10 -6 1
    -10 -6 1
    -10 -6 1
    -10 -6 1
    -10 6 1
    10 6 -1
    10 6 -1
    -10 6 1
    -8 -6 1
    -8 -6 1
    -8 -6 1
    -8 -6 1
    8 6 -1
    -8 6 1
    8 6 -1
    8 6 -1
    -8 6 1
    -6 -6 1
    -6 -6 1
    -6 -6 1
    6 6 -1
    -6 6 1
    6 6 -1
    -6 6 1
    6 6 -1
    -4 -6 1
    -4 -6 1
    -4 -6 1
    4 6 -1
    -4 6 1
    4 6 -1
    4 6 -1
    -4 6 1
    -2 -6 1
    -2 6 1
    2 6 -1
    2 6 -1
    -2 6 1
    0 -6 -1
    0 -6 1
    0 -6 -1
    0 6 1
    0 6 -1
    0 6 1
    0 6 1
    2 -6 1
    -2 -6 -1
    -2 -6 -1
    -2 -6 -1
    -2 -6 -1
    2 6 1
    2 6 1
    -2 6 -1
    2 6 1
    -4 -6 -1
    -4 -6 -1
    -4 -6 -1
    -4 -6 -1
    -4 -6 -1
    4 6 1
    4 6 1
    -4 6 -1
    4 6 1
    -6 -6 -1
    -6 -6 -1
    -6 -6 -1
    -6 -6 -1
    -6 -6 -1
    6 6 1
    6 6 1
    6 6 1
    -6 6 -1
    -8 -6 -1
    -8 -6 -1
    8 6 1
    8 6 1
    -8 6 -1
    -8 6 -1
    -10 -6 -1
    -10 -6 -1
    -10 -6 -1
    -10 -6 -1
    -10 6 -1
    10 6 1
    -10 6 -1
    10 6 1
    -12 -6 -1
    -12 -6 -1
    -12 -6 -1
    -12 6 -1
    12 6 1
    12 6 1
    -12 6 -1
    -14 -6 -1
    14 6 1
    14 6 1
    -14 6 -1
    -13 -7 1
    -13 -7 1
    13 7 -1
    -13 7 1
    13 7 -1
    -13 7 1
    -11 -7 1
    -11 -7 1
    -11 -7 1
    -11 -7 1
    11 7 -1
    11 7 -1
    -11 7 1
    -11 7 1
    -9 -7 1
    -9 -7 1
    -9 -7 1
    -9 -7 1
    9 7 -1
    -9 7 1
    9 7 -1
    9 7 -1
    -7 -7 1
    -7 -7 1
    -7 -7 1
    -7 -7 1
    7 7 -1
    7 7 -1
    -7 7 1
    7 7 -1
    -5 -7 1
    -5 -7 1
    -5 -7 1
    -5 -7 1
    -5 7 1
    5 7 -1
    5 7 -1
    3 -7 -1
    -3 -7 1
    -3 -7 1
    -3 -7 1
    3 7 -1
    -3 7 1
    3 7 -1
    -1 -7 1
    -1 -7 1
    -1 -7 1
    1 -7 -1
    1 7 -1
    -1 7 1
    -1 -7 -1
    -1 -7 -1
    -1 -7 -1
    1 7 1
    -1 7 -1
    -3 -7 -1
    -3 -7 -1
    -3 -7 -1
    3 -7 1
    3 7 1
    3 7 1
    -5 -7 -1
    -5 -7 -1
    -5 -7 -1
    -5 7 -1
    5 7 1
    5 7 1
    -7 -7 -1
    -7 -7 -1
    -7 -7 -1
    -7 -7 -1
    7 7 1
    -7 7 -1
    7 7 1
    -9 -7 -1
    -9 -7 -1
    -9 -7 -1
    -9 -7 -1
    -9 7 -1
    9 7 1
    -11 -7 -1
    -11 -7 -1
    -11 7 -1
    11 7 1
    -10 -8 1
    -10 -8 1
    -10 -8 1
    -10 8 1
    10 8 -1
    -8 -8 1
    -8 -8 1
    -8 -8 1
    -8 -8 1
    8 8 -1
    -8 8 1
    -6 -8 1
    -6 -8 1
    -6 -8 1
    -6 -8 1
    -6 8 1
    6 8 -1
    -4 -8 1
    -4 -8 1
    -4 -8 1
    -4 -8 1
    4 8 -1
    -4 8 1
    -2 -8 1
    2 -8 -1
    -2 -8 1
    -2 -8 1
    2 -8 -1
    -2 8 1
    2 8 -1
    0 -8 1
    0 8 -1
    0 8 1
    -2 -8 -1
    -2 -8 -1
    2 -8 1
    -2 -8 -1
    2 8 1
    -2 8 -1
    -4 -8 -1
    -4 -8 -1
    -4 -8 -1
    4 -8 1
    -4 8 -1
    4 8 1
    -6 -8 -1
    -6 -8 -1
    -6 -8 -1
    -6 8 -1
    6 8 1
    -8 -8 -1
    -8 -8 -1
    -8 8 -1
    8 8 1
    -5 -9 1
    -5 -9 1
    5 9 -1
    -5 9 1
    -3 -9 1
    -3 -9 1
    -3 9 1
    3 9 -1
    -1 -9 1
    1 -9 -1
    -1 -9 1
    1 -9 -1
    -1 9 1
    1 9 -1
    1 -9 1
    -1 -9 -1
    -1 -9 -1
    -1 9 -1
    1 9 1
    -3 -9 -1
    -3 -9 -1
    -3 9 -1
    3 9 1
    22 0 -2
    22 0 -2
    20 0 -2
    20 0 -2
    18 0 -2
    18 0 -2
    -18 0 2
    18 0 -2
    16 0 -2
    16 0 -2
    16 0 -2
    -16 0 2
    -16 0 2
    16 0 -2
    -14 0 2
    -14 0 2
    14 0 -2
    14 0 -2
    14 0 -2
    14 0 -2
    12 0 -2
    12 0 -2
    -12 0 2
    12 0 -2
    -10 0 2
    10 0 -2
    8 0 -2
    -6 0 2
    6 0 -2
    6 0 -2
    4 0 -2
    -4 0 2
    4 0 -2
    -2 0 2
    2 0 -2
    2 0 -2
    0 0 2
    0 0 -2
    -2 0 -2
    -2 0 -2
    -4 0 -2
    -4 0 -2
    -6 0 -2
    -6 0 -2
    -6 0 -2
    6 0 2
    10 0 2
    10 0 2
    10 0 2
    10 0 2
    -10 0 -2
    -10 0 -2
    -12 0 -2
    12 0 2
    12 0 2
    12 0 2
    -12 0 -2
    14 0 2
    -14 0 -2
    14 0 2
    14 0 2
    16 0 2
    16 0 2
    -16 0 -2
    18 0 2
    18 0 2
    21 -1 -2
    21 -1 -2
    -21 1 2
    21 1 -2
    21 1 -2
    19 -1 -2
    -19 -1 2
    19 -1 -2
    19 1 -2
    19 1 -2
    -19 1 2
    19 1 -2
    17 -1 -2
    17 -1 -2
    17 -1 -2
    -17 -1 2
    17 -1 -2
    -17 1 2
    17 1 -2
    17 1 -2
    17 1 -2
    17 1 -2
    -15 -1 2
    15 -1 -2
    15 -1 -2
    15 -1 -2
    -15 -1 2
    15 1 -2
    15 1 -2
    15 1 -2
    15 1 -2
    -15 1 2
    -13 -1 2
    13 -1 -2
    -13 -1 2
    13 -1 -2
    -13 1 2
    13 1 -2
    13 1 -2
    -13 1 2
    13 1 -2
    13 1 -2
    -11 -1 2
    11 -1 -2
    11 -1 -2
    11 1 -2
    11 1 -2
    11 1 -2
    -9 -1 2
    -9 -1 2
    9 -1 -2
    -9 -1 2
    -9 1 2
    9 1 -2
    9 1 -2
    -7 -1 2
    7 -1 -2
    7 1 -2
    -7 1 2
    -5 -1 2
    5 -1 -2
    5 -1 -2
    -5 1 2
    5 1 -2
    -3 -1 2
    3 -1 -2
    3 -1 -2
    3 1 -2
    -3 1 2
    3 1 -2
    1 -1 -2
    -1 -1 2
    1 -1 -2
    1 1 -2
    -1 1 2
    1 1 -2
    -1 -1 -2
    1 -1 2
    -1 -1 -2
    -1 1 -2
    1 1 2
    -1 1 -2
    3 -1 2
    -3 -1 -2
    -3 -1 -2
    -3 1 -2
    -3 1 -2
    3 1 2
    -5 -1 -2
    5 -1 2
    -5 -1 -2
    -5 1 -2
    -5 1 -2
    5 1 2
    -7 -1 -2
    -7 -1 -2
    -7 -1 -2
    7 1 2
    7 1 2
    7 1 2
    -9 -1 -2
    -9 -1 -2
    -9 -1 -2
    9 -1 2
    9 1 2
    9 1 2
    -9 1 -2
    9 1 2
    9 1 2
    -11 -1 -2
    -11 -1 -2
    11 -1 2
    11 -1 2
    11 -1 2
    -11 -1 -2
    11 1 2
    11 1 2
    -11 1 -2
    11 1 2
    11 1 2
    13 -1 2
    13 -1 2
    13 -1 2
    -13 -1 -2
    -13 -1 -2
    13 1 2
    -13 1 -2
    13 1 2
    13 1 2
    13 1 2
    15 -1 2
    15 -1 2
    15 1 2
    15 1 2
    -15 1 -2
    17 -1 2
    17 -1 2
    -17 1 -2
    17 1 2
    20 -2 -2
    20 -2 -2
    20 2 -2
    20 2 -2
    18 -2 -2
    -18 -2 2
    18 -2 -2
    18 2 -2
    18 2 -2
    18 2 -2
    -18 2 2
    16 -2 -2
    16 -2 -2
    -16 -2 2
    16 -2 -2
    16 -2 -2
    -16 -2 2
    16 2 -2
    16 2 -2
    -16 2 2
    16 2 -2
    16 2 -2
    16 2 -2
    -14 -2 2
    14 -2 -2
    14 -2 -2
    14 -2 -2
    -14 -2 2
    14 2 -2
    -14 2 2
    14 2 -2
    14 2 -2
    14 2 -2
    14 2 -2
    -12 -2 2
    12 -2 -2
    12 -2 -2
    -12 -2 2
    -12 2 2
    12 2 -2
    12 2 -2
    12 2 -2
    12 2 -2
    12 2 -2
    -10 -2 2
    -10 -2 2
    10 -2 -2
    10 2 -2
    10 2 -2
    10 2 -2
    -10 2 2
    8 -2 -2
    8 -2 -2
    -8 -2 2
    -8 -2 2
    8 -2 -2
    -8 2 2
    8 2 -2
    8 2 -2
    8 2 -2
    -6 -2 2
    6 -2 -2
    6 2 -2
    -6 2 2
    -4 -2 2
    4 -2 -2
    -4 2 2
    4 2 -2
    2 -2 -2
    -2 -2 2
    -2 2 2
    2 2 -2
    0 -2 2
    0 -2 -2
    0 2 -2
    0 2 2
    0 2 -2
    0 2 2
    2 -2 2
    -2 -2 -2
    2 2 2
    2 2 2
    -4 -2 -2
    4 -2 2
    -4 2 -2
    4 2 2
    4 2 2
    -6 -2 -2
    6 -2 2
    -6 -2 -2
    -6 -2 -2
    6 2 2
    6 2 2
    6 2 2
    -8 -2 -2
    -8 -2 -2
    8 -2 2
    -8 -2 -2
    8 2 2
    8 2 2
    8 2 2
    -10 -2 -2
    10 -2 2
    10 -2 2
    -10 -2 -2
    10 -2 2
    10 2 2
    -10 2 -2
    10 2 2
    10 2 2
    10 2 2
    10 2 2
    12 -2 2
    12 -2 2
    -12 -2 -2
    -12 -2 -2
    12 2 2
    12 2 2
    12 2 2
    12 2 2
    12 2 2
    -12 2 -2
    14 -2 2
    -14 -2 -2
    14 -2 2
    14 2 2
    -14 2 -2
    14 2 2
    14 2 2
    14 2 2
    14 2 2
    16 -2 2
    16 2 2
    -16 2 -2
    16 2 2
    18 -2 2
    19 -3 -2
    -19 -3 2
    19 -3 -2
    -19 3 2
    19 3 -2
    19 3 -2
    19 3 -2
    17 -3 -2
    -17 -3 2
    -17 -3 2
    17 -3 -2
    17 3 -2
    17 3 -2
    17 3 -2
    -17 3 2
    17 3 -2
    -15 -3 2
    15 -3 -2
    -15 -3 2
    15 3 -2
    15 3 -2
    15 3 -2
    -15 3 2
    15 3 -2
    15 3 -2
    13 -3 -2
    -13 -3 2
    13 -3 -2
    -13 -3 2
    -13 -3 2
    13 3 -2
    13 3 -2
    13 3 -2
    -13 3 2
    13 3 -2
    13 3 -2
    -11 -3 2
    -11 -3 2
    11 -3 -2
    -11 -3 2
    -11 -3 2
    11 3 -2
    11 3 -2
    11 3 -2
    -11 3 2
    11 3 -2
    11 3 -2
    -9 -3 2
    -9 -3 2
    -9 -3 2
    9 -3 -2
    -9 -3 2
    -9 -3 2
    9 -3 -2
    9 3 -2
    -9 3 2
    9 3 -2
    -9 3 2
    9 3 -2
    7 -3 -2
    -7 -3 2
    -7 -3 2
    7 -3 -2
    -7 -3 2
    7 -3 -2
    7 3 -2
    -7 3 2
    7 3 -2
    -5 -3 2
    -5 -3 2
    5 -3 -2
    5 3 -2
    -5 3 2
    3 -3 -2
    -3 -3 2
    -3 3 2
    3 3 -2
    -1 -3 2
    1 -3 -2
    -1 3 2
    1 3 -2
    -1 -3 -2
    1 -3 2
    1 3 2
    3 -3 2
    -3 -3 -2
    -3 -3 -2
    3 3 2
    3 3 2
    3 3 2
    -5 -3 -2
    5 -3 2
    -5 -3 -2
    -5 -3 -2
    5 3 2
    5 3 2
    5 3 2
    7 -3 2
    7 -3 2
    -7 -3 -2
    -7 -3 -2
    -7 -3 -2
    -7 -3 -2
    -7 -3 -2
    7 3 2
    7 3 2
    7 3 2
    -7 3 -2
    7 3 2
    7 3 2
    -9 -3 -2
    -9 -3 -2
    -9 -3 -2
    -9 -3 -2
    9 -3 2
    -9 -3 -2
    9 3 2
    9 3 2
    9 3 2
    9 3 2
    -9 3 -2
    9 3 2
    11 -3 2
    -11 -3 -2
    11 -3 2
    -11 -3 -2
    -11 -3 -2
    11 3 2
    -11 3 -2
    11 3 2
    11 3 2
    -11 3 -2
    11 3 2
    11 3 2
    -13 -3 -2
    13 -3 2
    -13 -3 -2
    13 -3 2
    13 3 2
    13 3 2
    13 3 2
    13 3 2
    -13 3 -2
    -13 3 -2
    15 -3 2
    15 -3 2
    -15 -3 -2
    15 3 2
    15 3 2
    15 3 2
    -15 3 -2
    17 -3 2
    -17 3 -2
    -20 -4 2
    -18 -4 2
    18 -4 -2
    18 4 -2
    18 4 -2
    -18 4 2
    -16 -4 2
    16 -4 -2
    -16 -4 2
    -16 4 2
    16 4 -2
    16 4 -2
    -14 -4 2
    -14 -4 2
    -14 -4 2
    14 4 -2
    14 4 -2
    14 4 -2
    14 4 -2
    -14 4 2
    -12 -4 2
    -12 -4 2
    -12 -4 2
    -12 4 2
    12 4 -2
    12 4 -2
    12 4 -2
    -10 -4 2
    -10 -4 2
    -10 -4 2
    -10 -4 2
    -10 -4 2
    10 4 -2
    -10 4 2
    10 4 -2
    -10 4 2
    -10 4 2
    10 4 -2
    -8 -4 2
    8 -4 -2
    -8 -4 2
    -8 -4 2
    -8 -4 2
    -8 4 2
    8 4 -2
    8 4 -2
    -8 4 2
    8 4 -2
    -6 -4 2
    6 -4 -2
    -6 4 2
    6 4 -2
    6 4 -2
    -4 -4 2
    -4 -4 2
    4 4 -2
    -4 4 2
    2 -4 -2
    -2 -4 2
    -2 -4 2
    -2 4 2
    0 -4 -2
    0 -4 -2
    0 -4 2
    0 4 2
    0 4 2
    2 -4 2
    -2 -4 -2
    -2 -4 -2
    -2 -4 -2
    2 4 2
    2 4 2
    2 4 2
    -4 -4 -2
    -4 -4 -2
    -4 -4 -2
    -4 -4 -2
    -4 -4 -2
    4 4 2
    -4 4 -2
    4 4 2
    4 4 2
    4 4 2
    -6 -4 -2
    -6 -4 -2
    -6 -4 -2
    -6 -4 -2
    6 -4 2
    -6 -4 -2
    6 4 2
    6 4 2
    6 4 2
    -6 4 -2
    -6 4 -2
    6 4 2
    -8 -4 -2
    -8 -4 -2
    -8 -4 -2
    -8 -4 -2
    8 -4 2
    -8 -4 -2
    8 4 2
    -8 4 -2
    8 4 2
    8 4 2
    10 -4 2
    -10 -4 -2
    -10 -4 -2
    -10 -4 -2
    -10 -4 -2
    -10 -4 -2
    -10 4 -2
    -10 4 -2
    10 4 2
    10 4 2
    12 -4 2
    -12 -4 -2
    -12 -4 -2
    -12 4 -2
    12 4 2
    -12 4 -2
    12 4 2
    12 4 2
    14 -4 2
    14 -4 2
    -14 -4 -2
    -14 -4 -2
    -14 4 -2
    14 4 2
    16 -4 2
    16 -4 2
    -16 4 -2
    16 4 2
    -17 -5 2
    -17 -5 2
    17 5 -2
    -17 5 2
    17 5 -2
    -15 -5 2
    -15 -5 2
    15 5 -2
    15 5 -2
    -15 5 2
    -13 -5 2
    -13 -5 2
    -13 -5 2
    13 5 -2
    13 5 -2
    -13 5 2
    -11 -5 2
    -11 -5 2
    -11 -5 2
    -11 -5 2
    -11 5 2
    -11 5 2
    11 5 -2
    11 5 -2
    -9 -5 2
    -9 -5 2
    -9 -5 2
    -9 -5 2
    9 5 -2
    -9 5 2
    -9 5 2
    -9 5 2
    9 5 -2
    7 -5 -2
    -7 -5 2
    -7 -5 2
    -7 -5 2
    -7 -5 2
    -7 -5 2
    7 5 -2
    7 5 -2
    -7 5 2
    -7 5 2
    -7 5 2
    7 5 -2
    -5 -5 2
    -5 -5 2
    5 -5 -2
    5 5 -2
    -5 5 2
    5 5 -2
    5 5 -2
    -5 5 2
    -5 5 2
    -3 -5 2
    3 -5 -2
    3 -5 -2
    -3 -5 2
    3 5 -2
    3 5 -2
    -3 5 2
    3 5 -2
    -3 5 2
    1 -5 -2
    -1 -5 2
    1 -5 -2
    1 -5 -2
    -1 -5 2
    1 5 -2
    -1 5 2
    1 5 -2
    -1 5 2
    -1 5 2
    -1 -5 -2
    -1 -5 -2
    -1 -5 -2
    1 -5 2
    1 -5 2
    -1 -5 -2
    1 5 2
    1 5 2
    -1 5 -2
    1 5 2
    1 5 2
    -3 -5 -2
    -3 -5 -2
    -3 -5 -2
    -3 -5 -2
    3 -5 2
    3 5 2
    3 5 2
    -3 5 -2
    3 5 2
    3 5 2
    -5 -5 -2
    -5 -5 -2
    -5 -5 -2
    5 -5 2
    -5 -5 -2
    -5 5 -2
    5 5 2
    5 5 2
    5 5 2
    -5 5 -2
    5 5 2
    -7 -5 -2
    -7 -5 -2
    -7 -5 -2
    -7 -5 -2
    7 5 2
    -7 5 -2
    7 5 2
    -7 5 -2
    7 5 2
    -9 -5 -2
    9 -5 2
    -9 -5 -2
    -9 -5 -2
    -9 -5 -2
    -9 -5 -2
    9 5 2
    9 5 2
    9 5 2
    -9 5 -2
    -9 5 -2
    -11 -5 -2
    11 -5 2
    -11 -5 -2
    -11 5 -2
    11 5 2
    -11 5 -2
    11 5 2
    -13 -5 -2
    13 -5 2
    -13 -5 -2
    -13 5 -2
    -13 5 -2
    13 5 2
    13 5 2
    -15 -5 -2
    -15 5 -2
    15 5 2
    -16 -6 2
    -16 -6 2
    -16 6 2
    16 6 -2
    16 6 -2
    -14 -6 2
    -14 -6 2
    -14 -6 2
    -14 6 2
    14 6 -2
    14 6 -2
    -12 -6 2
    -12 -6 2
    -12 -6 2
    12 6 -2
    -12 6 2
    -12 6 2
    -10 -6 2
    -10 -6 2
    -10 6 2
    10 6 -2
    -10 6 2
    -8 -6 2
    -8 -6 2
    -8 -6 2
    -8 -6 2
    8 6 -2
    8 6 -2
    8 6 -2
    -8 6 2
    -8 6 2
    -8 6 2
    -6 -6 2
    -6 -6 2
    -6 -6 2
    -6 -6 2
    6 6 -2
    6 6 -2
    -6 6 2
    6 6 -2
    -6 6 2
    -4 -6 2
    4 6 -2
    -4 6 2
    -4 6 2
    4 6 -2
    4 6 -2
    -2 -6 2
    -2 -6 2
    -2 -6 2
    2 -6 -2
    2 6 -2
    -2 6 2
    -2 6 2
    0 -6 2
    0 -6 -2
    0 -6 -2
    0 -6 -2
    0 -6 -2
    0 6 2
    0 6 2
    0 6 -2
    -2 -6 -2
    -2 -6 -2
    -2 -6 -2
    -2 -6 -2
    2 -6 2
    -2 6 -2
    2 6 2
    2 6 2
    2 6 2
    -4 -6 -2
    -4 -6 -2
    -4 -6 -2
    -4 -6 -2
    -4 -6 -2
    4 6 2
    4 6 2
    4 6 2
    -4 6 -2
    -6 -6 -2
    -6 -6 -2
    -6 -6 -2
    -6 -6 -2
    -6 -6 -2
    6 6 2
    -6 6 -2
    6 6 2
    6 6 2
    -6 6 -2
    -8 -6 -2
    -8 -6 -2
    -8 -6 -2
    -8 -6 -2
    -8 -6 -2
    -8 6 -2
    8 6 2
    8 6 2
    8 6 2
    -8 6 -2
    -10 -6 -2
    -10 -6 -2
    -10 -6 -2
    -10 -6 -2
    10 6 2
    -10 6 -2
    10 6 2
    -10 6 -2
    -12 -6 -2
    -12 -6 -2
    12 6 2
    -12 6 -2
    12 6 2
    -12 6 -2
    -13 -7 2
    -13 -7 2
    -13 -7 2
    13 7 -2
    -13 7 2
    13 7 -2
    -11 -7 2
    -11 -7 2
    -11 -7 2
    -11 -7 2
    11 7 -2
    -11 7 2
    11 7 -2
    -9 -7 2
    -9 -7 2
    -9 -7 2
    -9 -7 2
    9 7 -2
    9 7 -2
    -9 7 2
    -7 -7 2
    -7 -7 2
    -7 -7 2
    -7 -7 2
    7 7 -2
    7 7 -2
    -7 7 2
    -5 -7 2
    -5 -7 2
    -5 -7 2
    5 7 -2
    -5 7 2
    -5 7 2
    5 7 -2
    3 -7 -2
    -3 -7 2
    -3 -7 2
    -3 7 2
    -3 7 2
    3 7 -2
    1 -7 -2
    -1 7 2
    -1 7 2
    1 7 -2
    -1 -7 -2
    -1 -7 -2
    1 -7 2
    -1 -7 -2
    1 7 2
    -1 7 -2
    1 7 2
    3 -7 2
    -3 -7 -2
    -3 -7 -2
    -3 -7 -2
    3 7 2
    3 7 2
    -3 7 -2
    -5 -7 -2
    5 -7 2
    -5 -7 -2
    -5 -7 -2
    5 7 2
    -5 7 -2
    5 7 2
    -7 -7 -2
    -7 -7 -2
    -7 -7 -2
    -7 -7 -2
    7 7 2
    7 7 2
    -7 7 -2
    -9 -7 -2
    -9 -7 -2
    -9 -7 -2
    9 7 2
    -9 7 -2
    -11 -7 -2
    -11 7 -2
    11 7 2
    -10 -8 2
    -10 -8 2
    -10 -8 2
    -10 -8 2
    -10 8 2
    10 8 -2
    -8 -8 2
    -8 -8 2
    -8 -8 2
    -8 8 2
    8 8 -2
    -6 -8 2
    -6 -8 2
    -6 -8 2
    -6 -8 2
    6 8 -2
    -6 8 2
    4 -8 -2
    -4 -8 2
    -4 -8 2
    -4 -8 2
    -4 -8 2
    -4 8 2
    4 8 -2
    2 -8 -2
    2 -8 -2
    -2 -8 2
    -2 -8 2
    2 8 -2
    -2 8 2
    0 -8 2
    0 -8 2
    0 -8 2
    0 -8 -2
    0 8 2
    0 8 -2
    2 -8 2
    2 -8 2
    -2 -8 -2
    -2 -8 -2
    2 -8 2
    -2 -8 -2
    2 8 2
    -2 8 -2
    -4 -8 -2
    4 -8 2
    -4 -8 -2
    -4 -8 -2
    -4 8 -2
    4 8 2
    -6 -8 -2
    -6 -8 -2
    -6 -8 -2
    6 8 2
    -6 8 -2
    -8 -8 -2
    -8 -8 -2
    -8 8 -2
    -5 -9 2
    -5 -9 2
    -3 -9 2
    -3 -9 2
    3 9 -2
    -3 9 2
    -1 -9 2
    1 -9 -2
    1 -9 -2
    1 9 -2
    -1 -9 -2
    -1 -9 -2
    -1 9 -2
    1 9 2
    22 0 -3
    22 0 -3
    20 0 -3
    -20 0 3
    20 0 -3
    20 0 -3
    18 0 -3
    18 0 -3
    -18 0 3
    18 0 -3
    18 0 -3
    -18 0 3
    16 0 -3
    -16 0 3
    16 0 -3
    16 0 -3
    16 0 -3
    14 0 -3
    14 0 -3
    -14 0 3
    14 0 -3
    14 0 -3
    -14 0 3
    12 0 -3
    12 0 -3
    -12 0 3
    -10 0 3
    10 0 -3
    10 0 -3
    -8 0 3
    -6 0 3
    6 0 -3
    6 0 -3
    -4 0 3
    4 0 -3
    4 0 -3
    2 0 -3
    -2 0 3
    2 0 -3
    0 0 -3
    0 0 3
    0 0 -3
    -2 0 -3
    -2 0 -3
    2 0 3
    -4 0 -3
    4 0 3
    -4 0 -3
    -6 0 -3
    6 0 3
    -6 0 -3
    6 0 3
    -8 0 -3
    -8 0 -3
    8 0 3
    10 0 3
    10 0 3
    -10 0 -3
    10 0 3
    12 0 3
    12 0 3
    -12 0 -3
    12 0 3
    -14 0 -3
    14 0 3
    14 0 3
    -16 0 -3
    16 0 3
    21 -1 -3
    21 -1 -3
    21 1 -3
    21 1 -3
    21 1 -3
    -21 1 3
    19 -1 -3
    -19 -1 3
    19 -1 -3
    19 -1 -3
    19 1 -3
    19 1 -3
    -19 1 3
    19 1 -3
    17 -1 -3
    17 -1 -3
    17 -1 -3
    17 -1 -3
    -17 -1 3
    17 1 -3
    17 1 -3
    -17 1 3
    17 1 -3
    17 1 -3
    15 -1 -3
    15 -1 -3
    15 -1 -3
    -15 -1 3
    15 -1 -3
    15 1 -3
    15 1 -3
    15 1 -3
    -15 1 3
    -15 1 3
    15 1 -3
    -13 -1 3
    -13 -1 3
    13 -1 -3
    13 -1 -3
    -13 1 3
    13 1 -3
    13 1 -3
    13 1 -3
    13 1 -3
    -13 1 3
    13 1 -3
    -11 -1 3
    11 -1 -3
    -11 -1 3
    11 -1 -3
    11 1 -3
    -11 1 3
    -11 1 3
    11 1 -3
    -9 -1 3
    9 -1 -3
    -9 1 3
    9 1 -3
    9 1 -3
    7 -1 -3
    7 -1 -3
    -7 -1 3
    7 1 -3
    -7 1 3
    7 1 -3
    5 -1 -3
    -5 -1 3
    5 -1 -3
    5 1 -3
    -5 1 3
    5 1 -3
    -3 -1 3
    3 -1 -3
    3 -1 -3
    3 1 -3
    3 1 -3
    1 -1 -3
    1 -1 -3
    -1 -1 3
    1 1 -3
    1 1 -3
    -1 -1 -3
    1 -1 3
    -1 -1 -3
    -1 1 -3
    -1 1 -3
    -3 -1 -3
    3 -1 3
    -3 1 -3
    3 1 3
    -3 1 -3
    5 -1 3
    -5 -1 -3
    -5 -1 -3
    5 -1 3
    -5 1 -3
    5 1 3
    5 1 3
    -7 -1 -3
    -7 -1 -3
    7 -1 3
    7 1 3
    7 1 3
    7 1 3
    -7 1 -3
    9 -1 3
    -9 -1 -3
    9 -1 3
    -9 -1 -3
    -9 -1 -3
    9 1 3
    9 1 3
    -9 1 -3
    9 1 3
    9 1 3
    9 1 3
    -11 -1 -3
    -11 -1 -3
    -11 -1 -3
    11 -1 3
    11 -1 3
    11 -1 3
    11 1 3
    11 1 3
    11 1 3
    -11 1 -3
    11 1 3
    -13 -1 -3
    13 -1 3
    13 -1 3
    13 -1 3
    13 1 3
    -13 1 -3
    13 1 3
    15 -1 3
    15 -1 3
    15 1 3
    -15 1 -3
    15 1 3
    17 -1 3
    17 -1 3
    -17 1 -3
    17 1 3
    17 1 3
    17 1 3
    22 -2 -3
    22 -2 -3
    22 2 -3
    20 -2 -3
    -20 -2 3
    20 -2 -3
    20 2 -3
    20 2 -3
    20 2 -3
    -20 2 3
    18 -2 -3
    18 -2 -3
    -18 -2 3
    18 2 -3
    18 2 -3
    18 2 -3
    18 2 -3
    -18 2 3
    16 -2 -3
    -16 -2 3
    16 -2 -3
    16 -2 -3
    16 -2 -3
    16 2 -3
    -16 2 3
    16 2 -3
    16 2 -3
    16 2 -3
    16 2 -3
    -14 -2 3
    14 -2 -3
    -14 -2 3
    14 -2 -3
    14 2 -3
    14 2 -3
    14 2 -3
    14 2 -3
    12 -2 -3
    -12 -2 3
    -12 -2 3
    12 -2 -3
    12 2 -3
    12 2 -3
    -12 2 3
    12 2 -3
    12 2 -3
    12 2 -3
    12 2 -3
    -10 -2 3
    -10 -2 3
    -10 -2 3
    10 -2 -3
    -10 2 3
    10 2 -3
    10 2 -3
    10 2 -3
    -8 -2 3
    -8 -2 3
    -8 -2 3
    8 -2 -3
    8 -2 -3
    -8 2 3
    8 2 -3
    8 2 -3
    8 2 -3
    6 -2 -3
    6 -2 -3
    -6 -2 3
    -6 2 3
    6 2 -3
    4 -2 -3
    -4 -2 3
    4 -2 -3
    4 2 -3
    -4 2 3
    4 2 -3
    2 -2 -3
    2 -2 -3
    -2 -2 3
    2 2 -3
    -2 2 3
    2 2 -3
    0 -2 3
    0 -2 -3
    0 2 3
    0 2 -3
    2 -2 3
    -2 -2 -3
    -2 2 -3
    2 2 3
    -4 -2 -3
    4 -2 3
    -4 -2 -3
    -4 -2 -3
    4 2 3
    4 2 3
    4 2 3
    -6 -2 -3
    -6 -2 -3
    -6 -2 -3
    6 -2 3
    6 -2 3
    -6 -2 -3
    6 2 3
    6 2 3
    6 2 3
    6 2 3
    -6 2 -3
    -8 -2 -3
    -8 -2 -3
    -8 -2 -3
    8 -2 3
    -8 -2 -3
    8 -2 3
    8 2 3
    8 2 3
    8 2 3
    8 2 3
    -8 2 -3
    8 2 3
    -10 -2 -3
    -10 -2 -3
    -10 -2 -3
    10 -2 3
    10 2 3
    10 2 3
    10 2 3
    -10 2 -3
    10 2 3
    10 2 3
    12 -2 3
    -12 -2 -3
    12 -2 3
    -12 -2 -3
    12 -2 3
    12 2 3
    12 2 3
    12 2 3
    12 2 3
    -12 2 -3
    12 2 3
    14 -2 3
    14 -2 3
    -14 2 -3
    -14 2 -3
    14 2 3
    14 2 3
    16 -2 3
    16 -2 3
    -16 2 -3
    16 2 3
    16 2 3
    21 -3 -3
    21 -3 -3
    -21 3 3
    21 3 -3
    19 -3 -3
    19 -3 -3
    -19 -3 3
    -19 3 3
    19 3 -3
    19 3 -3
    19 3 -3
    -17 -3 3
    -17 -3 3
    17 -3 -3
    -17 3 3
    17 3 -3
    17 3 -3
    17 3 -3
    17 3 -3
    17 3 -3
    -15 -3 3
    15 -3 -3
    -15 -3 3
    -15 3 3
    15 3 -3
    15 3 -3
    15 3 -3
    15 3 -3
    15 3 -3
    -13 -3 3
    13 -3 -3
    -13 -3 3
    13 3 -3
    13 3 -3
    13 3 -3
    13 3 -3
    -13 3 3
    -11 -3 3
    -11 -3 3
    11 -3 -3
    -11 -3 3
    11 3 -3
    11 3 -3
    11 3 -3
    11 3 -3
    -11 3 3
    -11 3 3
    11 3 -3
    -9 -3 3
    9 -3 -3
    -9 -3 3
    -9 -3 3
    -9 -3 3
    9 -3 -3
    -9 -3 3
    9 3 -3
    9 3 -3
    9 3 -3
    -9 3 3
    9 3 -3
    -9 3 3
    -7 -3 3
    7 -3 -3
    -7 3 3
    7 3 -3
    7 3 -3
    5 -3 -3
    -5 -3 3
    5 3 -3
    -5 3 3
    -3 -3 3
    -3 3 3
    3 3 -3
    -1 -3 3
    1 -3 -3
    1 3 -3
    -1 3 3
    -1 3 3
    -1 3 3
    1 -3 3
    -1 -3 -3
    1 3 3
    1 3 3
    1 3 3
    -3 -3 -3
    -3 -3 -3
    -3 -3 -3
    3 -3 3
    3 3 3
    3 3 3
    3 3 3
    -5 -3 -3
    5 -3 3
    -5 -3 -3
    5 -3 3
    -5 -3 -3
    5 3 3
    -5 3 -3
    5 3 3
    5 3 3
    -7 -3 -3
    7 -3 3
    -7 -3 -3
    -7 -3 -3
    -7 -3 -3
    -7 -3 -3
    7 3 3
    7 3 3
    -7 3 -3
    7 3 3
    7 3 3
    7 3 3
    7 3 3
    -9 -3 -3
    -9 -3 -3
    -9 -3 -3
    -9 -3 -3
    9 -3 3
    9 3 3
    -9 3 -3
    9 3 3
    9 3 3
    9 3 3
    9 3 3
    11 -3 3
    -11 -3 -3
    11 -3 3
    -11 -3 -3
    11 -3 3
    -11 3 -3
    11 3 3
    11 3 3
    -11 3 -3
    11 3 3
    11 3 3
    -13 -3 -3
    13 -3 3
    -13 -3 -3
    13 -3 3
    13 3 3
    -13 3 -3
    13 3 3
    13 3 3
    -13 3 -3
    15 -3 3
    15 -3 3
    -15 3 -3
    15 3 3
    20 4 -3
    -20 4 3
    20 4 -3
    -18 -4 3
    -18 -4 3
    18 -4 -3
    18 4 -3
    18 4 -3
    -18 4 3
    -16 -4 3
    -16 -4 3
    16 -4 -3
    16 4 -3
    16 4 -3
    16 4 -3
    -16 4 3
    -14 -4 3
    -14 -4 3
    -14 -4 3
    14 4 -3
    14 4 -3
    -14 4 3
    14 4 -3
    14 4 -3
    -12 -4 3
    -12 -4 3
    -12 -4 3
    -12 -4 3
    12 4 -3
    12 4 -3
    -12 4 3
    -12 4 3
    12 4 -3
    -10 -4 3
    -10 -4 3
    -10 -4 3
    -10 -4 3
    -10 4 3
    -10 4 3
    10 4 -3
    10 4 -3
    10 4 -3
    -10 4 3
    -8 -4 3
    -8 -4 3
    -8 -4 3
    -8 -4 3
    8 -4 -3
    -8 -4 3
    -8 4 3
    8 4 -3
    -8 4 3
    8 4 -3
    -8 4 3
    8 4 -3
    -6 -4 3
    -6 -4 3
    6 -4 -3
    6 4 -3
    -6 4 3
    6 4 -3
    4 -4 -3
    -4 -4 3
    -4 -4 3
    -4 4 3
    4 4 -3
    -2 -4 3
    2 -4 -3
    -2 -4 3
    2 -4 -3
    -2 4 3
    0 -4 -3
    0 -4 3
    0 -4 3
    0 -4 -3
    0 4 3
    0 4 3
    2 -4 3
    -2 -4 -3
    2 -4 3
    -2 -4 -3
    2 4 3
    2 4 3
    -2 4 -3
    2 4 3
    2 4 3
    -4 -4 -3
    -4 -4 -3
    4 -4 3
    -4 -4 -3
    4 -4 3
    -4 -4 -3
    -4 -4 -3
    4 4 3
    4 4 3
    4 4 3
    4 4 3
    -4 4 -3
    6 -4 3
    -6 -4 -3
    -6 -4 -3
    -6 -4 -3
    -6 -4 -3
    -6 -4 -3
    6 4 3
    6 4 3
    6 4 3
    -6 4 -3
    -6 4 -3
    -8 -4 -3
    -8 -4 -3
    -8 -4 -3
    8 -4 3
    -8 -4 -3
    -8 -4 -3
    8 4 3
    8 4 3
    -8 4 -3
    -8 4 -3
    10 -4 3
    -10 -4 -3
    -10 -4 -3
    -10 -4 -3
    10 4 3
    -10 4 -3
    10 4 3
    -10 4 -3
    12 -4 3
    12 -4 3
    -12 -4 -3
    -12 -4 -3
    12 4 3
    12 4 3
    -12 4 -3
    -12 4 -3
    -14 -4 -3
    14 -4 3
    14 -4 3
    -14 4 -3
    14 4 3
    -19 -5 3
    19 5 -3
    19 5 -3
    -19 5 3
    -17 -5 3
    -17 -5 3
    17 5 -3
    17 5 -3
    -17 5 3
    -15 -5 3
    -15 -5 3
    15 5 -3
    15 5 -3
    -15 5 3
    -13 -5 3
    -13 -5 3
    13 5 -3
    -11 -5 3
    -11 -5 3
    -11 -5 3
    -11 -5 3
    11 5 -3
    11 5 -3
    -11 5 3
    11 5 -3
    -11 5 3
    -9 -5 3
    -9 -5 3
    -9 -5 3
    -9 5 3
    -9 5 3
    9 5 -3
    9 5 -3
    -7 -5 3
    -7 -5 3
    -7 -5 3
    -7 -5 3
    -7 -5 3
    7 -5 -3
    -7 5 3
    7 5 -3
    7 5 -3
    -7 5 3
    7 5 -3
    -7 5 3
    5 -5 -3
    -5 -5 3
    -5 -5 3
    -5 -5 3
    5 -5 -3
    5 5 -3
    -5 5 3
    -5 5 3
    -5 5 3
    5 5 -3
    5 5 -3
    -3 -5 3
    -3 -5 3
    -3 -5 3
    3 -5 -3
    3 -5 -3
    -3 5 3
    3 5 -3
    3 5 -3
    -3 5 3
    1 -5 -3
    1 -5 -3
    -1 -5 3
    1 5 -3
    1 5 -3
    -1 5 3
    -1 5 3
    -1 5 3
    1 -5 3
    -1 -5 -3
    1 -5 3
    -1 -5 -3
    -1 -5 -3
    -1 -5 -3
    -1 5 -3
    1 5 3
    1 5 3
    1 5 3
    1 5 3
    -1 5 -3
    -3 -5 -3
    3 -5 3
    -3 -5 -3
    -3 -5 -3
    -3 -5 -3
    3 -5 3
    -3 -5 -3
    3 5 3
    3 5 3
    3 5 3
    3 5 3
    -3 5 -3
    -3 5 -3
    -5 -5 -3
    -5 -5 -3
    5 -5 3
    -5 -5 -3
    -5 -5 -3
    -5 -5 -3
    -5 5 -3
    5 5 3
    -5 5 -3
    5 5 3
    5 5 3
    5 5 3
    -7 -5 -3
    -7 -5 -3
    -7 -5 -3
    -7 -5 -3
    7 -5 3
    -7 -5 -3
    -7 5 -3
    7 5 3
    7 5 3
    -7 5 -3
    7 5 3
    -9 -5 -3
    9 -5 3
    -9 -5 -3
    -9 -5 -3
    -9 -5 -3
    -9 5 -3
    9 5 3
    9 5 3
    -9 5 -3
    -11 -5 -3
    11 -5 3
    -11 -5 -3
    11 -5 3
    -11 5 -3
    11 5 3
    -11 5 -3
    11 5 3
    13 -5 3
    -13 -5 -3
    13 -5 3
    -13 5 -3
    13 5 3
    -13 5 -3
    -16 -6 3
    -16 -6 3
    16 6 -3
    16 6 -3
    -16 6 3
    -14 -6 3
    -14 -6 3
    -14 -6 3
    14 6 -3
    -14 6 3
    14 6 -3
    -12 -6 3
    -12 -6 3
    -12 -6 3
    -12 -6 3
    12 6 -3
    12 6 -3
    -12 6 3
    -12 6 3
    -10 -6 3
    -10 -6 3
    -10 -6 3
    10 6 -3
    -10 6 3
    10 6 -3
    -8 -6 3
    -8 -6 3
    -8 -6 3
    8 6 -3
    -8 6 3
    8 6 -3
    8 6 -3
    -8 6 3
    -6 -6 3
    -6 -6 3
    -6 -6 3
    -6 -6 3
    6 6 -3
    6 6 -3
    -6 6 3
    6 6 -3
    -6 6 3
    -4 -6 3
    4 -6 -3
    -4 -6 3
    -4 -6 3
    4 -6 -3
    -4 6 3
    -4 6 3
    4 6 -3
    4 6 -3
    2 -6 -3
    -2 -6 3
    2 -6 -3
    2 6 -3
    -2 6 3
    -2 6 3
    2 6 -3
    0 -6 -3
    0 -6 -3
    0 -6 -3
    0 -6 -3
    0 -6 3
    0 6 -3
    0 6 3
    0 6 3
    0 6 3
    -2 -6 -3
    2 -6 3
    -2 -6 -3
    -2 -6 -3
    -2 -6 -3
    -2 6 -3
    2 6 3
    2 6 3
    -4 -6 -3
    -4 -6 -3
    -4 -6 -3
    4 -6 3
    -4 -6 -3
    -4 -6 -3
    4 6 3
    4 6 3
    4 6 3
    -4 6 -3
    -6 -6 -3
    6 -6 3
    -6 -6 -3
    -6 -6 -3
    -6 -6 -3
    -6 -6 -3
    -6 6 -3
    6 6 3
    6 6 3
    -6 6 -3
    6 6 3
    8 -6 3
    -8 -6 -3
    -8 -6 -3
    -8 -6 -3
    -8 -6 -3
    -8 6 -3
    -8 6 -3
    8 6 3
    10 -6 3
    -10 -6 -3
    -10 -6 -3
    -10 6 -3
    10 6 3
    -12 -6 -3
    12 6 3
    -12 6 -3
    -15 -7 3
    -15 -7 3
    15 7 -3
    -15 7 3
    -13 -7 3
    -13 -7 3
    -13 -7 3
    -13 -7 3
    13 7 -3
    13 7 -3
    -11 -7 3
    -11 -7 3
    -11 -7 3
    -11 -7 3
    -11 7 3
    11 7 -3
    -9 -7 3
    -9 -7 3
    -9 -7 3
    -9 -7 3
    -9 7 3
    9 7 -3
    9 7 -3
    -7 -7 3
    -7 -7 3
    -7 -7 3
    -7 7 3
    7 7 -3
    7 7 -3
    -7 7 3
    5 -7 -3
    -5 -7 3
    -5 -7 3
    -5 -7 3
    -5 -7 3
    5 7 -3
    5 7 -3
    -5 7 3
    -3 -7 3
    -3 -7 3
    3 -7 -3
    3 7 -3
    -3 7 3
    -3 7 3
    -1 -7 3
    1 -7 -3
    -1 -7 3
    1 -7 -3
    -1 7 3
    1 7 -3
    -1 7 3
    -1 -7 -3
    1 -7 3
    -1 -7 -3
    -1 -7 -3
    1 -7 3
    1 7 3
    -1 7 -3
    1 7 3
    3 -7 3
    -3 -7 -3
    -3 -7 -3
    -3 -7 -3
    3 7 3
    -3 7 -3
    3 7 3
    -5 -7 -3
    -5 -7 -3
    -5 -7 -3
    5 -7 3
    5 7 3
    5 7 3
    -5 7 -3
    -7 -7 -3
    -7 -7 -3
    -7 -7 -3
    7 -7 3
    -7 7 -3
    -9 -7 -3
    -9 -7 -3
    9 7 3
    -9 7 -3
    -12 -8 3
    -12 -8 3
    12 8 -3
    -10 -8 3
    -10 -8 3
    -10 -8 3
    -10 -8 3
    10 8 -3
    -10 8 3
    -8 -8 3
    -8 -8 3
    -8 -8 3
    -8 -8 3
    -8 8 3
    8 8 -3
    -6 -8 3
    -6 -8 3
    -6 -8 3
    -6 -8 3
    6 8 -3
    -6 8 3
    -4 -8 3
    4 -8 -3
    -4 -8 3
    -4 -8 3
    -4 8 3
    4 8 -3
    -2 -8 3
    -2 -8 3
    2 -8 -3
    -2 -8 3
    2 -8 -3
    -2 8 3
    2 8 -3
    0 -8 -3
    0 -8 3
    0 -8 -3
    0 -8 3
    0 -8 3
    0 8 -3
    0 8 3
    -2 -8 -3
    -2 -8 -3
    -2 -8 -3
    2 8 3
    -2 8 -3
    -4 -8 -3
    -4 -8 -3
    -4 -8 -3
    4 8 3
    -4 8 -3
    -6 -8 -3
    -6 -8 -3
    -6 8 -3
    -5 -9 3
    -5 -9 3
    -5 9 3
    -3 -9 3
    -3 -9 3
    3 9 -3
    -3 9 3
    -1 -9 3
    1 -9 -3
    -1 -9 3
    1 -9 -3
    -1 9 3
    1 9 -3
    22 0 -4
    22 0 -4
    22 0 -4
    -20 0 4
    20 0 -4
    20 0 -4
    20 0 -4
    18 0 -4
    18 0 -4
    18 0 -4
    -18 0 4
    -18 0 4
    16 0 -4
    16 0 -4
    16 0 -4
    16 0 -4
    -16 0 4
    -16 0 4
    14 0 -4
    14 0 -4
    14 0 -4
    -14 0 4
    14 0 -4
    -14 0 4
    12 0 -4
    12 0 -4
    -12 0 4
    10 0 -4
    -10 0 4
    10 0 -4
    -8 0 4
    8 0 -4
    8 0 -4
    -6 0 4
    6 0 -4
    6 0 -4
    -4 0 4
    4 0 -4
    4 0 -4
    2 0 -4
    2 0 -4
    0 0 4
    0 0 -4
    -2 0 -4
    4 0 4
    -4 0 -4
    -6 0 -4
    6 0 4
    6 0 4
    -8 0 -4
    8 0 4
    -8 0 -4
    8 0 4
    -10 0 -4
    10 0 4
    10 0 4
    10 0 4
    12 0 4
    -12 0 -4
    12 0 4
    12 0 4
    -14 0 -4
    14 0 4
    14 0 4
    16 0 4
    16 0 4
    16 0 4
    21 -1 -4
    21 -1 -4
    21 -1 -4
    21 1 -4
    21 1 -4
    21 1 -4
    19 -1 -4
    -19 -1 4
    19 -1 -4
    19 -1 -4
    -19 1 4
    19 1 -4
    19 1 -4
    19 1 -4
    17 -1 -4
    -17 -1 4
    17 -1 -4
    17 -1 -4
    17 -1 -4
    17 1 -4
    17 1 -4
    17 1 -4
    17 1 -4
    -17 1 4
    15 -1 -4
    15 -1 -4
    -15 -1 4
    15 -1 -4
    15 -1 -4
    15 1 -4
    15 1 -4
    15 1 -4
    15 1 -4
    -13 -1 4
    13 -1 -4
    -13 -1 4
    13 1 -4
    -13 1 4
    -13 1 4
    13 1 -4
    13 1 -4
    13 1 -4
    11 -1 -4
    11 -1 -4
    -11 -1 4
    11 1 -4
    11 1 -4
    -11 1 4
    -9 -1 4
    9 -1 -4
    9 -1 -4
    -9 -1 4
    9 1 -4
    9 1 -4
    7 -1 -4
    7 -1 -4
    -7 -1 4
    7 1 -4
    -7 1 4
    7 1 -4
    5 -1 -4
    5 -1 -4
    5 1 -4
    5 1 -4
    3 -1 -4
    -3 -1 4
    3 -1 -4
    3 1 -4
    3 1 -4
    -1 -1 4
    1 -1 -4
    1 1 -4
    1 -1 4
    -1 -1 -4
    -1 1 -4
    -3 -1 -4
    -3 -1 -4
    3 -1 4
    -3 -1 -4
    3 -1 4
    3 1 4
    -3 1 -4
    3 1 4
    -5 -1 -4
    -5 -1 -4
    -5 -1 -4
    5 -1 4
    -5 1 -4
    5 1 4
    5 1 4
    5 1 4
    5 1 4
    -7 -1 -4
    -7 -1 -4
    -7 -1 -4
    7 -1 4
    7 -1 4
    -7 -1 -4
    7 1 4
    7 1 4
    -7 1 -4
    7 1 4
    7 1 4
    9 -1 4
    -9 -1 -4
    -9 -1 -4
    9 -1 4
    9 1 4
    9 1 4
    9 1 4
    -9 1 -4
    9 1 4
    9 1 4
    11 -1 4
    11 -1 4
    11 -1 4
    -11 -1 -4
    11 1 4
    -11 1 -4
    11 1 4
    11 1 4
    11 1 4
    13 -1 4
    13 -1 4
    -13 1 -4
    13 1 4
    13 1 4
    15 -1 4
    15 -1 4
    -15 1 -4
    15 1 4
    15 1 4
    15 1 4
    22 -2 -4
    22 -2 -4
    -22 2 4
    22 2 -4
    22 2 -4
    20 -2 -4
    20 -2 -4
    20 -2 -4
    -20 -2 4
    20 2 -4
    20 2 -4
    -20 2 4
    20 2 -4
    -18 -2 4
    18 -2 -4
    18 -2 -4
    18 -2 -4
    18 2 -4
    18 2 -4
    18 2 -4
    -18 2 4
    -16 -2 4
    16 -2 -4
    16 -2 -4
    -16 -2 4
    -16 2 4
    16 2 -4
    16 2 -4
    16 2 -4
    16 2 -4
    16 2 -4
    -14 -2 4
    14 -2 -4
    14 -2 -4
    -14 -2 4
    14 2 -4
    14 2 -4
    14 2 -4
    14 2 -4
    14 2 -4
    -14 2 4
    -12 -2 4
    -12 -2 4
    12 -2 -4
    12 -2 -4
    12 2 -4
    12 2 -4
    12 2 -4
    12 2 -4
    -12 2 4
    12 2 -4
    -10 -2 4
    -10 -2 4
    -10 -2 4
    10 -2 -4
    10 -2 -4
    10 2 -4
    10 2 -4
    -10 2 4
    10 2 -4
    -8 -2 4
    8 -2 -4
    8 -2 -4
    8 2 -4
    -8 2 4
    -6 -2 4
    -6 -2 4
    -6 2 4
    -4 -2 4
    -4 2 4
    4 2 -4
    -2 -2 4
    2 -2 -4
    -2 2 4
    2 2 -4
    0 -2 4
    0 -2 -4
    0 -2 -4
    0 2 -4
    0 2 4
    0 2 4
    2 -2 4
    2 -2 4
    -2 -2 -4
    -2 -2 -4
    2 2 4
    2 2 4
    2 2 4
    4 -2 4
    -4 -2 -4
    -4 -2 -4
    -4 -2 -4
    -4 -2 -4
    4 -2 4
    4 2 4
    4 2 4
    4 2 4
    -6 -2 -4
    -6 -2 -4
    -6 -2 -4
    -6 -2 -4
    6 -2 4
    -6 -2 -4
    6 -2 4
    -6 -2 -4
    -6 2 -4
    6 2 4
    6 2 4
    6 2 4
    6 2 4
    6 2 4
    -8 -2 -4
    8 -2 4
    -8 -2 -4
    -8 -2 -4
    8 -2 4
    -8 -2 -4
    8 2 4
    8 2 4
    8 2 4
    -8 2 -4
    8 2 4
    8 2 4
    -10 -2 -4
    10 -2 4
    10 -2 4
    -10 -2 -4
    10 -2 4
    -10 -2 -4
    10 2 4
    10 2 4
    10 2 4
    10 2 4
    10 2 4
    -10 2 -4
    12 -2 4
    12 -2 4
    -12 2 -4
    12 2 4
    12 2 4
    14 -2 4
    -14 2 -4
    14 2 4
    14 2 4
    16 -2 4
    16 -2 4
    16 -2 4
    -16 2 -4
    -21 -3 4
    21 -3 -4
    21 -3 -4
    -21 3 4
    21 3 -4
    -19 -3 4
    19 -3 -4
    19 -3 -4
    19 3 -4
    -19 3 4
    19 3 -4
    19 3 -4
    17 -3 -4
    -17 -3 4
    17 -3 -4
    -17 -3 4
    17 3 -4
    -17 3 4
    17 3 -4
    17 3 -4
    17 3 -4
    17 3 -4
    -15 -3 4
    -15 -3 4
    15 -3 -4
    15 3 -4
    -15 3 4
    15 3 -4
    15 3 -4
    15 3 -4
    15 3 -4
    -13 -3 4
    -13 -3 4
    13 -3 -4
    13 3 -4
    13 3 -4
    13 3 -4
    13 3 -4
    -13 3 4
    -11 -3 4
    11 -3 -4
    -11 -3 4
    -11 -3 4
    11 3 -4
    -11 3 4
    11 3 -4
    11 3 -4
    -11 3 4
    11 3 -4
    11 3 -4
    -9 -3 4
    -9 -3 4
    -9 -3 4
    -9 -3 4
    9 -3 -4
    -9 -3 4
    9 3 -4
    9 3 -4
    9 3 -4
    9 3 -4
    9 3 -4
    -9 3 4
    -9 3 4
    -7 -3 4
    7 -3 -4
    -7 -3 4
    7 3 -4
    7 3 -4
    -7 3 4
    -5 -3 4
    5 -3 -4
    -5 -3 4
    -5 3 4
    5 3 -4
    3 -3 -4
    -3 -3 4
    -3 -3 4
    -3 3 4
    3 3 -4
    -1 -3 4
    1 -3 -4
    1 -3 -4
    -1 3 4
    -1 3 4
    1 -3 4
    1 -3 4
    -1 -3 -4
    -1 -3 -4
    1 3 4
    1 3 4
    1 3 4
    -3 -3 -4
    -3 -3 -4
    -3 -3 -4
    -3 -3 -4
    3 -3 4
    3 -3 4
    -3 -3 -4
    3 3 4
    3 3 4
    3 3 4
    3 3 4
    3 3 4
    -3 3 -4
    5 -3 4
    -5 -3 -4
    -5 -3 -4
    5 -3 4
    -5 -3 -4
    -5 -3 -4
    -5 -3 -4
    5 3 4
    -5 3 -4
    5 3 4
    5 3 4
    5 3 4
    5 3 4
    5 3 4
    -7 -3 -4
    7 -3 4
    7 -3 4
    -7 -3 -4
    -7 -3 -4
    -7 -3 -4
    -7 -3 -4
    -7 3 -4
    7 3 4
    7 3 4
    7 3 4
    7 3 4
    7 3 4
    -9 -3 -4
    9 -3 4
    -9 -3 -4
    9 -3 4
    -9 -3 -4
    -9 -3 -4
    9 3 4
    9 3 4
    9 3 4
    9 3 4
    9 3 4
    -9 3 -4
    -11 -3 -4
    11 -3 4
    11 -3 4
    -11 -3 -4
    11 3 4
    11 3 4
    11 3 4
    -11 3 -4
    -11 3 -4
    -13 -3 -4
    13 -3 4
    13 -3 4
    -13 3 -4
    13 3 4
    -13 3 -4
    15 -3 4
    15 -3 4
    15 -3 4
    -15 3 -4
    -20 -4 4
    20 4 -4
    -20 4 4
    20 4 -4
    -18 -4 4
    -18 -4 4
    18 4 -4
    18 4 -4
    -18 4 4
    -16 -4 4
    16 -4 -4
    -16 -4 4
    -16 4 4
    16 4 -4
    16 4 -4
    16 4 -4
    -14 -4 4
    -14 -4 4
    -14 -4 4
    14 4 -4
    14 4 -4
    14 4 -4
    -14 4 4
    14 4 -4
    -12 -4 4
    -12 -4 4
    -12 -4 4
    -12 -4 4
    12 4 -4
    12 4 -4
    12 4 -4
    -12 4 4
    12 4 -4
    -12 4 4
    -10 -4 4
    -10 -4 4
    -10 -4 4
    -10 -4 4
    -10 -4 4
    10 4 -4
    -10 4 4
    -10 4 4
    -10 4 4
    10 4 -4
    10 4 -4
    -8 -4 4
    -8 -4 4
    8 -4 -4
    -8 -4 4
    -8 4 4
    8 4 -4
    -8 4 4
    -8 4 4
    8 4 -4
    -6 -4 4
    6 -4 -4
    -6 -4 4
    -6 -4 4
    -6 -4 4
    -6 4 4
    -6 4 4
    6 4 -4
    6 4 -4
    -4 -4 4
    4 -4 -4
    -4 -4 4
    4 -4 -4
    -4 4 4
    -4 4 4
    4 4 -4
    2 -4 -4
    2 -4 -4
    -2 -4 4
    -2 -4 4
    -2 4 4
    2 4 -4
    -2 4 4
    0 -4 4
    0 -4 4
    0 -4 -4
    0 4 4
    0 4 4
    -2 -4 -4
    2 -4 4
    -2 -4 -4
    -2 -4 -4
    -2 -4 -4
    2 -4 4
    -2 -4 -4
    2 4 4
    -2 4 -4
    2 4 4
    2 4 4
    -2 4 -4
    2 4 4
    4 -4 4
    4 -4 4
    -4 -4 -4
    -4 -4 -4
    -4 -4 -4
    -4 -4 -4
    -4 -4 -4
    4 4 4
    -4 4 -4
    4 4 4
    -4 4 -4
    4 4 4
    4 4 4
    6 -4 4
    -6 -4 -4
    -6 -4 -4
    -6 -4 -4
    -6 -4 -4
    6 4 4
    6 4 4
    -6 4 -4
    6 4 4
    -6 4 -4
    -8 -4 -4
    -8 -4 -4
    -8 -4 -4
    -8 -4 -4
    8 -4 4
    -8 -4 -4
    8 -4 4
    -8 4 -4
    8 4 4
    8 4 4
    -8 4 -4
    8 4 4
    -10 -4 -4
    10 -4 4
    10 -4 4
    -10 -4 -4
    -10 4 -4
    10 4 4
    -10 4 -4
    10 4 4
    12 -4 4
    12 -4 4
    -12 -4 -4
    12 -4 4
    12 4 4
    -12 4 -4
    -12 4 -4
    14 -4 4
    14 -4 4
    14 4 4
    -14 4 -4
    -19 -5 4
    19 5 -4
    -19 5 4
    19 5 -4
    -17 -5 4
    -17 -5 4
    -17 5 4
    17 5 -4
    -15 -5 4
    -15 -5 4
    15 5 -4
    15 5 -4
    -15 5 4
    -13 -5 4
    -13 -5 4
    -13 -5 4
    13 5 -4
    13 5 -4
    -11 -5 4
    -11 -5 4
    -11 -5 4
    -11 -5 4
    11 5 -4
    -11 5 4
    11 5 -4
    -11 5 4
    -11 5 4
    -9 -5 4
    -9 -5 4
    -9 -5 4
    -9 -5 4
    -9 5 4
    -9 5 4
    -9 5 4
    9 5 -4
    9 5 -4
    -7 -5 4
    -7 -5 4
    7 -5 -4
    7 -5 -4
    -7 5 4
    -7 5 4
    -7 5 4
    7 5 -4
    7 5 -4
    -5 -5 4
    5 -5 -4
    5 -5 -4
    -5 -5 4
    -5 -5 4
    -5 5 4
    5 5 -4
    -5 5 4
    5 5 -4
    -5 5 4
    -3 -5 4
    3 -5 -4
    -3 -5 4
    3 -5 -4
    -3 -5 4
    -3 -5 4
    -3 5 4
    -3 5 4
    3 5 -4
    -3 5 4
    3 5 -4
    1 -5 -4
    1 -5 -4
    -1 -5 4
    -1 -5 4
    1 -5 -4
    -1 -5 4
    1 -5 -4
    -1 5 4
    -1 5 4
    -1 5 4
    1 5 -4
    1 5 -4
    1 -5 4
    -1 -5 -4
    -1 -5 -4
    -1 -5 -4
    -1 -5 -4
    1 5 4
    -1 5 -4
    -1 5 -4
    1 5 4
    -3 -5 -4
    -3 -5 -4
    3 -5 4
    -3 -5 -4
    3 5 4
    3 5 4
    3 5 4
    -3 5 -4
    -5 -5 -4
    -5 -5 -4
    -5 -5 -4
    -5 -5 -4
    5 -5 4
    -5 -5 -4
    -5 5 -4
    5 5 4
    5 5 4
    -5 5 -4
    5 5 4
    -7 -5 -4
    -7 -5 -4
    7 -5 4
    -7 -5 -4
    -7 -5 -4
    -7 5 -4
    7 5 4
    -7 5 -4
    -9 -5 -4
    -9 -5 -4
    -9 -5 -4
    9 -5 4
    9 -5 4
    -9 5 -4
    -9 5 -4
    9 5 4
    -11 -5 -4
    11 -5 4
    11 -5 4
    11 5 4
    -11 5 -4
    -11 5 -4
    -13 -5 -4
    -13 5 -4
    -16 -6 4
    -16 -6 4
    16 6 -4
    16 6 -4
    -16 6 4
    -14 -6 4
    -14 -6 4
    -14 -6 4
    -14 6 4
    14 6 -4
    14 6 -4
    -12 -6 4
    -12 -6 4
    -12 -6 4
    -12 6 4
    12 6 -4
    12 6 -4
    -10 -6 4
    -10 -6 4
    -10 6 4
    10 6 -4
    -10 6 4
    -10 6 4
    -8 -6 4
    -8 -6 4
    -8 -6 4
    -8 -6 4
    -8 6 4
    8 6 -4
    8 6 -4
    8 6 -4
    -8 6 4
    -8 6 4
    -6 -6 4
    6 -6 -4
    -6 -6 4
    6 6 -4
    -6 6 4
    6 6 -4
    -6 6 4
    -4 -6 4
    -4 -6 4
    4 -6 -4
    -4 -6 4
    4 -6 -4
    -4 6 4
    -4 6 4
    4 6 -4
    4 6 -4
    2 -6 -4
    -2 -6 4
    -2 -6 4
    2 -6 -4
    -2 -6 4
    -2 6 4
    2 6 -4
    2 6 -4
    -2 6 4
    -2 6 4
    0 -6 -4
    0 -6 -4
    0 -6 -4
    0 -6 -4
    0 -6 4
    0 -6 4
    0 6 4
    0 6 4
    0 6 -4
    0 6 4
    -2 -6 -4
    -2 -6 -4
    2 -6 4
    -2 -6 -4
    2 -6 4
    -2 -6 -4
    2 6 4
    2 6 4
    -2 6 -4
    2 6 4
    -4 -6 -4
    -4 -6 -4
    4 -6 4
    -4 -6 -4
    -4 -6 -4
    4 6 4
    4 6 4
    -4 6 -4
    6 -6 4
    -6 -6 -4
    -6 -6 -4
    -6 -6 -4
    -6 6 -4
    6 6 4
    6 6 4
    -8 -6 -4
    -8 -6 -4
    -8 -6 -4
    8 -6 4
    -8 6 -4
    -8 6 -4
    8 6 4
    -10 -6 -4
    10 -6 4
    -10 6 -4
    -10 6 -4
    10 6 4
    -15 -7 4
    -15 -7 4
    -15 7 4
    -13 -7 4
    -13 7 4
    13 7 -4
    -11 -7 4
    -11 -7 4
    -11 -7 4
    -11 -7 4
    11 7 -4
    -11 7 4
    11 7 -4
    -11 7 4
    -9 -7 4
    -9 -7 4
    -9 -7 4
    -9 -7 4
    9 7 -4
    -9 7 4
    -7 -7 4
    -7 -7 4
    -7 -7 4
    7 -7 -4
    7 7 -4
    7 7 -4
    -7 7 4
    -5 -7 4
    -5 -7 4
    5 -7 -4
    -5 -7 4
    -5 -7 4
    5 7 -4
    -5 7 4
    -5 7 4
    5 7 -4
    3 -7 -4
    3 -7 -4
    -3 -7 4
    -3 -7 4
    -3 7 4
    -3 7 4
    3 7 -4
    -1 -7 4
    1 -7 -4
    1 -7 -4
    -1 -7 4
    -1 -7 4
    -1 7 4
    1 7 -4
    -1 -7 -4
    -1 -7 -4
    1 -7 4
    1 -7 4
    -1 -7 -4
    1 7 4
    1 7 4
    -1 7 -4
    3 -7 4
    -3 -7 -4
    -3 -7 -4
    -3 -7 -4
    3 -7 4
    -3 7 -4
    3 7 4
    3 7 4
    -5 -7 -4
    -5 -7 -4
    -5 -7 -4
    5 -7 4
    -5 7 -4
    5 7 4
    5 7 4
    -7 -7 -4
    -7 -7 -4
    7 -7 4
    -7 -7 -4
    -7 7 -4
    7 7 4
    -9 -7 -4
    -9 7 -4
    9 7 4
    -12 -8 4
    -12 -8 4
    -12 -8 4
    -10 -8 4
    -10 -8 4
    -10 -8 4
    -10 -8 4
    10 8 -4
    -8 -8 4
    -8 -8 4
    -8 -8 4
    -8 -8 4
    -8 8 4
    -6 -8 4
    -6 -8 4
    -6 -8 4
    -6 -8 4
    6 -8 -4
    -6 8 4
    6 8 -4
    -4 -8 4
    4 -8 -4
    -4 -8 4
    -4 -8 4
    4 -8 -4
    -4 8 4
    -2 -8 4
    -2 -8 4
    -2 -8 4
    2 -8 -4
    2 -8 -4
    2 8 -4
    -2 8 4
    0 -8 -4
    0 -8 -4
    0 -8 4
    0 -8 -4
    0 -8 4
    0 8 -4
    0 8 4
    -2 -8 -4
    -2 -8 -4
    2 -8 4
    -2 -8 -4
    2 8 4
    -2 8 -4
    -4 -8 -4
    -4 -8 -4
    -4 -8 -4
    -4 8 -4
    4 8 4
    22 0 -5
    22 0 -5
    22 0 -5
    20 0 -5
    20 0 -5
    20 0 -5
    -20 0 5
    18 0 -5
    18 0 -5
    18 0 -5
    18 0 -5
    -18 0 5
    18 0 -5
    16 0 -5
    -16 0 5
    16 0 -5
    16 0 -5
    -16 0 5
    16 0 -5
    -14 0 5
    14 0 -5
    14 0 -5
    14 0 -5
    14 0 -5
    -14 0 5
    -12 0 5
    -12 0 5
    12 0 -5
    12 0 -5
    10 0 -5
    -10 0 5
    10 0 -5
    8 0 -5
    -8 0 5
    8 0 -5
    -6 0 5
    6 0 -5
    -4 0 5
    4 0 -5
    -2 0 5
    2 0 -5
    0 0 5
    0 0 -5
    0 0 5
    2 0 5
    -2 0 -5
    4 0 5
    4 0 5
    -4 0 -5
    -4 0 -5
    6 0 5
    -6 0 -5
    6 0 5
    -6 0 -5
    -6 0 -5
    8 0 5
    8 0 5
    -8 0 -5
    10 0 5
    10 0 5
    10 0 5
    -10 0 -5
    12 0 5
    -12 0 -5
    12 0 5
    14 0 5
    14 0 5
    14 0 5
    23 -1 -5
    23 -1 -5
    23 1 -5
    23 1 -5
    21 -1 -5
    21 -1 -5
    21 -1 -5
    21 1 -5
    21 1 -5
    21 1 -5
    -21 1 5
    19 -1 -5
    19 -1 -5
    -19 -1 5
    19 -1 -5
    19 1 -5
    19 1 -5
    -19 1 5
    19 1 -5
    17 -1 -5
    17 -1 -5
    17 -1 -5
    -17 -1 5
    17 -1 -5
    17 1 -5
    17 1 -5
    17 1 -5
    -17 1 5
    17 1 -5
    17 1 -5
    15 -1 -5
    15 -1 -5
    15 -1 -5
    15 -1 -5
    -15 -1 5
    15 1 -5
    15 1 -5
    15 1 -5
    15 1 -5
    13 -1 -5
    13 -1 -5
    13 -1 -5
    -13 -1 5
    -13 -1 5
    13 -1 -5
    13 1 -5
    13 1 -5
    -13 1 5
    13 1 -5
    13 1 -5
    11 -1 -5
    -11 -1 5
    11 -1 -5
    -11 -1 5
    11 1 -5
    11 1 -5
    -11 1 5
    9 -1 -5
    -9 -1 5
    9 -1 -5
    -9 -1 5
    -9 1 5
    9 1 -5
    9 1 -5
    -9 1 5
    -7 -1 5
    7 -1 -5
    -7 -1 5
    7 -1 -5
    -7 1 5
    7 1 -5
    -7 1 5
    7 1 -5
    5 -1 -5
    -5 -1 5
    5 1 -5
    3 -1 -5
    -3 -1 5
    3 -1 -5
    3 1 -5
    -1 -1 5
    -1 -1 5
    1 -1 -5
    1 -1 -5
    -1 -1 5
    -1 1 5
    1 1 -5
    1 -1 5
    -1 -1 -5
    1 -1 5
    -1 -1 -5
    1 1 5
    -1 1 -5
    1 1 5
    -3 -1 -5
    -3 -1 -5
    3 -1 5
    3 -1 5
    3 1 5
    3 1 5
    3 1 5
    -3 1 -5
    -5 -1 -5
    -5 -1 -5
    -5 -1 -5
    5 -1 5
    5 -1 5
    -5 -1 -5
    5 1 5
    -5 1 -5
    5 1 5
    5 1 5
    7 -1 5
    -7 -1 -5
    -7 1 -5
    7 1 5
    7 1 5
    7 1 5
    -9 -1 -5
    -9 -1 -5
    9 -1 5
    9 -1 5
    9 1 5
    9 1 5
    9 1 5
    9 1 5
    -9 1 -5
    11 -1 5
    11 -1 5
    11 -1 5
    11 1 5
    11 1 5
    11 1 5
    11 1 5
    -11 1 -5
    13 -1 5
    13 -1 5
    13 -1 5
    13 1 5
    -13 1 -5
    13 1 5
    13 1 5
    15 -1 5
    15 -1 5
    15 1 5
    22 -2 -5
    22 -2 -5
    22 2 -5
    -22 2 5
    22 2 -5
    20 -2 -5
    -20 -2 5
    20 -2 -5
    20 2 -5
    -20 2 5
    20 2 -5
    20 2 -5
    -18 -2 5
    18 -2 -5
    18 -2 -5
    18 -2 -5
    18 -2 -5
    18 2 -5
    -18 2 5
    18 2 -5
    18 2 -5
    18 2 -5
    16 -2 -5
    -16 -2 5
    16 -2 -5
    -16 -2 5
    16 2 -5
    16 2 -5
    16 2 -5
    16 2 -5
    16 2 -5
    16 2 -5
    -16 2 5
    -14 -2 5
    14 -2 -5
    14 -2 -5
    -14 -2 5
    14 2 -5
    14 2 -5
    14 2 -5
    14 2 -5
    12 -2 -5
    12 -2 -5
    -12 -2 5
    -12 -2 5
    -12 -2 5
    -12 2 5
    12 2 -5
    -12 2 5
    12 2 -5
    12 2 -5
    12 2 -5
    12 2 -5
    12 2 -5
    10 -2 -5
    -10 -2 5
    10 -2 -5
    -10 -2 5
    -10 -2 5
    -10 -2 5
    -10 2 5
    10 2 -5
    10 2 -5
    10 2 -5
    10 2 -5
    -8 -2 5
    -8 -2 5
    8 -2 -5
    8 -2 -5
    -8 2 5
    -8 2 5
    8 2 -5
    8 2 -5
    -6 -2 5
    -6 -2 5
    6 -2 -5
    -6 -2 5
    -6 2 5
    -6 2 5
    6 2 -5
    4 -2 -5
    4 -2 -5
    -4 -2 5
    -4 -2 5
    -4 -2 5
    -4 2 5
    -2 -2 5
    2 -2 -5
    -2 -2 5
    -2 -2 5
    2 -2 -5
    -2 2 5
    -2 2 5
    2 2 -5
    0 -2 -5
    0 -2 -5
    0 -2 5
    0 -2 5
    0 -2 5
    0 2 -5
    0 2 5
    -2 -2 -5
    -2 -2 -5
    -2 -2 -5
    2 -2 5
    2 -2 5
    -2 -2 -5
    -2 2 -5
    2 2 5
    2 2 5
    2 2 5
    2 2 5
    2 2 5
    -4 -2 -5
    4 -2 5
    -4 -2 -5
    -4 -2 -5
    4 -2 5
    -4 -2 -5
    4 2 5
    4 2 5
    4 2 5
    4 2 5
    4 2 5
    -4 2 -5
    4 2 5
    6 -2 5
    -6 -2 -5
    -6 -2 -5
    -6 -2 -5
    6 -2 5
    6 2 5
    6 2 5
    6 2 5
    6 2 5
    6 2 5
    6 2 5
    -8 -2 -5
    -8 -2 -5
    8 -2 5
    8 -2 5
    8 2 5
    8 2 5
    8 2 5
    8 2 5
    8 2 5
    8 2 5
    -8 2 -5
    10 -2 5
    10 -2 5
    10 -2 5
    -10 -2 -5
    10 2 5
    -10 2 -5
    10 2 5
    10 2 5
    10 2 5
    10 2 5
    12 -2 5
    12 -2 5
    12 2 5
    12 2 5
    12 2 5
    -12 2 -5
    12 2 5
    -12 2 -5
    14 -2 5
    14 -2 5
    14 -2 5
    -14 2 -5
    -21 -3 5
    21 -3 -5
    21 -3 -5
    -21 3 5
    21 3 -5
    19 -3 -5
    -19 -3 5
    19 -3 -5
    19 -3 -5
    -19 3 5
    19 3 -5
    19 3 -5
    19 3 -5
    19 3 -5
    -17 -3 5
    -17 -3 5
    17 -3 -5
    17 3 -5
    -17 3 5
    17 3 -5
    17 3 -5
    17 3 -5
    17 3 -5
    -15 -3 5
    -15 -3 5
    15 -3 -5
    -15 3 5
    15 3 -5
    15 3 -5
    15 3 -5
    15 3 -5
    15 3 -5
    15 3 -5
    -13 -3 5
    13 -3 -5
    13 -3 -5
    -13 -3 5
    -13 -3 5
    -13 -3 5
    13 3 -5
    13 3 -5
    13 3 -5
    13 3 -5
    13 3 -5
    -13 3 5
    -11 -3 5
    11 -3 -5
    -11 -3 5
    -11 -3 5
    -11 -3 5
    11 -3 -5
    11 3 -5
    -11 3 5
    11 3 -5
    11 3 -5
    -11 3 5
    11 3 -5
    11 3 -5
    11 3 -5
    9 -3 -5
    -9 -3 5
    -9 -3 5
    -9 -3 5
    9 -3 -5
    -9 3 5
    9 3 -5
    9 3 -5
    9 3 -5
    9 3 -5
    -7 -3 5
    -7 -3 5
    -7 -3 5
    7 -3 -5
    -7 -3 5
    -7 -3 5
    7 3 -5
    -7 3 5
    7 3 -5
    -7 3 5
    -5 -3 5
    5 -3 -5
    -5 -3 5
    -5 -3 5
    5 -3 -5
    -5 3 5
    5 3 -5
    -5 3 5
    3 -3 -5
    -3 -3 5
    -3 -3 5
    -3 -3 5
    3 -3 -5
    3 3 -5
    -3 3 5
    -3 3 5
    -1 -3 5
    1 -3 -5
    -1 -3 5
    -1 -3 5
    1 -3 -5
    -1 3 5
    -1 3 5
    -1 3 5
    -1 3 5
    1 -3 5
    1 -3 5
    -1 -3 -5
    -1 -3 -5
    1 -3 5
    -1 3 -5
    1 3 5
    1 3 5
    1 3 5
    1 3 5
    -3 -3 -5
    3 -3 5
    -3 -3 -5
    3 -3 5
    -3 -3 -5
    -3 -3 -5
    3 -3 5
    -3 -3 -5
    -3 3 -5
    3 3 5
    3 3 5
    3 3 5
    3 3 5
    3 3 5
    3 3 5
    -5 -3 -5
    -5 -3 -5
    5 -3 5
    -5 -3 -5
    -5 -3 -5
    -5 -3 -5
    5 -3 5
    5 3 5
    -5 3 -5
    5 3 5
    5 3 5
    5 3 5
    7 -3 5
    -7 -3 -5
    7 -3 5
    -7 -3 -5
    -7 -3 -5
    -7 -3 -5
    -7 3 -5
    7 3 5
    7 3 5
    7 3 5
    7 3 5
    7 3 5
    9 -3 5
    -9 -3 -5
    9 -3 5
    -9 3 -5
    9 3 5
    9 3 5
    11 -3 5
    11 -3 5
    11 -3 5
    -11 -3 -5
    11 3 5
    -11 3 -5
    -11 3 -5
    13 -3 5
    13 -3 5
    13 -3 5
    -13 3 -5
    13 3 5
    -13 3 -5
    -20 -4 5
    20 -4 -5
    -20 4 5
    20 4 -5
    20 4 -5
    -18 -4 5
    18 -4 -5
    18 4 -5
    -18 4 5
    18 4 -5
    -16 -4 5
    -16 -4 5
    16 -4 -5
    16 4 -5
    -16 4 5
    16 4 -5
    16 4 -5
    14 -4 -5
    -14 -4 5
    -14 -4 5
    -14 -4 5
    14 4 -5
    -14 4 5
    14 4 -5
    14 4 -5
    -12 -4 5
    -12 -4 5
    -12 -4 5
    -12 4 5
    12 4 -5
    -12 4 5
    12 4 -5
    12 4 -5
    -10 -4 5
    -10 -4 5
    10 -4 -5
    -10 -4 5
    -10 -4 5
    -10 -4 5
    -10 4 5
    -10 4 5
    -10 4 5
    10 4 -5
    10 4 -5
    10 4 -5
    -8 -4 5
    -8 -4 5
    8 -4 -5
    -8 -4 5
    -8 -4 5
    8 -4 -5
    8 4 -5
    -8 4 5
    -8 4 5
    8 4 -5
    8 4 -5
    -8 4 5
    -6 -4 5
    6 -4 -5
    6 -4 -5
    -6 -4 5
    -6 -4 5
    -6 -4 5
    -6 4 5
    6 4 -5
    6 4 -5
    6 4 -5
    -6 4 5
    -6 4 5
    -4 -4 5
    -4 -4 5
    4 -4 -5
    4 -4 -5
    -4 4 5
    4 4 -5
    -4 4 5
    2 -4 -5
    -2 -4 5
    2 -4 -5
    -2 -4 5
    -2 -4 5
    2 -4 -5
    2 -4 -5
    -2 -4 5
    -2 4 5
    -2 4 5
    -2 4 5
    2 4 -5
    0 -4 5
    0 -4 -5
    0 -4 -5
    0 -4 -5
    0 -4 5
    0 -4 -5
    0 4 -5
    0 4 5
    0 4 -5
    0 4 5
    0 4 5
    2 -4 5
    2 -4 5
    -2 -4 -5
    2 -4 5
    -2 -4 -5
    -2 -4 -5
    2 -4 5
    -2 -4 -5
    2 4 5
    2 4 5
    2 4 5
    -2 4 -5
    2 4 5
    -4 -4 -5
    -4 -4 -5
    -4 -4 -5
    4 -4 5
    4 -4 5
    -4 -4 -5
    -4 4 -5
    4 4 5
    4 4 5
    -6 -4 -5
    -6 -4 -5
    -6 -4 -5
    6 -4 5
    6 -4 5
    -6 -4 -5
    -6 -4 -5
    6 -4 5
    6 4 5
    -6 4 -5
    6 4 5
    -6 4 -5
    -8 -4 -5
    8 -4 5
    -8 -4 -5
    -8 -4 -5
    8 -4 5
    8 -4 5
    8 4 5
    -8 4 -5
    -8 4 -5
    10 -4 5
    -10 -4 -5
    10 -4 5
    10 -4 5
    10 4 5
    -10 4 -5
    -10 4 -5
    12 -4 5
    -12 -4 -5
    12 -4 5
    12 -4 5
    12 4 5
    -12 4 -5
    -12 4 -5
    -19 -5 5
    -19 5 5
    19 5 -5
    19 5 -5
    -17 -5 5
    -17 5 5
    17 5 -5
    -15 -5 5
    -15 -5 5
    15 5 -5
    15 5 -5
    -15 5 5
    -13 -5 5
    -13 -5 5
    13 5 -5
    -13 5 5
    -11 -5 5
    -11 -5 5
    -11 -5 5
    11 5 -5
    -11 5 5
    11 5 -5
    -11 5 5
    -9 -5 5
    -9 -5 5
    -9 -5 5
    -9 -5 5
    9 5 -5
    -9 5 5
    -9 5 5
    -9 5 5
    9 5 -5
    -7 -5 5
    -7 -5 5
    7 -5 -5
    7 -5 -5
    -7 -5 5
    -7 5 5
    7 5 -5
    7 5 -5
    -7 5 5
    5 -5 -5
    5 -5 -5
    -5 -5 5
    -5 -5 5
    -5 -5 5
    -5 5 5
    5 5 -5
    -5 5 5
    5 5 -5
    -3 -5 5
    -3 -5 5
    3 -5 -5
    3 -5 -5
    3 -5 -5
    3 -5 -5
    -3 -5 5
    3 5 -5
    -3 5 5
    -3 5 5
    -3 5 5
    -1 -5 5
    -1 -5 5
    -1 -5 5
    1 -5 -5
    1 -5 -5
    1 5 -5
    -1 5 5
    -1 5 5
    1 5 -5
    -1 5 5
    -1 -5 -5
    1 -5 5
    -1 -5 -5
    -1 -5 -5
    -1 -5 -5
    -1 5 -5
    1 5 5
    1 5 5
    1 5 5
    -1 5 -5
    -3 -5 -5
    -3 -5 -5
    3 -5 5
    3 -5 5
    -3 -5 -5
    -3 -5 -5
    -3 5 -5
    3 5 5
    -3 5 -5
    3 5 5
    3 5 5
    5 -5 5
    -5 -5 -5
    -5 -5 -5
    5 -5 5
    -5 5 -5
    -5 5 -5
    7 -5 5
    7 -5 5
    7 -5 5
    -7 -5 -5
    -7 -5 -5
    -7 -5 -5
    -7 5 -5
    -7 5 -5
    7 5 5
    9 -5 5
    -9 -5 -5
    9 -5 5
    -9 5 -5
    -9 5 -5
    9 5 5
    -11 -5 -5
    11 -5 5
    11 -5 5
    -11 5 -5
    11 5 5
    -16 -6 5
    -16 -6 5
    16 6 -5
    16 6 -5
    -16 6 5
    -14 -6 5
    -14 -6 5
    -14 -6 5
    -14 -6 5
    14 6 -5
    -14 6 5
    14 6 -5
    -12 -6 5
    -12 -6 5
    -12 -6 5
    12 6 -5
    12 6 -5
    -12 6 5
    -10 -6 5
    -10 -6 5
    -10 -6 5
    10 6 -5
    10 6 -5
    -10 6 5
    -10 6 5
    -10 6 5
    -8 -6 5
    -8 -6 5
    8 -6 -5
    -8 -6 5
    -8 -6 5
    -8 6 5
    -8 6 5
    8 6 -5
    -8 6 5
    -6 -6 5
    6 -6 -5
    -6 -6 5
    -6 -6 5
    6 6 -5
    -6 6 5
    -6 6 5
    -6 6 5
    6 6 -5
    -4 -6 5
    4 -6 -5
    -4 -6 5
    4 -6 -5
    4 -6 -5
    -4 -6 5
    4 6 -5
    4 6 -5
    -4 6 5
    2 -6 -5
    2 -6 -5
    2 -6 -5
    -2 -6 5
    2 -6 -5
    -2 -6 5
    -2 -6 5
    -2 6 5
    2 6 -5
    -2 6 5
    -2 6 5
    2 6 -5
    0 -6 -5
    0 -6 5
    0 -6 -5
    0 -6 5
    0 -6 5
    0 -6 -5
    0 -6 -5
    0 6 5
    0 6 5
    0 6 5
    0 6 -5
    -2 -6 -5
    2 -6 5
    2 -6 5
    -2 -6 -5
    -2 -6 -5
    -2 6 -5
    2 6 5
    2 6 5
    -4 -6 -5
    4 -6 5
    -4 -6 -5
    4 -6 5
    -4 -6 -5
    4 6 5
    -4 6 -5
    4 6 5
    -6 -6 -5
    -6 -6 -5
    -6 -6 -5
    6 -6 5
    6 -6 5
    6 6 5
    -6 6 -5
    -6 6 -5
    8 -6 5
    8 -6 5
    -8 -6 -5
    -8 -6 -5
    8 6 5
    -8 6 -5
    -10 -6 -5
    -10 6 -5
    -15 -7 5
    -15 -7 5
    -15 7 5
    -13 -7 5
    -13 -7 5
    -13 -7 5
    13 7 -5
    -13 7 5
    -11 -7 5
    -11 -7 5
    -11 -7 5
    -11 -7 5
    11 7 -5
    -11 7 5
    -9 -7 5
    -9 -7 5
    -9 -7 5
    -9 7 5
    9 7 -5
    -7 -7 5
    -7 -7 5
    -7 -7 5
    -7 -7 5
    7 -7 -5
    7 7 -5
    7 7 -5
    -7 7 5
    -5 -7 5
    -5 -7 5
    5 -7 -5
    5 -7 -5
    5 7 -5
    5 7 -5
    -5 7 5
    -3 -7 5
    3 -7 -5
    3 -7 -5
    -3 -7 5
    -3 -7 5
    3 7 -5
    -3 7 5
    1 -7 -5
    1 -7 -5
    -1 -7 5
    1 -7 -5
    -1 -7 5
    1 7 -5
    -1 7 5
    -1 -7 -5
    1 -7 5
    -1 -7 -5
    -1 -7 -5
    1 7 5
    -1 7 -5
    1 7 5
    -3 -7 -5
    -3 -7 -5
    3 -7 5
    3 -7 5
    -3 7 -5
    3 7 5
    3 7 5
    -5 -7 -5
    5 -7 5
    5 -7 5
    -5 -7 -5
    -5 -7 -5
    5 7 5
    -5 7 -5
    -7 -7 -5
    -7 -7 -5
    7 7 5
    -7 7 -5
    -10 -8 5
    -10 -8 5
    -10 -8 5
    -8 -8 5
    -8 -8 5
    -8 -8 5
    -8 -8 5
    -8 8 5
    -6 -8 5
    6 -8 -5
    6 -8 -5
    -6 -8 5
    -6 -8 5
    -6 8 5
    -4 -8 5
    -4 -8 5
    4 -8 -5
    4 -8 -5
    -4 8 5
    4 8 -5
    2 -8 -5
    -2 -8 5
    -2 -8 5
    -2 -8 5
    2 -8 -5
    2 8 -5
    -2 8 5
    0 -8 -5
    0 -8 5
    0 -8 -5
    0 -8 -5
    0 8 5
    0 8 -5
    -2 -8 -5
    2 -8 5
    -2 -8 -5
    -2 -8 -5
    2 8 5
    -2 8 -5
    22 0 -6
    22 0 -6
    22 0 -6
    20 0 -6
    20 0 -6
    20 0 -6
    18 0 -6
    18 0 -6
    18 0 -6
    18 0 -6
    16 0 -6
    -16 0 6
    16 0 -6
    16 0 -6
    16 0 -6
    -14 0 6
    14 0 -6
    14 0 -6
    14 0 -6
    14 0 -6
    -14 0 6
    -12 0 6
    -12 0 6
    12 0 -6
    10 0 -6
    -10 0 6
    -10 0 6
    10 0 -6
    8 0 -6
    -8 0 6
    -8 0 6
    8 0 -6
    6 0 -6
    -6 0 6
    -6 0 6
    6 0 -6
    4 0 -6
    4 0 -6
    -4 0 6
    -4 0 6
    -4 0 6
    -2 0 6
    2 0 -6
    -2 0 6
    -2 0 6
    2 0 -6
    0 0 6
    0 0 6
    0 0 -6
    0 0 -6
    -2 0 -6
    2 0 6
    -2 0 -6
    -2 0 -6
    2 0 6
    2 0 6
    -4 0 -6
    4 0 6
    -4 0 -6
    4 0 6
    4 0 6
    6 0 6
    -6 0 -6
    6 0 6
    6 0 6
    8 0 6
    -8 0 -6
    8 0 6
    10 0 6
    -10 0 -6
    10 0 6
    12 0 6
    12 0 6
    12 0 6
    23 -1 -6
    23 -1 -6
    23 1 -6
    23 1 -6
    23 1 -6
    21 -1 -6
    21 -1 -6
    21 1 -6
    -21 1 6
    21 1 -6
    21 1 -6
    -19 -1 6
    19 -1 -6
    19 -1 -6
    19 -1 -6
    19 -1 -6
    -19 1 6
    19 1 -6
    19 1 -6
    19 1 -6
    17 -1 -6
    17 -1 -6
    17 -1 -6
    17 -1 -6
    17 1 -6
    17 1 -6
    -17 1 6
    17 1 -6
    17 1 -6
    17 1 -6
    -15 -1 6
    15 -1 -6
    15 -1 -6
    -15 -1 6
    15 -1 -6
    15 1 -6
    -15 1 6
    15 1 -6
    15 1 -6
    15 1 -6
    13 -1 -6
    13 -1 -6
    -13 -1 6
    13 -1 -6
    13 -1 -6
    -13 -1 6
    -13 -1 6
    13 1 -6
    13 1 -6
    13 1 -6
    -13 1 6
    13 1 -6
    11 -1 -6
    -11 -1 6
    -11 -1 6
    11 -1 -6
    -11 -1 6
    -11 1 6
    11 1 -6
    -11 1 6
    -11 1 6
    11 1 -6
    -9 -1 6
    -9 -1 6
    9 -1 -6
    9 -1 -6
    9 1 -6
    -9 1 6
    9 1 -6
    -9 1 6
    -7 -1 6
    7 -1 -6
    -7 -1 6
    -7 -1 6
    7 -1 -6
    7 1 -6
    7 1 -6
    -7 1 6
    -5 -1 6
    5 -1 -6
    -5 -1 6
    -5 -1 6
    5 -1 -6
    5 1 -6
    -5 1 6
    5 1 -6
    -3 -1 6
    -3 -1 6
    -3 -1 6
    3 -1 -6
    3 -1 -6
    -3 1 6
    3 1 -6
    3 1 -6
    1 -1 -6
    -1 -1 6
    -1 -1 6
    1 -1 -6
    -1 1 6
    1 1 -6
    -1 -1 -6
    1 -1 6
    1 -1 6
    -1 -1 -6
    -1 -1 -6
    1 1 6
    1 1 6
    1 1 6
    -1 1 -6
    -1 1 -6
    1 1 6
    1 1 6
    -3 -1 -6
    -3 -1 -6
    3 -1 6
    -3 -1 -6
    -3 -1 -6
    3 -1 6
    -3 -1 -6
    3 -1 6
    -3 1 -6
    -3 1 -6
    3 1 6
    3 1 6
    3 1 6
    -3 1 -6
    3 1 6
    3 1 6
    -5 -1 -6
    5 -1 6
    -5 1 -6
    5 1 6
    5 1 6
    5 1 6
    5 1 6
    -7 -1 -6
    7 -1 6
    7 -1 6
    7 1 6
    7 1 6
    7 1 6
    -7 1 -6
    7 1 6
    7 1 6
    9 -1 6
    9 -1 6
    9 -1 6
    9 -1 6
    9 1 6
    -9 1 -6
    9 1 6
    9 1 6
    9 1 6
    9 1 6
    11 -1 6
    11 -1 6
    11 -1 6
    -11 1 -6
    11 1 6
    11 1 6
    11 1 6
    13 -1 6
    13 -1 6
    13 -1 6
    -13 1 -6
    13 1 6
    13 1 6
    22 -2 -6
    22 -2 -6
    22 2 -6
    -22 2 6
    22 2 -6
    -20 -2 6
    20 -2 -6
    20 -2 -6
    20 2 -6
    -20 2 6
    20 2 -6
    20 2 -6
    18 -2 -6
    -18 -2 6
    18 -2 -6
    18 -2 -6
    18 2 -6
    18 2 -6
    18 2 -6
    -18 2 6
    18 2 -6
    18 2 -6
    16 -2 -6
    16 -2 -6
    16 -2 -6
    -16 -2 6
    16 -2 -6
    -16 -2 6
    -16 2 6
    16 2 -6
    16 2 -6
    16 2 -6
    16 2 -6
    16 2 -6
    16 2 -6
    14 -2 -6
    14 -2 -6
    -14 -2 6
    14 -2 -6
    14 -2 -6
    14 2 -6
    -14 2 6
    14 2 -6
    14 2 -6
    14 2 -6
    14 2 -6
    14 2 -6
    12 -2 -6
    -12 -2 6
    -12 -2 6
    12 -2 -6
    -12 2 6
    12 2 -6
    12 2 -6
    12 2 -6
    12 2 -6
    12 2 -6
    10 -2 -6
    10 -2 -6
    -10 -2 6
    -10 -2 6
    -10 -2 6
    -10 -2 6
    -10 -2 6
    -10 -2 6
    -10 -2 6
    -10 2 6
    -10 2 6
    10 2 -6
    -10 2 6
    10 2 -6
    10 2 -6
    10 2 -6
    10 2 -6
    -8 -2 6
    -8 -2 6
    -8 -2 6
    -8 -2 6
    8 -2 -6
    8 -2 -6
    -8 -2 6
    8 2 -6
    8 2 -6
    -8 2 6
    -8 2 6
    8 2 -6
    6 -2 -6
    6 -2 -6
    -6 -2 6
    -6 -2 6
    -6 -2 6
    -6 2 6
    6 2 -6
    6 2 -6
    -6 2 6
    -4 -2 6
    -4 -2 6
    -4 -2 6
    4 -2 -6
    4 -2 -6
    4 2 -6
    -4 2 6
    -4 2 6
    -2 -2 6
    2 -2 -6
    -2 -2 6
    -2 -2 6
    2 -2 -6
    -2 2 6
    -2 2 6
    -2 2 6
    2 2 -6
    0 -2 -6
    0 -2 -6
    0 -2 6
    0 -2 6
    0 -2 6
    0 -2 6
    0 2 6
    0 2 6
    0 2 -6
    -2 -2 -6
    2 -2 6
    2 -2 6
    -2 -2 -6
    2 -2 6
    -2 -2 -6
    -2 -2 -6
    2 -2 6
    2 2 6
    -2 2 -6
    2 2 6
    2 2 6
    2 2 6
    2 2 6
    -4 -2 -6
    4 -2 6
    4 -2 6
    4 -2 6
    -4 -2 -6
    -4 -2 -6
    4 2 6
    4 2 6
    4 2 6
    4 2 6
    -6 -2 -6
    6 -2 6
    6 -2 6
    6 2 6
    6 2 6
    6 2 6
    6 2 6
    -6 2 -6
    -8 -2 -6
    8 -2 6
    8 -2 6
    8 -2 6
    8 2 6
    8 2 6
    8 2 6
    8 2 6
    10 -2 6
    10 -2 6
    10 -2 6
    10 2 6
    10 2 6
    10 2 6
    -10 2 -6
    12 -2 6
    12 -2 6
    12 -2 6
    12 2 6
    -12 2 -6
    12 2 6
    -12 2 -6
    21 -3 -6
    -21 -3 6
    -21 3 6
    21 3 -6
    -19 -3 6
    19 -3 -6
    19 -3 -6
    19 -3 -6
    19 3 -6
    19 3 -6
    -19 3 6
    19 3 -6
    19 3 -6
    -17 -3 6
    17 -3 -6
    -17 -3 6
    17 -3 -6
    17 3 -6
    17 3 -6
    17 3 -6
    -17 3 6
    17 3 -6
    17 3 -6
    -15 -3 6
    -15 -3 6
    15 -3 -6
    15 3 -6
    15 3 -6
    15 3 -6
    15 3 -6
    15 3 -6
    -15 3 6
    15 3 -6
    -13 -3 6
    13 -3 -6
    13 -3 -6
    -13 -3 6
    -13 -3 6
    13 3 -6
    -13 3 6
    -13 3 6
    13 3 -6
    13 3 -6
    13 3 -6
    13 3 -6
    13 3 -6
    11 -3 -6
    -11 -3 6
    -11 -3 6
    -11 -3 6
    -11 -3 6
    11 -3 -6
    -11 -3 6
    11 3 -6
    11 3 -6
    11 3 -6
    11 3 -6
    -11 3 6
    11 3 -6
    -11 3 6
    11 3 -6
    -9 -3 6
    -9 -3 6
    9 -3 -6
    9 -3 -6
    -9 -3 6
    -9 -3 6
    -9 -3 6
    9 3 -6
    -9 3 6
    9 3 -6
    9 3 -6
    7 -3 -6
    -7 -3 6
    -7 -3 6
    7 -3 -6
    -7 -3 6
    -7 -3 6
    -7 -3 6
    7 3 -6
    -7 3 6
    -7 3 6
    7 3 -6
    -5 -3 6
    5 -3 -6
    -5 -3 6
    -5 -3 6
    -5 -3 6
    5 -3 -6
    -5 3 6
    -5 3 6
    -5 3 6
    -5 3 6
    3 -3 -6
    -3 -3 6
    -3 -3 6
    3 -3 -6
    -3 -3 6
    -3 -3 6
    3 -3 -6
    3 -3 -6
    -3 3 6
    -3 3 6
    -3 3 6
    -1 -3 6
    -1 -3 6
    1 -3 -6
    1 -3 -6
    -1 -3 6
    1 -3 -6
    1 -3 -6
    -1 3 6
    -1 3 6
    -1 3 6
    -1 3 6
    1 3 -6
    -1 -3 -6
    1 -3 6
    1 -3 6
    1 -3 6
    -1 -3 -6
    -1 -3 -6
    1 -3 6
    -1 -3 -6
    1 3 6
    1 3 6
    -1 3 -6
    1 3 6
    1 3 6
    3 -3 6
    -3 -3 -6
    -3 -3 -6
    -3 -3 -6
    3 -3 6
    -3 -3 -6
    3 3 6
    -3 3 -6
    3 3 6
    3 3 6
    3 3 6
    -5 -3 -6
    5 -3 6
    5 -3 6
    -5 -3 -6
    5 -3 6
    -5 -3 -6
    -5 -3 -6
    5 3 6
    -5 3 -6
    5 3 6
    7 -3 6
    -7 -3 -6
    -7 -3 -6
    7 -3 6
    7 -3 6
    -7 -3 -6
    7 3 6
    7 3 6
    7 3 6
    -9 -3 -6
    9 -3 6
    9 -3 6
    9 -3 6
    9 3 6
    -9 3 -6
    -9 3 -6
    11 -3 6
    11 -3 6
    11 -3 6
    11 3 6
    -11 3 -6
    -11 3 -6
    -20 -4 6
    20 4 -6
    -20 4 6
    20 4 -6
    18 -4 -6
    -18 -4 6
    -18 4 6
    18 4 -6
    18 4 -6
    -16 -4 6
    -16 -4 6
    16 -4 -6
    -16 4 6
    16 4 -6
    16 4 -6
    -14 -4 6
    -14 -4 6
    14 -4 -6
    -14 -4 6
    14 4 -6
    14 4 -6
    14 4 -6
    -14 4 6
    -12 -4 6
    12 -4 -6
    -12 -4 6
    -12 -4 6
    12 -4 -6
    -12 4 6
    12 4 -6
    12 4 -6
    12 4 -6
    12 4 -6
    -12 4 6
    10 -4 -6
    -10 -4 6
    10 -4 -6
    -10 -4 6
    -10 -4 6
    -10 -4 6
    10 4 -6
    10 4 -6
    -10 4 6
    10 4 -6
    -10 4 6
    -8 -4 6
    -8 -4 6
    8 -4 -6
    8 -4 -6
    -8 -4 6
    -8 4 6
    -8 4 6
    -8 4 6
    8 4 -6
    8 4 -6
    8 4 -6
    8 4 -6
    6 -4 -6
    -6 -4 6
    -6 -4 6
    6 -4 -6
    -6 -4 6
    6 4 -6
    -6 4 6
    -6 4 6
    -6 4 6
    4 -4 -6
    4 -4 -6
    -4 -4 6
    -4 -4 6
    4 -4 -6
    -4 -4 6
    -4 -4 6
    4 -4 -6
    -4 -4 6
    -4 4 6
    -4 4 6
    -4 4 6
    4 4 -6
    2 -4 -6
    -2 -4 6
    -2 -4 6
    2 -4 -6
    2 -4 -6
    -2 -4 6
    -2 -4 6
    2 -4 -6
    -2 4 6
    -2 4 6
    -2 4 6
    2 4 -6
    0 -4 6
    0 -4 -6
    0 -4 6
    0 -4 6
    0 -4 -6
    0 -4 -6
    0 4 -6
    0 4 6
    0 4 6
    0 4 6
    0 4 -6
    2 -4 6
    -2 -4 -6
    -2 -4 -6
    2 -4 6
    -2 -4 -6
    2 -4 6
    -2 -4 -6
    2 4 6
    -2 4 -6
    2 4 6
    2 4 6
    -4 -4 -6
    4 -4 6
    4 -4 6
    4 -4 6
    -4 -4 -6
    -4 -4 -6
    -4 -4 -6
    -4 4 -6
    4 4 6
    -4 4 -6
    6 -4 6
    6 -4 6
    6 -4 6
    -6 -4 -6
    -6 -4 -6
    -6 -4 -6
    -6 4 -6
    6 4 6
    -6 4 -6
    8 -4 6
    -8 -4 -6
    8 -4 6
    8 -4 6
    8 4 6
    -8 4 -6
    -8 4 -6
    10 -4 6
    -10 -4 -6
    10 -4 6
    10 -4 6
    -10 4 -6
    -10 4 -6
    10 4 6
    -19 -5 6
    19 5 -6
    19 5 -6
    -19 5 6
    -17 -5 6
    -17 -5 6
    17 5 -6
    -17 5 6
    17 5 -6
    -15 -5 6
    -15 -5 6
    15 -5 -6
    15 5 -6
    -15 5 6
    15 5 -6
    -13 -5 6
    -13 -5 6
    -13 -5 6
    -13 -5 6
    13 -5 -6
    13 5 -6
    13 5 -6
    -13 5 6
    -13 5 6
    -11 -5 6
    -11 -5 6
    -11 -5 6
    11 -5 -6
    -11 -5 6
    11 5 -6
    -11 5 6
    -11 5 6
    11 5 -6
    -9 -5 6
    9 -5 -6
    -9 -5 6
    9 5 -6
    -9 5 6
    -9 5 6
    -9 5 6
    -7 -5 6
    -7 -5 6
    7 -5 -6
    -7 -5 6
    -7 5 6
    7 5 -6
    -7 5 6
    7 5 -6
    -7 5 6
    -5 -5 6
    -5 -5 6
    5 -5 -6
    5 -5 -6
    -5 -5 6
    5 5 -6
    5 5 -6
    -5 5 6
    -5 5 6
    -5 5 6
    -3 -5 6
    -3 -5 6
    3 -5 -6
    3 -5 -6
    -3 -5 6
    3 -5 -6
    3 -5 -6
    3 5 -6
    -3 5 6
    3 5 -6
    -3 5 6
    -3 5 6
    -1 -5 6
    1 -5 -6
    1 -5 -6
    -1 -5 6
    1 -5 -6
    1 -5 -6
    -1 -5 6
    1 5 -6
    -1 5 6
    -1 5 6
    1 5 -6
    -1 -5 -6
    -1 -5 -6
    -1 -5 -6
    1 -5 6
    -1 -5 -6
    1 -5 6
    1 -5 6
    1 5 6
    -1 5 -6
    -1 5 -6
    1 5 6
    -1 5 -6
    1 5 6
    3 -5 6
    -3 -5 -6
    -3 -5 -6
    3 -5 6
    -3 -5 -6
    3 -5 6
    -3 -5 -6
    3 5 6
    -3 5 -6
    -3 5 -6
    3 5 6
    5 -5 6
    -5 -5 -6
    -5 -5 -6
    5 -5 6
    5 -5 6
    -5 -5 -6
    5 5 6
    -5 5 -6
    -5 5 -6
    -7 -5 -6
    7 -5 6
    -7 -5 -6
    7 -5 6
    -7 5 -6
    7 5 6
    -7 5 -6
    -9 -5 -6
    9 -5 6
    9 -5 6
    9 5 6
    -9 5 -6
    -9 5 -6
    -16 -6 6
    -16 -6 6
    16 6 -6
    -16 6 6
    16 6 -6
    -14 -6 6
    -14 -6 6
    -14 -6 6
    14 6 -6
    14 6 -6
    -14 6 6
    -12 -6 6
    -12 -6 6
    -12 -6 6
    -12 -6 6
    12 6 -6
    -12 6 6
    10 -6 -6
    -10 -6 6
    -10 -6 6
    -10 -6 6
    -10 -6 6
    10 6 -6
    -10 6 6
    -10 6 6
    -8 -6 6
    8 -6 -6
    -8 -6 6
    -8 -6 6
    8 6 -6
    -8 6 6
    -8 6 6
    6 -6 -6
    -6 -6 6
    6 -6 -6
    -6 6 6
    6 6 -6
    4 -6 -6
    4 -6 -6
    -4 -6 6
    4 -6 -6
    4 -6 -6
    4 6 -6
    -4 6 6
    2 -6 -6
    -2 -6 6
    -2 -6 6
    2 -6 -6
    2 -6 -6
    -2 -6 6
    -2 6 6
    -2 6 6
    2 6 -6
    -2 6 6
    2 6 -6
    0 -6 -6
    0 -6 -6
    0 -6 6
    0 -6 -6
    0 -6 -6
    0 -6 6
    0 -6 6
    0 6 6
    0 6 6
    0 6 -6
    -2 -6 -6
    -2 -6 -6
    2 -6 6
    2 -6 6
    -2 -6 -6
    -2 6 -6
    2 6 6
    2 6 6
    -4 -6 -6
    4 -6 6
    -4 -6 -6
    -4 -6 -6
    4 -6 6
    4 6 6
    -4 6 -6
    6 -6 6
    -6 -6 -6
    -6 -6 -6
    6 -6 6
    -6 -6 -6
    6 6 6
    -6 6 -6
    8 -6 6
    -8 -6 -6
    8 -6 6
    -8 6 -6
    8 6 6
    -15 -7 6
    -15 -7 6
    15 7 -6
    -13 -7 6
    -13 -7 6
    -13 -7 6
    13 7 -6
    -13 7 6
    -11 -7 6
    11 7 -6
    9 -7 -6
    -9 -7 6
    -9 -7 6
    -9 -7 6
    -9 7 6
    9 7 -6
    -7 -7 6
    7 -7 -6
    -7 -7 6
    -7 -7 6
    -7 -7 6
    7 -7 -6
    7 7 -6
    -7 7 6
    5 -7 -6
    -5 -7 6
    -5 -7 6
    -5 7 6
    5 7 -6
    3 -7 -6
    -3 -7 6
    -3 -7 6
    3 -7 -6
    3 -7 -6
    -3 7 6
    3 7 -6
    -1 -7 6
    1 -7 -6
    1 -7 -6
    1 -7 -6
    -1 -7 6
    1 7 -6
    -1 7 6
    -1 -7 -6
    -1 -7 -6
    1 -7 6
    -1 -7 -6
    1 -7 6
    1 7 6
    -1 7 -6
    3 -7 6
    -3 -7 -6
    -3 -7 -6
    -3 -7 -6
    3 -7 6
    3 7 6
    -3 7 -6
    5 -7 6
    5 -7 6
    -5 -7 -6
    -5 -7 -6
    5 7 6
    -5 7 -6
    -10 -8 6
    -10 -8 6
    -10 -8 6
    -8 -8 6
    -8 -8 6
    -8 -8 6
    -8 -8 6
    -8 8 6
    -6 -8 6
    -6 -8 6
    6 -8 -6
    -6 8 6
    4 -8 -6
    4 -8 -6
    -4 -8 6
    -4 -8 6
    -4 -8 6
    -4 -8 6
    -4 8 6
    4 8 -6
    -2 -8 6
    2 -8 -6
    2 -8 -6
    -2 -8 6
    2 8 -6
    -2 8 6
    0 -8 -6
    0 -8 -6
    0 -8 6
    0 8 -6
    0 8 6
    22 0 -7
    22 0 -7
    22 0 -7
    20 0 -7
    20 0 -7
    20 0 -7
    -20 0 7
    20 0 -7
    18 0 -7
    -18 0 7
    18 0 -7
    18 0 -7
    16 0 -7
    -16 0 7
    16 0 -7
    16 0 -7
    16 0 -7
    14 0 -7
    -14 0 7
    -14 0 7
    14 0 -7
    14 0 -7
    12 0 -7
    12 0 -7
    12 0 -7
    -12 0 7
    -12 0 7
    -12 0 7
    12 0 -7
    -10 0 7
    10 0 -7
    10 0 -7
    -10 0 7
    8 0 -7
    -8 0 7
    -8 0 7
    -8 0 7
    8 0 -7
    8 0 -7
    8 0 -7
    6 0 -7
    6 0 -7
    6 0 -7
    -6 0 7
    -6 0 7
    -4 0 7
    -4 0 7
    4 0 -7
    4 0 -7
    -4 0 7
    4 0 -7
    4 0 -7
    -2 0 7
    -2 0 7
    -2 0 7
    2 0 -7
    -2 0 7
    2 0 -7
    2 0 -7
    0 0 7
    0 0 7
    0 0 -7
    0 0 7
    0 0 -7
    -2 0 -7
    -2 0 -7
    2 0 7
    2 0 7
    2 0 7
    -2 0 -7
    2 0 7
    -4 0 -7
    -4 0 -7
    -4 0 -7
    4 0 7
    6 0 7
    6 0 7
    6 0 7
    -6 0 -7
    -6 0 -7
    6 0 7
    8 0 7
    8 0 7
    8 0 7
    10 0 7
    10 0 7
    10 0 7
    12 0 7
    12 0 7
    23 -1 -7
    23 -1 -7
    23 -1 -7
    23 1 -7
    23 1 -7
    23 1 -7
    21 -1 -7
    21 -1 -7
    21 -1 -7
    21 1 -7
    21 1 -7
    -21 1 7
    21 1 -7
    19 -1 -7
    19 -1 -7
    19 -1 -7
    19 1 -7
    -19 1 7
    19 1 -7
    19 1 -7
    19 1 -7
    17 -1 -7
    17 -1 -7
    17 -1 -7
    17 -1 -7
    17 1 -7
    17 1 -7
    17 1 -7
    -17 1 7
    17 1 -7
    17 1 -7
    15 -1 -7
    15 -1 -7
    15 -1 -7
    15 -1 -7
    15 1 -7
    -15 1 7
    15 1 -7
    15 1 -7
    15 1 -7
    13 -1 -7
    -13 -1 7
    -13 -1 7
    13 -1 -7
    -13 -1 7
    13 -1 -7
    13 -1 -7
    13 1 -7
    13 1 -7
    -13 1 7
    -13 1 7
    13 1 -7
    13 1 -7
    11 -1 -7
    -11 -1 7
    11 -1 -7
    -11 -1 7
    -11 -1 7
    11 -1 -7
    11 -1 -7
    -11 -1 7
    -11 -1 7
    11 1 -7
    11 1 -7
    11 1 -7
    11 1 -7
    -11 1 7
    -11 1 7
    -9 -1 7
    -9 -1 7
    9 -1 -7
    9 -1 -7
    -9 -1 7
    9 -1 -7
    9 -1 -7
    9 1 -7
    9 1 -7
    -9 1 7
    -9 1 7
    9 1 -7
    9 1 -7
    -9 1 7
    -7 -1 7
    -7 -1 7
    -7 -1 7
    7 -1 -7
    7 -1 -7
    7 -1 -7
    -7 -1 7
    -7 -1 7
    -7 -1 7
    7 1 -7
    -7 1 7
    -7 1 7
    -7 1 7
    7 1 -7
    7 1 -7
    7 1 -7
    5 -1 -7
    -5 -1 7
    -5 -1 7
    5 -1 -7
    -5 -1 7
    5 -1 -7
    5 -1 -7
    -5 -1 7
    -5 1 7
    -5 1 7
    5 1 -7
    5 1 -7
    5 1 -7
    5 1 -7
    -3 -1 7
    3 -1 -7
    3 -1 -7
    3 -1 -7
    -3 -1 7
    -3 -1 7
    3 1 -7
    -3 1 7
    3 1 -7
    3 1 -7
    -1 -1 7
    1 -1 -7
    1 -1 -7
    -1 -1 7
    1 -1 -7
    -1 -1 7
    -1 -1 7
    1 -1 -7
    -1 1 7
    -1 1 7
    1 1 -7
    -1 1 7
    -1 1 7
    1 1 -7
    -1 -1 -7
    -1 -1 -7
    1 -1 7
    1 -1 7
    -1 -1 -7
    -1 -1 -7
    1 -1 7
    1 1 7
    1 1 7
    1 1 7
    -1 1 -7
    -1 1 -7
    1 1 7
    -3 -1 -7
    -3 -1 -7
    -3 -1 -7
    3 -1 7
    3 -1 7
    3 -1 7
    3 1 7
    3 1 7
    3 1 7
    -3 1 -7
    3 1 7
    -3 1 -7
    5 -1 7
    5 -1 7
    -5 -1 -7
    5 -1 7
    5 1 7
    5 1 7
    5 1 7
    -5 1 -7
    5 1 7
    7 -1 7
    7 -1 7
    -7 -1 -7
    7 -1 7
    7 1 7
    7 1 7
    7 1 7
    7 1 7
    7 1 7
    -7 1 -7
    9 -1 7
    9 -1 7
    9 -1 7
    9 1 7
    9 1 7
    9 1 7
    9 1 7
    11 -1 7
    11 -1 7
    11 -1 7
    11 1 7
    11 1 7
    22 -2 -7
    22 -2 -7
    -22 2 7
    22 2 -7
    22 2 -7
    20 -2 -7
    20 -2 -7
    20 2 -7
    20 2 -7
    20 2 -7
    -20 2 7
    18 -2 -7
    18 -2 -7
    -18 -2 7
    18 -2 -7
    18 2 -7
    18 2 -7
    18 2 -7
    18 2 -7
    18 2 -7
    -18 2 7
    18 2 -7
    16 -2 -7
    16 -2 -7
    -16 -2 7
    -16 -2 7
    16 -2 -7
    16 -2 -7
    16 2 -7
    16 2 -7
    -16 2 7
    16 2 -7
    16 2 -7
    16 2 -7
    16 2 -7
    14 -2 -7
    -14 -2 7
    14 -2 -7
    -14 -2 7
    14 -2 -7
    14 2 -7
    14 2 -7
    14 2 -7
    14 2 -7
    14 2 -7
    -14 2 7
    -12 -2 7
    12 -2 -7
    -12 -2 7
    12 -2 -7
    12 -2 -7
    -12 -2 7
    12 -2 -7
    -12 -2 7
    -12 2 7
    12 2 -7
    12 2 -7
    12 2 -7
    12 2 -7
    -12 2 7
    12 2 -7
    -10 -2 7
    -10 -2 7
    -10 -2 7
    -10 -2 7
    10 -2 -7
    -10 -2 7
    10 -2 -7
    10 2 -7
    10 2 -7
    -10 2 7
    -10 2 7
    10 2 -7
    -10 2 7
    10 2 -7
    -8 -2 7
    8 -2 -7
    8 -2 -7
    -8 -2 7
    -8 -2 7
    8 -2 -7
    -8 -2 7
    -8 -2 7
    8 2 -7
    8 2 -7
    -8 2 7
    8 2 -7
    -8 2 7
    -8 2 7
    8 2 -7
    -6 -2 7
    -6 -2 7
    -6 -2 7
    -6 -2 7
    6 -2 -7
    6 -2 -7
    6 -2 -7
    -6 -2 7
    6 -2 -7
    6 2 -7
    6 2 -7
    -6 2 7
    -6 2 7
    6 2 -7
    -4 -2 7
    4 -2 -7
    4 -2 -7
    -4 -2 7
    -4 -2 7
    -4 -2 7
    4 2 -7
    -4 2 7
    -4 2 7
    -4 2 7
    2 -2 -7
    -2 -2 7
    -2 -2 7
    2 -2 -7
    2 -2 -7
    -2 -2 7
    -2 -2 7
    2 -2 -7
    -2 2 7
    -2 2 7
    2 2 -7
    0 -2 7
    0 -2 -7
    0 -2 7
    0 -2 -7
    0 -2 7
    0 -2 7
    0 -2 -7
    0 -2 -7
    0 2 7
    0 2 -7
    0 2 -7
    0 2 7
    0 2 -7
    0 2 7
    -2 -2 -7
    -2 -2 -7
    -2 -2 -7
    -2 -2 -7
    2 -2 7
    2 -2 7
    2 -2 7
    2 2 7
    2 2 7
    2 2 7
    2 2 7
    -2 2 -7
    -4 -2 -7
    -4 -2 -7
    4 -2 7
    4 -2 7
    4 -2 7
    -4 -2 -7
    4 2 7
    4 2 7
    -4 2 -7
    -6 -2 -7
    6 -2 7
    6 -2 7
    6 2 7
    6 2 7
    6 2 7
    6 2 7
    8 -2 7
    8 -2 7
    -8 -2 -7
    8 -2 7
    8 2 7
    8 2 7
    -8 2 -7
    10 -2 7
    10 -2 7
    10 -2 7
    10 2 7
    10 2 7
    21 -3 -7
    21 -3 -7
    21 -3 -7
    -21 3 7
    21 3 -7
    19 -3 -7
    19 -3 -7
    -19 -3 7
    -19 3 7
    19 3 -7
    19 3 -7
    19 3 -7
    -17 -3 7
    17 -3 -7
    17 -3 -7
    17 3 -7
    -17 3 7
    17 3 -7
    17 3 -7
    17 3 -7
    17 3 -7
    -15 -3 7
    15 -3 -7
    -15 -3 7
    15 -3 -7
    15 -3 -7
    15 3 -7
    15 3 -7
    -15 3 7
    15 3 -7
    15 3 -7
    15 3 -7
    -15 3 7
    15 3 -7
    13 -3 -7
    -13 -3 7
    13 -3 -7
    -13 -3 7
    13 3 -7
    -13 3 7
    13 3 -7
    13 3 -7
    -13 3 7
    13 3 -7
    13 3 -7
    13 3 -7
    11 -3 -7
    -11 -3 7
    11 -3 -7
    11 -3 -7
    -11 -3 7
    11 -3 -7
    -11 -3 7
    11 3 -7
    11 3 -7
    -11 3 7
    -11 3 7
    11 3 -7
    11 3 -7
    -9 -3 7
    -9 -3 7
    9 -3 -7
    9 -3 -7
    -9 -3 7
    -9 -3 7
    9 -3 -7
    -9 -3 7
    -9 -3 7
    9 -3 -7
    9 3 -7
    9 3 -7
    9 3 -7
    -9 3 7
    9 3 -7
    -9 3 7
    -9 3 7
    -7 -3 7
    7 -3 -7
    -7 -3 7
    -7 -3 7
    -7 -3 7
    -7 -3 7
    -7 -3 7
    7 -3 -7
    7 -3 -7
    7 -3 -7
    7 3 -7
    -7 3 7
    7 3 -7
    -7 3 7
    -7 3 7
    -7 3 7
    -5 -3 7
    -5 -3 7
    -5 -3 7
    5 -3 -7
    -5 -3 7
    -5 -3 7
    5 -3 -7
    5 -3 -7
    5 -3 -7
    -5 3 7
    5 3 -7
    -5 3 7
    -5 3 7
    -5 3 7
    -3 -3 7
    3 -3 -7
    3 -3 -7
    -3 -3 7
    -3 -3 7
    3 -3 -7
    3 -3 -7
    -3 -3 7
    -3 3 7
    -3 3 7
    3 3 -7
    -3 3 7
    -3 3 7
    1 -3 -7
    1 -3 -7
    1 -3 -7
    -1 -3 7
    -1 -3 7
    -1 -3 7
    -1 3 7
    -1 3 7
    -1 3 7
    -1 3 7
    -1 -3 -7
    -1 -3 -7
    1 -3 7
    1 -3 7
    -1 -3 -7
    1 -3 7
    -1 -3 -7
    1 3 7
    -1 3 -7
    1 3 7
    1 3 7
    1 3 7
    3 -3 7
    -3 -3 -7
    -3 -3 -7
    -3 -3 -7
    3 -3 7
    3 -3 7
    -3 -3 -7
    3 3 7
    3 3 7
    -3 3 -7
    3 3 7
    -5 -3 -7
    -5 -3 -7
    5 -3 7
    5 -3 7
    -5 -3 -7
    5 -3 7
    -5 3 -7
    5 3 7
    5 3 7
    5 3 7
    7 -3 7
    -7 -3 -7
    7 -3 7
    7 -3 7
    7 3 7
    -7 3 -7
    7 3 7
    9 -3 7
    9 -3 7
    -9 -3 -7
    9 -3 7
    9 3 7
    -9 3 -7
    -9 3 -7
    11 -3 7
    11 -3 7
    11 3 7
    20 -4 -7
    -20 4 7
    20 4 -7
    20 4 -7
    -18 -4 7
    18 -4 -7
    18 -4 -7
    -18 -4 7
    -18 4 7
    18 4 -7
    18 4 -7
    -16 -4 7
    -16 -4 7
    16 -4 -7
    16 -4 -7
    16 4 -7
    16 4 -7
    -16 4 7
    14 -4 -7
    -14 -4 7
    14 4 -7
    -14 4 7
    14 4 -7
    -12 -4 7
    -12 -4 7
    12 -4 -7
    -12 -4 7
    12 -4 -7
    12 4 -7
    -12 4 7
    -12 4 7
    12 4 -7
    12 4 -7
    12 4 -7
    10 -4 -7
    -10 -4 7
    -10 -4 7
    10 4 -7
    10 4 -7
    -10 4 7
    -10 4 7
    10 4 -7
    10 4 -7
    -8 -4 7
    8 -4 -7
    -8 -4 7
    8 -4 -7
    -8 -4 7
    8 -4 -7
    8 -4 -7
    -8 -4 7
    8 4 -7
    -8 4 7
    -8 4 7
    -6 -4 7
    6 -4 -7
    -6 -4 7
    6 -4 -7
    -6 -4 7
    -6 -4 7
    6 -4 -7
    6 -4 -7
    6 4 -7
    6 4 -7
    -6 4 7
    -6 4 7
    -6 4 7
    4 -4 -7
    4 -4 -7
    -4 -4 7
    -4 -4 7
    -4 -4 7
    4 -4 -7
    -4 -4 7
    -4 4 7
    -4 4 7
    -4 4 7
    2 -4 -7
    -2 -4 7
    -2 -4 7
    2 -4 -7
    -2 -4 7
    2 -4 -7
    -2 -4 7
    2 -4 -7
    2 4 -7
    -2 4 7
    -2 4 7
    -2 4 7
    0 -4 -7
    0 -4 7
    0 -4 -7
    0 -4 7
    0 -4 -7
    0 -4 -7
    0 -4 7
    0 4 7
    0 4 7
    2 -4 7
    2 -4 7
    2 -4 7
    -2 -4 -7
    -2 -4 -7
    -2 -4 -7
    -2 -4 -7
    2 4 7
    -2 4 -7
    -2 4 -7
    4 -4 7
    4 -4 7
    -4 -4 -7
    -4 -4 -7
    4 -4 7
    -4 -4 -7
    -4 -4 -7
    4 4 7
    -4 4 -7
    -4 4 -7
    6 -4 7
    6 -4 7
    6 -4 7
    -6 -4 -7
    -6 4 -7
    -6 4 -7
    6 4 7
    8 -4 7
    8 -4 7
    -8 -4 -7
    8 -4 7
    -8 4 -7
    -8 4 -7
    8 4 7
    10 -4 7
    10 -4 7
    10 4 7
    -10 4 -7
    -19 -5 7
    19 5 -7
    -19 5 7
    19 5 -7
    -17 -5 7
    -17 -5 7
    17 5 -7
    17 5 -7
    -17 5 7
    -15 -5 7
    15 -5 -7
    -15 -5 7
    15 5 -7
    15 5 -7
    -15 5 7
    -13 -5 7
    13 -5 -7
    -13 -5 7
    -13 -5 7
    -13 -5 7
    13 5 -7
    13 5 -7
    -13 5 7
    11 -5 -7
    -11 -5 7
    -11 -5 7
    -11 5 7
    9 -5 -7
    -9 -5 7
    9 -5 -7
    -9 -5 7
    -9 5 7
    -9 5 7
    9 5 -7
    -9 5 7
    7 -5 -7
    7 -5 -7
    -7 -5 7
    7 -5 -7
    -7 -5 7
    7 -5 -7
    -7 -5 7
    -7 5 7
    -7 5 7
    7 5 -7
    7 5 -7
    -7 5 7
    -5 -5 7
    -5 -5 7
    -5 -5 7
    5 -5 -7
    5 -5 -7
    5 -5 -7
    5 -5 -7
    -5 5 7
    5 5 -7
    -5 5 7
    -5 5 7
    5 5 -7
    3 -5 -7
    -3 -5 7
    -3 -5 7
    -3 -5 7
    3 -5 -7
    3 -5 -7
    3 -5 -7
    3 5 -7
    -3 5 7
    -3 5 7
    -3 5 7
    3 5 -7
    -1 -5 7
    -1 -5 7
    1 -5 -7
    1 -5 -7
    -1 -5 7
    1 -5 -7
    1 -5 -7
    -1 5 7
    -1 5 7
    1 5 -7
    1 5 -7
    -1 5 7
    1 -5 7
    -1 -5 -7
    -1 -5 -7
    1 -5 7
    1 -5 7
    -1 -5 -7
    -1 -5 -7
    -1 5 -7
    1 5 7
    -1 5 -7
    1 5 7
    -3 -5 -7
    3 -5 7
    -3 -5 -7
    3 -5 7
    -3 -5 -7
    3 -5 7
    -3 5 -7
    3 5 7
    -5 -5 -7
    5 -5 7
    -5 -5 -7
    -5 -5 -7
    5 -5 7
    -5 5 -7
    5 5 7
    -7 -5 -7
    7 -5 7
    7 -5 7
    7 5 7
    -7 5 -7
    -16 -6 7
    -16 -6 7
    16 6 -7
    -16 6 7
    -14 -6 7
    -14 -6 7
    14 -6 -7
    -14 -6 7
    -14 6 7
    14 6 -7
    -12 -6 7
    -12 -6 7
    -12 -6 7
    12 -6 -7
    -12 -6 7
    -12 6 7
    12 6 -7
    -10 -6 7
    10 -6 -7
    -10 -6 7
    -10 -6 7
    -10 -6 7
    -10 6 7
    10 6 -7
    -10 6 7
    -8 -6 7
    8 -6 -7
    -8 -6 7
    8 -6 -7
    -8 6 7
    -8 6 7
    8 6 -7
    -6 -6 7
    6 -6 -7
    6 -6 -7
    -6 -6 7
    -6 -6 7
    -6 6 7
    -6 6 7
    6 6 -7
    6 6 -7
    -4 -6 7
    -4 -6 7
    4 -6 -7
    4 -6 -7
    4 -6 -7
    -4 -6 7
    -4 6 7
    4 6 -7
    4 6 -7
    2 -6 -7
    2 -6 -7
    -2 -6 7
    -2 -6 7
    -2 -6 7
    -2 6 7
    2 6 -7
    2 6 -7
    -2 6 7
    0 -6 -7
    0 -6 7
    0 -6 7
    0 -6 7
    0 -6 -7
    0 -6 -7
    0 6 -7
    0 6 7
    0 6 7
    -2 -6 -7
    -2 -6 -7
    2 -6 7
    -2 -6 -7
    2 -6 7
    -2 6 -7
    2 6 7
    4 -6 7
    -4 -6 -7
    4 -6 7
    -4 -6 -7
    -4 -6 -7
    4 6 7
    -4 6 -7
    -6 -6 -7
    6 -6 7
    6 -6 7
    -6 6 -7
    6 6 7
    -13 -7 7
    -13 -7 7
    -13 -7 7
    13 7 -7
    -13 7 7
    -11 -7 7
    -11 -7 7
    11 -7 -7
    -11 -7 7
    11 7 -7
    9 -7 -7
    -9 -7 7
    9 -7 -7
    -9 -7 7
    -9 -7 7
    9 7 -7
    -9 7 7
    7 -7 -7
    7 -7 -7
    -7 -7 7
    -7 -7 7
    -7 -7 7
    -7 -7 7
    7 7 -7
    -7 7 7
    5 -7 -7
    5 -7 -7
    -5 -7 7
    -5 -7 7
    -5 7 7
    5 7 -7
    3 -7 -7
    3 -7 -7
    -3 -7 7
    -3 -7 7
    -3 -7 7
    3 -7 -7
    3 7 -7
    1 -7 -7
    -1 -7 7
    1 -7 -7
    1 -7 -7
    -1 -7 7
    -1 7 7
    1 7 -7
    1 -7 7
    1 -7 7
    -1 -7 -7
    -1 -7 -7
    -1 -7 -7
    -1 7 -7
    3 -7 7
    3 -7 7
    -3 -7 -7
    -3 -7 -7
    -3 7 -7
    -8 -8 7
    -8 -8 7
    -8 -8 7
    -6 -8 7
    6 -8 -7
    -6 -8 7
    -6 -8 7
    6 -8 -7
    -6 8 7
    -4 -8 7
    -4 -8 7
    4 -8 -7
    22 0 -8
    22 0 -8
    22 0 -8
    20 0 -8
    20 0 -8
    20 0 -8
    20 0 -8
    -20 0 8
    18 0 -8
    18 0 -8
    18 0 -8
    18 0 -8
    -18 0 8
    16 0 -8
    -16 0 8
    16 0 -8
    16 0 -8
    16 0 -8
    14 0 -8
    14 0 -8
    14 0 -8
    -14 0 8
    -14 0 8
    -14 0 8
    14 0 -8
    12 0 -8
    12 0 -8
    -12 0 8
    -12 0 8
    12 0 -8
    -12 0 8
    -12 0 8
    12 0 -8
    10 0 -8
    10 0 -8
    10 0 -8
    -10 0 8
    -10 0 8
    -10 0 8
    10 0 -8
    -8 0 8
    -8 0 8
    8 0 -8
    8 0 -8
    -8 0 8
    8 0 -8
    8 0 -8
    -6 0 8
    6 0 -8
    -6 0 8
    6 0 -8
    -6 0 8
    6 0 -8
    6 0 -8
    -4 0 8
    -4 0 8
    4 0 -8
    -4 0 8
    4 0 -8
    -4 0 8
    4 0 -8
    4 0 -8
    -2 0 8
    2 0 -8
    -2 0 8
    2 0 -8
    2 0 -8
    2 0 -8
    -2 0 8
    -2 0 8
    0 0 -8
    0 0 -8
    0 0 8
    0 0 8
    0 0 8
    0 0 8
    -2 0 -8
    2 0 8
    2 0 8
    2 0 8
    2 0 8
    2 0 8
    4 0 8
    -4 0 -8
    4 0 8
    4 0 8
    4 0 8
    6 0 8
    6 0 8
    6 0 8
    6 0 8
    8 0 8
    8 0 8
    8 0 8
    10 0 8
    10 0 8
    23 -1 -8
    23 -1 -8
    23 -1 -8
    23 1 -8
    23 1 -8
    21 -1 -8
    21 -1 -8
    21 -1 -8
    21 1 -8
    -21 1 8
    21 1 -8
    19 -1 -8
    19 -1 -8
    19 -1 -8
    19 1 -8
    19 1 -8
    -19 1 8
    19 1 -8
    19 1 -8
    17 -1 -8
    17 -1 -8
    17 1 -8
    17 1 -8
    17 1 -8
    -15 -1 8
    15 -1 -8
    -15 -1 8
    15 -1 -8
    15 -1 -8
    15 -1 -8
    15 1 -8
    -15 1 8
    15 1 -8
    15 1 -8
    15 1 -8
    15 1 -8
    13 -1 -8
    13 -1 -8
    -13 -1 8
    13 -1 -8
    -13 -1 8
    13 -1 -8
    -13 1 8
    13 1 -8
    13 1 -8
    -13 1 8
    13 1 -8
    13 1 -8
    13 1 -8
    11 -1 -8
    11 -1 -8
    -11 -1 8
    -11 -1 8
    -11 -1 8
    11 -1 -8
    11 -1 -8
    -11 1 8
    11 1 -8
    11 1 -8
    11 1 -8
    -11 1 8
    -11 1 8
    11 1 -8
    -9 -1 8
    9 -1 -8
    9 -1 -8
    -9 -1 8
    -9 -1 8
    9 -1 -8
    9 -1 -8
    -9 -1 8
    -9 -1 8
    -9 1 8
    -9 1 8
    -9 1 8
    9 1 -8
    9 1 -8
    9 1 -8
    -9 1 8
    9 1 -8
    -7 -1 8
    7 -1 -8
    7 -1 -8
    -7 -1 8
    7 -1 -8
    -7 -1 8
    -7 -1 8
    -7 -1 8
    -7 -1 8
    7 -1 -8
    -7 1 8
    -7 1 8
    7 1 -8
    -7 1 8
    7 1 -8
    -7 1 8
    7 1 -8
    7 1 -8
    5 -1 -8
    5 -1 -8
    -5 -1 8
    -5 -1 8
    5 -1 -8
    5 -1 -8
    -5 -1 8
    -5 -1 8
    5 1 -8
    -5 1 8
    5 1 -8
    -5 1 8
    5 1 -8
    5 1 -8
    -5 1 8
    -3 -1 8
    -3 -1 8
    3 -1 -8
    -3 -1 8
    -3 -1 8
    -3 -1 8
    3 -1 -8
    3 -1 -8
    3 -1 -8
    3 1 -8
    -3 1 8
    -3 1 8
    3 1 -8
    -3 1 8
    -3 1 8
    3 1 -8
    -1 -1 8
    1 -1 -8
    -1 -1 8
    1 -1 -8
    1 -1 -8
    -1 -1 8
    1 1 -8
    -1 1 8
    -1 1 8
    -1 1 8
    -1 1 8
    -1 -1 -8
    -1 -1 -8
    -1 -1 -8
    1 -1 8
    1 -1 8
    1 1 8
    -1 1 -8
    -1 1 -8
    1 1 8
    1 1 8
    1 1 8
    3 -1 8
    3 -1 8
    3 -1 8
    3 -1 8
    -3 -1 -8
    3 1 8
    3 1 8
    3 1 8
    3 1 8
    -5 -1 -8
    5 -1 8
    5 -1 8
    5 -1 8
    5 1 8
    5 1 8
    5 1 8
    7 -1 8
    7 -1 8
    7 -1 8
    7 1 8
    7 1 8
    7 1 8
    9 -1 8
    9 -1 8
    9 -1 8
    9 1 8
    9 1 8
    22 -2 -8
    22 -2 -8
    22 -2 -8
    22 2 -8
    22 2 -8
    -22 2 8
    20 -2 -8
    20 -2 -8
    20 -2 -8
    20 2 -8
    20 2 -8
    20 2 -8
    -20 2 8
    18 -2 -8
    18 -2 -8
    18 -2 -8
    -18 2 8
    18 2 -8
    18 2 -8
    18 2 -8
    18 2 -8
    18 2 -8
    16 -2 -8
    16 -2 -8
    16 -2 -8
    16 2 -8
    16 2 -8
    16 2 -8
    16 2 -8
    16 2 -8
    -16 2 8
    -14 -2 8
    14 -2 -8
    14 -2 -8
    14 -2 -8
    14 -2 -8
    14 2 -8
    14 2 -8
    14 2 -8
    14 2 -8
    -14 2 8
    14 2 -8
    -12 -2 8
    -12 -2 8
    12 -2 -8
    -12 -2 8
    12 -2 -8
    12 -2 -8
    -12 -2 8
    12 2 -8
    -12 2 8
    12 2 -8
    12 2 -8
    12 2 -8
    12 2 -8
    -12 2 8
    10 -2 -8
    -10 -2 8
    -10 -2 8
    10 -2 -8
    10 -2 -8
    10 -2 -8
    -10 -2 8
    -10 -2 8
    10 2 -8
    -10 2 8
    10 2 -8
    -10 2 8
    10 2 -8
    -10 2 8
    -8 -2 8
    -8 -2 8
    8 -2 -8
    -8 -2 8
    8 -2 -8
    8 -2 -8
    8 -2 -8
    -8 -2 8
    -8 -2 8
    -8 -2 8
    -8 2 8
    8 2 -8
    8 2 -8
    8 2 -8
    8 2 -8
    -8 2 8
    -8 2 8
    -6 -2 8
    6 -2 -8
    6 -2 -8
    6 -2 -8
    -6 -2 8
    -6 -2 8
    6 -2 -8
    -6 -2 8
    -6 -2 8
    -6 -2 8
    6 2 -8
    -6 2 8
    -6 2 8
    6 2 -8
    -6 2 8
    6 2 -8
    4 -2 -8
    -4 -2 8
    -4 -2 8
    -4 -2 8
    4 -2 -8
    4 -2 -8
    4 -2 -8
    -4 -2 8
    -4 2 8
    -4 2 8
    4 2 -8
    -4 2 8
    2 -2 -8
    2 -2 -8
    -2 -2 8
    -2 -2 8
    2 -2 -8
    -2 -2 8
    -2 -2 8
    -2 2 8
    2 2 -8
    -2 2 8
    -2 2 8
    0 -2 8
    0 -2 -8
    0 -2 8
    0 -2 -8
    0 -2 -8
    0 -2 -8
    0 2 8
    0 2 8
    2 -2 8
    2 -2 8
    2 -2 8
    -2 -2 -8
    -2 -2 -8
    2 2 8
    2 2 8
    4 -2 8
    -4 -2 -8
    4 -2 8
    4 -2 8
    -4 -2 -8
    4 2 8
    4 2 8
    4 2 8
    6 -2 8
    -6 -2 -8
    6 -2 8
    6 -2 8
    6 2 8
    6 2 8
    8 -2 8
    8 -2 8
    8 -2 8
    8 2 8
    8 2 8
    10 -2 8
    10 -2 8
    10 -2 8
    -10 2 -8
    21 -3 -8
    21 -3 -8
    21 -3 -8
    21 3 -8
    -21 3 8
    19 -3 -8
    19 3 -8
    -19 3 8
    19 3 -8
    19 3 -8
    -17 -3 8
    17 -3 -8
    17 -3 -8
    -17 -3 8
    17 3 -8
    -17 3 8
    17 3 -8
    17 3 -8
    17 3 -8
    15 -3 -8
    15 -3 -8
    15 -3 -8
    15 -3 -8
    -15 -3 8
    15 3 -8
    -15 3 8
    15 3 -8
    -15 3 8
    15 3 -8
    13 -3 -8
    13 -3 -8
    13 -3 -8
    -13 -3 8
    13 -3 -8
    -13 -3 8
    13 3 -8
    13 3 -8
    13 3 -8
    -13 3 8
    13 3 -8
    -13 3 8
    13 3 -8
    -11 -3 8
    -11 -3 8
    11 -3 -8
    11 -3 -8
    -11 -3 8
    -11 -3 8
    11 -3 -8
    -11 -3 8
    11 -3 -8
    -11 3 8
    11 3 -8
    11 3 -8
    -11 3 8
    11 3 -8
    11 3 -8
    11 3 -8
    9 -3 -8
    -9 -3 8
    -9 -3 8
    -9 -3 8
    9 -3 -8
    -9 -3 8
    -9 -3 8
    9 3 -8
    -9 3 8
    9 3 -8
    -9 3 8
    -9 3 8
    7 -3 -8
    -7 -3 8
    7 -3 -8
    -7 -3 8
    -7 -3 8
    -7 -3 8
    -7 -3 8
    7 3 -8
    -7 3 8
    -7 3 8
    -7 3 8
    -7 3 8
    -5 -3 8
    -5 -3 8
    5 -3 -8
    -5 -3 8
    -5 -3 8
    5 -3 -8
    5 -3 -8
    5 -3 -8
    -5 -3 8
    5 3 -8
    -5 3 8
    -5 3 8
    -5 3 8
    -5 3 8
    5 3 -8
    -3 -3 8
    3 -3 -8
    3 -3 -8
    3 -3 -8
    -3 -3 8
    -3 3 8
    3 3 -8
    -3 3 8
    -3 3 8
    1 -3 -8
    1 -3 -8
    -1 -3 8
    -1 -3 8
    1 -3 -8
    1 -3 -8
    -1 -3 8
    -1 3 8
    -1 3 8
    -1 3 8
    1 -3 8
    1 -3 8
    1 -3 8
    -1 -3 -8
    -1 -3 -8
    -1 -3 -8
    -1 -3 -8
    1 3 8
    1 3 8
    1 3 8
    3 -3 8
    3 -3 8
    -3 -3 -8
    3 -3 8
    -3 -3 -8
    3 3 8
    3 3 8
    -5 -3 -8
    5 -3 8
    5 -3 8
    5 -3 8
    5 3 8
    7 -3 8
    7 -3 8
    -7 -3 -8
    7 -3 8
    7 3 8
    -7 3 -8
    9 -3 8
    9 -3 8
    9 -3 8
    9 3 8
    -9 3 -8
    20 -4 -8
    20 -4 -8
    -20 4 8
    20 4 -8
    -18 -4 8
    -18 -4 8
    18 -4 -8
    18 -4 -8
    -18 4 8
    18 4 -8
    18 4 -8
    -16 -4 8
    -16 -4 8
    16 -4 -8
    16 -4 -8
    16 4 -8
    16 4 -8
    -16 4 8
    14 -4 -8
    14 -4 -8
    -14 -4 8
    -14 -4 8
    14 4 -8
    14 4 -8
    14 4 -8
    -14 4 8
    -12 -4 8
    12 -4 -8
    -12 -4 8
    -12 -4 8
    -12 -4 8
    12 -4 -8
    -12 4 8
    12 4 -8
    -12 4 8
    12 4 -8
    10 -4 -8
    10 -4 -8
    10 -4 -8
    10 -4 -8
    -10 -4 8
    -10 -4 8
    -10 4 8
    10 4 -8
    10 4 -8
    -10 4 8
    -8 -4 8
    8 -4 -8
    8 -4 -8
    -8 -4 8
    -8 -4 8
    8 -4 -8
    8 -4 -8
    -8 -4 8
    8 4 -8
    -8 4 8
    -8 4 8
    -8 4 8
    8 4 -8
    -6 -4 8
    6 -4 -8
    6 -4 -8
    6 -4 -8
    -6 -4 8
    6 -4 -8
    -6 -4 8
    -6 4 8
    -6 4 8
    -6 4 8
    6 4 -8
    -4 -4 8
    -4 -4 8
    4 -4 -8
    4 -4 -8
    4 -4 -8
    -4 -4 8
    4 -4 -8
    -4 -4 8
    -4 4 8
    -4 4 8
    4 4 -8
    -4 4 8
    -4 4 8
    -2 -4 8
    2 -4 -8
    -2 -4 8
    -2 -4 8
    2 -4 -8
    2 -4 -8
    -2 -4 8
    2 -4 -8
    -2 4 8
    -2 4 8
    0 -4 -8
    0 -4 8
    0 -4 -8
    0 -4 8
    0 4 8
    -2 -4 -8
    2 -4 8
    -2 -4 -8
    2 -4 8
    -2 -4 -8
    2 4 8
    -2 4 -8
    4 -4 8
    -4 -4 -8
    -4 -4 -8
    4 -4 8
    4 -4 8
    4 4 8
    -4 4 -8
    6 -4 8
    -6 -4 -8
    6 -4 8
    6 -4 8
    -6 4 -8
    6 4 8
    8 -4 8
    8 -4 8
    -8 4 -8
    8 4 8
    -19 5 8
    19 5 -8
    17 -5 -8
    -17 -5 8
    -17 -5 8
    17 5 -8
    -17 5 8
    17 5 -8
    15 -5 -8
    -15 -5 8
    -15 -5 8
    15 -5 -8
    -15 5 8
    15 5 -8
    15 5 -8
    13 -5 -8
    -13 -5 8
    -13 -5 8
    -13 -5 8
    -13 -5 8
    -13 5 8
    13 5 -8
    -11 -5 8
    11 -5 -8
    -11 -5 8
    -11 -5 8
    11 -5 -8
    -11 -5 8
    11 5 -8
    -11 5 8
    -7 -5 8
    7 -5 -8
    7 -5 -8
    7 -5 -8
    -7 -5 8
    -7 5 8
    -7 5 8
    -7 5 8
    7 5 -8
    5 -5 -8
    -5 -5 8
    -5 -5 8
    5 -5 -8
    5 -5 -8
    -5 -5 8
    5 -5 -8
    5 5 -8
    -5 5 8
    -5 5 8
    5 5 -8
    -5 5 8
    3 -5 -8
    -3 -5 8
    -3 -5 8
    3 -5 -8
    3 -5 -8
    3 -5 -8
    -3 -5 8
    -3 5 8
    -3 5 8
    3 5 -8
    -3 5 8
    3 5 -8
    1 -5 -8
    1 -5 -8
    -1 -5 8
    1 -5 -8
    -1 -5 8
    -1 -5 8
    1 5 -8
    1 5 -8
    -1 5 8
    -1 -5 -8
    -1 -5 -8
    1 -5 8
    -1 -5 -8
    1 -5 8
    1 -5 8
    1 5 8
    -1 5 -8
    -1 5 -8
    -3 -5 -8
    -3 -5 -8
    3 -5 8
    3 -5 8
    3 -5 8
    3 5 8
    -3 5 -8
    5 -5 8
    5 -5 8
    5 -5 8
    -5 -5 -8
    -5 5 -8
    5 5 8
    -16 -6 8
    -16 -6 8
    16 6 -8
    -16 6 8
    -14 -6 8
    14 -6 -8
    -14 -6 8
    14 6 -8
    -14 6 8
    -12 -6 8
    -12 -6 8
    12 -6 -8
    -12 -6 8
    -12 -6 8
    12 -6 -8
    -12 6 8
    12 6 -8
    10 -6 -8
    10 -6 -8
    -10 -6 8
    -10 -6 8
    -10 -6 8
    -10 -6 8
    10 6 -8
    -8 -6 8
    8 -6 -8
    -8 -6 8
    8 -6 -8
    -8 6 8
    -8 6 8
    8 6 -8
    6 -6 -8
    -6 -6 8
    -6 -6 8
    -6 -6 8
    6 -6 -8
    6 6 -8
    -6 6 8
    -4 -6 8
    4 -6 -8
    4 -6 -8
    -4 -6 8
    4 -6 -8
    -4 -6 8
    -4 6 8
    4 6 -8
    4 6 -8
    -2 -6 8
    2 -6 -8
    -2 -6 8
    2 -6 -8
    2 -6 -8
    -2 -6 8
    -2 6 8
    2 6 -8
    0 -6 -8
    0 -6 8
    0 -6 -8
    0 -6 8
    0 -6 8
    0 -6 -8
    0 6 -8
    0 6 8
    -2 -6 -8
    2 -6 8
    2 -6 8
    -2 -6 -8
    -2 -6 -8
    2 -6 8
    2 6 8
    -2 6 -8
    -4 -6 -8
    4 -6 8
    4 -6 8
    4 6 8
    -4 6 -8
    -13 -7 8
    13 7 -8
    -11 -7 8
    -11 -7 8
    -11 -7 8
    11 -7 -8
    11 7 -8
    -9 -7 8
    9 -7 -8
    -9 -7 8
    -9 -7 8
    9 -7 -8
    9 7 -8
    -7 -7 8
    -7 -7 8
    7 -7 -8
    -7 -7 8
    -7 -7 8
    7 -7 -8
    7 7 -8
    -7 7 8
    -5 -7 8
    5 -7 -8
    -5 -7 8
    5 -7 -8
    5 -7 -8
    -3 -7 8
    3 -7 -8
    -3 -7 8
    3 -7 -8
    3 -7 -8
    3 7 -8
    1 -7 -8
    1 -7 -8
    -1 -7 8
    1 -7 -8
    -1 -7 8
    1 7 -8
    22 0 -9
    22 0 -9
    22 0 -9
    20 0 -9
    20 0 -9
    20 0 -9
    20 0 -9
    18 0 -9
    18 0 -9
    18 0 -9
    16 0 -9
    16 0 -9
    16 0 -9
    16 0 -9
    -14 0 9
    14 0 -9
    14 0 -9
    -14 0 9
    14 0 -9
    14 0 -9
    -12 0 9
    -12 0 9
    -12 0 9
    12 0 -9
    -12 0 9
    12 0 -9
    12 0 -9
    12 0 -9
    -10 0 9
    10 0 -9
    -10 0 9
    -10 0 9
    10 0 -9
    10 0 -9
    10 0 -9
    8 0 -9
    -8 0 9
    8 0 -9
    -8 0 9
    8 0 -9
    -8 0 9
    6 0 -9
    6 0 -9
    -6 0 9
    6 0 -9
    4 0 -9
    4 0 -9
    -4 0 9
    4 0 -9
    4 0 -9
    -4 0 9
    2 0 -9
    2 0 -9
    2 0 -9
    -2 0 9
    -2 0 9
    -2 0 9
    -2 0 9
    0 0 9
    0 0 9
    0 0 -9
    0 0 -9
    0 0 9
    0 0 9
    2 0 9
    2 0 9
    -2 0 -9
    2 0 9
    4 0 9
    4 0 9
    4 0 9
    4 0 9
    6 0 9
    6 0 9
    6 0 9
    8 0 9
    21 -1 -9
    21 -1 -9
    21 -1 -9
    21 -1 -9
    -21 1 9
    21 1 -9
    21 1 -9
    21 1 -9
    19 -1 -9
    19 -1 -9
    19 -1 -9
    19 1 -9
    19 1 -9
    -19 1 9
    19 1 -9
    19 1 -9
    17 -1 -9
    17 -1 -9
    17 -1 -9
    17 -1 -9
    -17 1 9
    17 1 -9
    17 1 -9
    17 1 -9
    17 1 -9
    17 1 -9
    15 -1 -9
    15 -1 -9
    -15 -1 9
    15 -1 -9
    15 -1 -9
    15 1 -9
    15 1 -9
    15 1 -9
    15 1 -9
    15 1 -9
    -15 1 9
    -15 1 9
    13 -1 -9
    -13 -1 9
    -13 -1 9
    13 -1 -9
    13 -1 -9
    -13 -1 9
    13 -1 -9
    13 1 -9
    13 1 -9
    13 1 -9
    13 1 -9
    13 1 -9
    -13 1 9
    -13 1 9
    11 -1 -9
    -11 -1 9
    11 -1 -9
    11 -1 -9
    -11 -1 9
    -11 1 9
    11 1 -9
    11 1 -9
    11 1 -9
    11 1 -9
    -11 1 9
    -9 -1 9
    9 -1 -9
    9 -1 -9
    -9 -1 9
    9 -1 -9
    -9 -1 9
    -9 -1 9
    9 -1 -9
    -9 1 9
    -9 1 9
    9 1 -9
    9 1 -9
    -9 1 9
    -9 1 9
    9 1 -9
    9 1 -9
    7 -1 -9
    7 -1 -9
    -7 -1 9
    -7 -1 9
    -7 -1 9
    -7 -1 9
    7 -1 -9
    7 -1 -9
    -7 1 9
    7 1 -9
    -7 1 9
    7 1 -9
    -7 1 9
    7 1 -9
    -7 1 9
    5 -1 -9
    5 -1 -9
    -5 -1 9
    5 -1 -9
    -5 -1 9
    -5 -1 9
    5 -1 -9
    -5 -1 9
    -5 1 9
    -5 1 9
    -5 1 9
    5 1 -9
    5 1 -9
    5 1 -9
    -3 -1 9
    -3 -1 9
    3 -1 -9
    3 -1 -9
    3 -1 -9
    3 -1 -9
    -3 -1 9
    3 1 -9
    3 1 -9
    -3 1 9
    -3 1 9
    1 -1 -9
    -1 -1 9
    1 -1 -9
    -1 -1 9
    1 -1 -9
    -1 -1 9
    -1 -1 9
    1 1 -9
    -1 1 9
    -1 1 9
    -1 1 9
    1 -1 9
    1 -1 9
    -1 -1 -9
    -1 -1 -9
    1 -1 9
    1 -1 9
    -1 1 -9
    1 1 9
    1 1 9
    1 1 9
    -3 -1 -9
    3 -1 9
    3 -1 9
    3 -1 9
    3 -1 9
    3 1 9
    3 1 9
    3 1 9
    5 -1 9
    5 -1 9
    5 -1 9
    5 1 9
    7 -1 9
    7 -1 9
    7 -1 9
    7 1 9
    7 1 9
    22 -2 -9
    22 -2 -9
    -22 2 9
    22 2 -9
    20 -2 -9
    20 -2 -9
    20 -2 -9
    -20 2 9
    20 2 -9
    20 2 -9
    20 2 -9
    18 -2 -9
    18 -2 -9
    18 -2 -9
    18 2 -9
    18 2 -9
    18 2 -9
    18 2 -9
    -18 2 9
    18 2 -9
    16 -2 -9
    16 -2 -9
    16 -2 -9
    -16 -2 9
    16 -2 -9
    16 2 -9
    16 2 -9
    16 2 -9
    -16 2 9
    16 2 -9
    16 2 -9
    16 2 -9
    14 -2 -9
    -14 -2 9
    14 -2 -9
    14 -2 -9
    14 -2 -9
    14 2 -9
    14 2 -9
    14 2 -9
    14 2 -9
    -14 2 9
    14 2 -9
    -14 2 9
    -14 2 9
    14 2 -9
    12 -2 -9
    -12 -2 9
    12 -2 -9
    -12 -2 9
    12 -2 -9
    12 -2 -9
    -12 -2 9
    -12 2 9
    12 2 -9
    12 2 -9
    -12 2 9
    -12 2 9
    12 2 -9
    12 2 -9
    12 2 -9
    10 -2 -9
    10 -2 -9
    10 -2 -9
    -10 -2 9
    -10 -2 9
    10 -2 -9
    -10 -2 9
    -10 -2 9
    10 2 -9
    -10 2 9
    10 2 -9
    -10 2 9
    10 2 -9
    -10 2 9
    8 -2 -9
    -8 -2 9
    -8 -2 9
    -8 -2 9
    8 -2 -9
    -8 -2 9
    -8 -2 9
    8 -2 -9
    8 2 -9
    8 2 -9
    -8 2 9
    -8 2 9
    8 2 -9
    -8 2 9
    6 -2 -9
    -6 -2 9
    -6 -2 9
    -6 -2 9
    6 -2 -9
    6 -2 -9
    -6 -2 9
    -6 -2 9
    -6 2 9
    -6 2 9
    6 2 -9
    -6 2 9
    4 -2 -9
    4 -2 -9
    4 -2 -9
    -4 -2 9
    -4 -2 9
    -4 -2 9
    -4 -2 9
    4 -2 -9
    -4 2 9
    -4 2 9
    4 2 -9
    -4 2 9
    2 -2 -9
    2 -2 -9
    2 -2 -9
    -2 -2 9
    -2 -2 9
    -2 -2 9
    2 -2 -9
    -2 -2 9
    -2 2 9
    -2 2 9
    2 2 -9
    -2 2 9
    0 -2 -9
    0 -2 9
    0 -2 -9
    0 -2 -9
    0 -2 -9
    0 -2 9
    0 -2 9
    0 2 9
    0 2 9
    0 2 9
    2 -2 9
    2 -2 9
    -2 -2 -9
    2 -2 9
    2 2 9
    2 2 9
    4 -2 9
    4 -2 9
    -4 -2 -9
    4 -2 9
    4 2 9
    4 2 9
    -6 -2 -9
    6 -2 9
    6 -2 9
    6 -2 9
    6 2 9
    6 2 9
    8 -2 9
    -8 2 -9
    8 2 9
    21 -3 -9
    21 -3 -9
    21 -3 -9
    -21 3 9
    19 -3 -9
    19 -3 -9
    19 3 -9
    -19 3 9
    19 3 -9
    17 -3 -9
    17 -3 -9
    17 -3 -9
    -17 -3 9
    17 3 -9
    17 3 -9
    17 3 -9
    -17 3 9
    -15 -3 9
    15 -3 -9
    15 -3 -9
    -15 -3 9
    15 -3 -9
    15 3 -9
    -15 3 9
    15 3 -9
    15 3 -9
    15 3 -9
    -13 -3 9
    -13 -3 9
    13 -3 -9
    13 -3 -9
    13 3 -9
    -13 3 9
    -13 3 9
    13 3 -9
    13 3 -9
    13 3 -9
    -11 -3 9
    -11 -3 9
    -11 -3 9
    11 -3 -9
    -11 -3 9
    11 -3 -9
    11 -3 -9
    -11 -3 9
    11 -3 -9
    -11 -3 9
    -11 3 9
    -11 3 9
    11 3 -9
    11 3 -9
    11 3 -9
    11 3 -9
    -9 -3 9
    -9 -3 9
    9 -3 -9
    -9 -3 9
    9 -3 -9
    -9 -3 9
    9 -3 -9
    9 -3 -9
    -9 -3 9
    9 3 -9
    9 3 -9
    -9 3 9
    -9 3 9
    -9 3 9
    -7 -3 9
    -7 -3 9
    7 -3 -9
    -7 -3 9
    7 -3 -9
    -7 -3 9
    -7 -3 9
    7 -3 -9
    7 -3 -9
    -7 3 9
    -7 3 9
    7 3 -9
    -7 3 9
    -5 -3 9
    -5 -3 9
    5 -3 -9
    5 -3 -9
    -5 -3 9
    -5 -3 9
    5 -3 -9
    -5 -3 9
    5 -3 -9
    -5 3 9
    -5 3 9
    -5 3 9
    5 3 -9
    3 -3 -9
    -3 -3 9
    3 -3 -9
    -3 -3 9
    -3 -3 9
    3 -3 -9
    3 -3 -9
    -3 3 9
    -3 3 9
    -3 3 9
    -1 -3 9
    -1 -3 9
    1 -3 -9
    1 -3 -9
    -1 3 9
    -1 3 9
    -1 -3 -9
    -1 -3 -9
    -1 -3 -9
    1 -3 9
    1 -3 9
    1 -3 9
    1 3 9
    1 3 9
    -3 -3 -9
    3 -3 9
    3 -3 9
    3 -3 9
    3 3 9
    3 3 9
    5 -3 9
    -5 -3 -9
    5 -3 9
    5 3 9
    -5 3 -9
    7 -3 9
    7 -3 9
    7 -3 9
    7 3 9
    -7 3 -9
    -20 4 9
    -18 -4 9
    18 -4 -9
    18 -4 -9
    -18 4 9
    18 4 -9
    18 4 -9
    -16 -4 9
    -16 -4 9
    16 -4 -9
    16 4 -9
    16 4 -9
    -14 -4 9
    -14 -4 9
    14 -4 -9
    14 -4 -9
    14 4 -9
    14 4 -9
    -14 4 9
    -12 -4 9
    12 -4 -9
    12 -4 -9
    12 -4 -9
    -12 -4 9
    -12 4 9
    -12 4 9
    12 4 -9
    12 4 -9
    10 -4 -9
    -10 -4 9
    10 -4 -9
    -10 -4 9
    10 -4 -9
    10 -4 -9
    -10 4 9
    -10 4 9
    10 4 -9
    10 4 -9
    -8 -4 9
    -8 -4 9
    8 -4 -9
    -8 -4 9
    8 -4 -9
    -8 -4 9
    -8 4 9
    8 4 -9
    6 -4 -9
    -6 -4 9
    6 -4 -9
    -6 -4 9
    6 4 -9
    -6 4 9
    -6 4 9
    -4 -4 9
    4 -4 -9
    4 -4 -9
    -4 -4 9
    4 -4 -9
    4 -4 -9
    -4 -4 9
    -4 -4 9
    -4 4 9
    -4 4 9
    4 4 -9
    2 -4 -9
    2 -4 -9
    2 -4 -9
    -2 -4 9
    2 -4 -9
    -2 -4 9
    -2 -4 9
    -2 4 9
    2 4 -9
    0 -4 -9
    0 -4 -9
    0 -4 9
    0 -4 -9
    0 -4 9
    0 -4 9
    0 -4 9
    0 4 9
    2 -4 9
    -2 -4 -9
    -2 -4 -9
    2 -4 9
    2 -4 9
    2 -4 9
    -2 4 -9
    2 4 9
    4 -4 9
    4 -4 9
    -4 -4 -9
    4 -4 9
    4 -4 9
    4 4 9
    -4 4 -9
    6 -4 9
    -6 -4 -9
    -6 4 -9
    -17 -5 9
    17 -5 -9
    17 -5 -9
    -17 -5 9
    -17 5 9
    17 5 -9
    15 -5 -9
    15 -5 -9
    -15 -5 9
    -15 -5 9
    15 5 -9
    -15 5 9
    -13 -5 9
    13 -5 -9
    -13 -5 9
    13 -5 -9
    -13 5 9
    13 5 -9
    -11 -5 9
    11 -5 -9
    -11 -5 9
    -11 -5 9
    11 -5 -9
    11 -5 -9
    -11 -5 9
    11 5 -9
    -11 5 9
    -9 -5 9
    -9 -5 9
    9 -5 -9
    9 -5 -9
    9 -5 -9
    9 5 -9
    -9 5 9
    -7 -5 9
    7 -5 -9
    -7 -5 9
    7 -5 -9
    7 -5 -9
    -7 -5 9
    -7 5 9
    7 5 -9
    -5 -5 9
    -5 -5 9
    -5 -5 9
    5 -5 -9
    5 -5 -9
    5 -5 -9
    5 5 -9
    5 5 -9
    -5 5 9
    -3 -5 9
    3 -5 -9
    -3 -5 9
    3 -5 -9
    -3 -5 9
    3 -5 -9
    3 5 -9
    -3 5 9
    3 5 -9
    1 -5 -9
    1 -5 -9
    -1 -5 9
    -1 -5 9
    1 -5 -9
    -1 -5 9
    1 5 -9
    -1 5 9
    1 5 -9
    -1 -5 -9
    -1 -5 -9
    1 -5 9
    1 -5 9
    1 -5 9
    -1 -5 -9
    1 5 9
    -1 5 -9
    3 -5 9
    3 -5 9
    -3 -5 -9
    3 5 9
    -3 5 -9
    -14 -6 9
    -14 -6 9
    14 -6 -9
    14 -6 -9
    14 6 -9
    -14 6 9
    -12 -6 9
    -12 -6 9
    12 -6 -9
    -12 -6 9
    12 -6 -9
    -12 6 9
    12 6 -9
    -10 -6 9
    -10 -6 9
    10 -6 -9
    10 -6 -9
    10 6 -9
    -10 6 9
    -8 -6 9
    8 -6 -9
    -8 -6 9
    -8 -6 9
    -8 -6 9
    8 -6 -9
    -8 6 9
    8 6 -9
    6 -6 -9
    -6 -6 9
    6 -6 -9
    -6 -6 9
    6 -6 -9
    6 6 -9
    4 -6 -9
    4 -6 -9
    -4 -6 9
    -4 -6 9
    -4 -6 9
    4 -6 -9
    4 6 -9
    4 6 -9
    -2 -6 9
    -2 -6 9
    2 -6 -9
    2 -6 -9
    2 -6 -9
    2 6 -9
    -2 6 9
    0 -6 -9
    0 -6 9
    0 -6 -9
    0 -6 9
    0 -6 -9
    0 -6 9
    0 6 -9
    0 6 9
    9 -7 -9
    9 -7 -9
    -9 -7 9
    -7 -7 9
    -7 -7 9
    7 -7 -9
    -7 -7 9
    7 -7 -9
    -7 -7 9
    5 -7 -9
    -5 -7 9
    -5 -7 9
    -5 -7 9
    5 -7 -9
    -5 -7 9
    22 0 -10
    22 0 -10
    22 0 -10
    20 0 -10
    20 0 -10
    20 0 -10
    20 0 -10
    18 0 -10
    18 0 -10
    18 0 -10
    -18 0 10
    16 0 -10
    -16 0 10
    16 0 -10
    16 0 -10
    16 0 -10
    14 0 -10
    14 0 -10
    14 0 -10
    -14 0 10
    14 0 -10
    -14 0 10
    -12 0 10
    12 0 -10
    12 0 -10
    12 0 -10
    -12 0 10
    12 0 -10
    -12 0 10
    -12 0 10
    -10 0 10
    10 0 -10
    10 0 -10
    10 0 -10
    -10 0 10
    10 0 -10
    -10 0 10
    -10 0 10
    8 0 -10
    8 0 -10
    8 0 -10
    -8 0 10
    -8 0 10
    -8 0 10
    8 0 -10
    6 0 -10
    6 0 -10
    -6 0 10
    -6 0 10
    6 0 -10
    6 0 -10
    -6 0 10
    -4 0 10
    -4 0 10
    -4 0 10
    4 0 -10
    4 0 -10
    4 0 -10
    -2 0 10
    2 0 -10
    -2 0 10
    2 0 -10
    -2 0 10
    0 0 10
    0 0 10
    0 0 -10
    0 0 10
    2 0 10
    2 0 10
    2 0 10
    4 0 10
    4 0 10
    6 0 10
    21 -1 -10
    21 -1 -10
    21 -1 -10
    21 -1 -10
    21 1 -10
    21 1 -10
    -21 1 10
    21 1 -10
    21 1 -10
    19 -1 -10
    19 -1 -10
    19 -1 -10
    19 1 -10
    19 1 -10
    -19 1 10
    19 1 -10
    19 1 -10
    17 -1 -10
    17 -1 -10
    17 -1 -10
    17 1 -10
    17 1 -10
    -17 1 10
    17 1 -10
    17 1 -10
    -15 -1 10
    15 -1 -10
    15 -1 -10
    15 -1 -10
    -15 -1 10
    15 -1 -10
    15 1 -10
    15 1 -10
    15 1 -10
    -15 1 10
    15 1 -10
    -15 1 10
    15 1 -10
    13 -1 -10
    -13 -1 10
    -13 -1 10
    13 -1 -10
    -13 -1 10
    13 -1 -10
    -13 -1 10
    13 -1 -10
    13 1 -10
    13 1 -10
    13 1 -10
    -13 1 10
    13 1 -10
    -13 1 10
    13 1 -10
    -13 1 10
    -11 -1 10
    11 -1 -10
    11 -1 -10
    11 -1 -10
    -11 -1 10
    11 -1 -10
    -11 -1 10
    -11 1 10
    -11 1 10
    11 1 -10
    -11 1 10
    11 1 -10
    11 1 -10
    11 1 -10
    -9 -1 10
    9 -1 -10
    -9 -1 10
    9 -1 -10
    9 -1 -10
    9 -1 -10
    -9 -1 10
    9 1 -10
    -9 1 10
    9 1 -10
    9 1 -10
    9 1 -10
    -9 1 10
    -9 1 10
    -7 -1 10
    -7 -1 10
    -7 -1 10
    -7 -1 10
    7 -1 -10
    7 -1 -10
    7 -1 -10
    7 -1 -10
    -7 1 10
    -7 1 10
    -7 1 10
    -7 1 10
    7 1 -10
    7 1 -10
    -5 -1 10
    -5 -1 10
    5 -1 -10
    5 -1 -10
    -5 -1 10
    5 -1 -10
    5 -1 -10
    5 1 -10
    -5 1 10
    -5 1 10
    5 1 -10
    -5 1 10
    -3 -1 10
    -3 -1 10
    3 -1 -10
    3 -1 -10
    3 -1 -10
    -3 -1 10
    -3 -1 10
    -3 1 10
    -3 1 10
    -3 1 10
    3 1 -10
    3 1 -10
    -1 -1 10
    -1 -1 10
    1 -1 -10
    -1 -1 10
    -1 -1 10
    -1 -1 10
    1 -1 -10
    -1 1 10
    1 1 -10
    -1 1 10
    -1 1 10
    1 -1 10
    -1 -1 -10
    1 -1 10
    1 -1 10
    1 -1 10
    1 1 10
    1 1 10
    3 -1 10
    3 -1 10
    -3 -1 -10
    3 -1 10
    3 1 10
    3 1 10
    5 -1 10
    5 -1 10
    5 1 10
    20 -2 -10
    20 -2 -10
    20 -2 -10
    20 2 -10
    20 2 -10
    20 2 -10
    -20 2 10
    18 -2 -10
    18 -2 -10
    18 -2 -10
    18 2 -10
    18 2 -10
    18 2 -10
    18 2 -10
    18 2 -10
    -18 2 10
    16 -2 -10
    -16 -2 10
    16 -2 -10
    16 -2 -10
    16 2 -10
    16 2 -10
    16 2 -10
    16 2 -10
    16 2 -10
    -16 2 10
    14 -2 -10
    14 -2 -10
    -14 -2 10
    14 -2 -10
    14 -2 -10
    14 2 -10
    -14 2 10
    14 2 -10
    14 2 -10
    -14 2 10
    14 2 -10
    14 2 -10
    12 -2 -10
    12 -2 -10
    12 -2 -10
    -12 -2 10
    -12 -2 10
    12 -2 -10
    -12 -2 10
    12 2 -10
    12 2 -10
    -12 2 10
    -12 2 10
    -12 2 10
    10 -2 -10
    10 -2 -10
    10 -2 -10
    -10 -2 10
    -10 -2 10
    -10 -2 10
    10 -2 -10
    10 2 -10
    10 2 -10
    -10 2 10
    -10 2 10
    -10 2 10
    -8 -2 10
    -8 -2 10
    8 -2 -10
    -8 -2 10
    8 -2 -10
    -8 -2 10
    8 -2 -10
    8 -2 -10
    -8 2 10
    -8 2 10
    8 2 -10
    8 2 -10
    -8 2 10
    6 -2 -10
    6 -2 -10
    -6 -2 10
    6 -2 -10
    -6 -2 10
    6 -2 -10
    -6 -2 10
    -6 -2 10
    -6 -2 10
    -6 2 10
    -6 2 10
    6 2 -10
    -6 2 10
    6 2 -10
    -4 -2 10
    -4 -2 10
    4 -2 -10
    4 -2 -10
    4 -2 -10
    -4 -2 10
    4 -2 -10
    -4 2 10
    -4 2 10
    -4 2 10
    2 -2 -10
    -2 -2 10
    2 -2 -10
    -2 -2 10
    2 -2 -10
    -2 -2 10
    2 -2 -10
    -2 -2 10
    -2 2 10
    2 2 -10
    -2 2 10
    0 -2 -10
    0 -2 10
    0 -2 10
    0 -2 10
    0 2 10
    0 2 10
    2 -2 10
    2 -2 10
    2 -2 10
    -2 -2 -10
    2 2 10
    2 2 10
    4 -2 10
    -4 -2 -10
    4 -2 10
    4 -2 10
    4 2 10
    4 2 10
    19 -3 -10
    19 -3 -10
    -19 3 10
    19 3 -10
    19 3 -10
    17 -3 -10
    -17 -3 10
    17 -3 -10
    17 3 -10
    17 3 -10
    17 3 -10
    -17 3 10
    -15 -3 10
    15 -3 -10
    15 -3 -10
    15 -3 -10
    15 3 -10
    15 3 -10
    -15 3 10
    13 -3 -10
    13 -3 -10
    -13 -3 10
    13 -3 -10
    13 3 -10
    13 3 -10
    -13 3 10
    11 -3 -10
    11 -3 -10
    -11 -3 10
    -11 -3 10
    11 -3 -10
    -11 -3 10
    -11 -3 10
    11 -3 -10
    -11 3 10
    11 3 -10
    -11 3 10
    11 3 -10
    -9 -3 10
    9 -3 -10
    -9 -3 10
    9 -3 -10
    -9 -3 10
    9 -3 -10
    -9 -3 10
    9 -3 -10
    -9 3 10
    -9 3 10
    9 3 -10
    -9 3 10
    7 -3 -10
    7 -3 -10
    -7 -3 10
    -7 -3 10
    -7 -3 10
    7 -3 -10
    7 -3 -10
    -7 -3 10
    -7 -3 10
    -7 3 10
    7 3 -10
    -7 3 10
    -7 3 10
    -5 -3 10
    -5 -3 10
    5 -3 -10
    -5 -3 10
    -5 -3 10
    5 -3 -10
    5 -3 -10
    5 -3 -10
    -5 -3 10
    -5 3 10
    5 3 -10
    5 3 -10
    -5 3 10
    -5 3 10
    3 -3 -10
    -3 -3 10
    -3 -3 10
    -3 -3 10
    -3 -3 10
    3 -3 -10
    3 -3 -10
    -3 3 10
    1 -3 -10
    1 -3 -10
    -1 -3 10
    -1 -3 10
    -1 -3 10
    1 -3 -10
    -1 3 10
    -1 3 10
    1 -3 10
    1 -3 10
    -1 -3 -10
    1 -3 10
    1 3 10
    1 3 10
    3 -3 10
    3 -3 10
    -3 -3 -10
    3 -3 10
    -3 3 -10
    3 3 10
    5 -3 10
    5 -3 10
    5 3 10
    -5 3 -10
    18 -4 -10
    18 -4 -10
    -18 4 10
    18 4 -10
    16 -4 -10
    -16 -4 10
    16 -4 -10
    -16 4 10
    16 4 -10
    14 -4 -10
    -14 -4 10
    14 -4 -10
    -14 -4 10
    14 -4 -10
    14 4 -10
    -14 4 10
    -12 -4 10
    12 -4 -10
    -12 -4 10
    12 -4 -10
    12 -4 -10
    12 4 -10
    -12 4 10
    12 4 -10
    10 -4 -10
    10 -4 -10
    -10 -4 10
    -10 -4 10
    -10 -4 10
    -10 -4 10
    10 -4 -10
    10 4 -10
    10 4 -10
    -10 4 10
    -8 -4 10
    8 -4 -10
    8 -4 -10
    8 -4 -10
    -8 -4 10
    -8 -4 10
    -8 -4 10
    -8 4 10
    8 4 -10
    6 -4 -10
    -6 -4 10
    -6 -4 10
    6 -4 -10
    6 -4 -10
    -6 -4 10
    -6 -4 10
    -6 4 10
    -6 4 10
    6 4 -10
    -4 -4 10
    4 -4 -10
    -4 -4 10
    4 -4 -10
    -4 -4 10
    -4 -4 10
    4 -4 -10
    -4 4 10
    4 4 -10
    2 -4 -10
    -2 -4 10
    2 -4 -10
    2 -4 -10
    -2 -4 10
    -2 -4 10
    -2 -4 10
    2 4 -10
    -2 4 10
    0 -4 10
    0 -4 -10
    0 -4 10
    0 -4 -10
    0 -4 10
    0 -4 10
    0 4 10
    0 4 -10
    -2 -4 -10
    2 -4 10
    2 -4 10
    2 -4 10
    2 4 10
    -2 4 -10
    17 -5 -10
    -17 -5 10
    17 -5 -10
    17 5 -10
    15 -5 -10
    -15 -5 10
    15 -5 -10
    -15 5 10
    15 5 -10
    13 -5 -10
    13 -5 -10
    -13 -5 10
    -13 -5 10
    13 5 -10
    -13 5 10
    -11 -5 10
    11 -5 -10
    11 -5 -10
    -11 -5 10
    -11 -5 10
    11 -5 -10
    11 5 -10
    -11 5 10
    9 -5 -10
    -9 -5 10
    9 -5 -10
    -9 -5 10
    -9 -5 10
    -9 -5 10
    9 -5 -10
    9 5 -10
    -9 5 10
    -7 -5 10
    -7 -5 10
    7 -5 -10
    7 -5 -10
    7 -5 -10
    -7 5 10
    7 5 -10
    -7 5 10
    5 -5 -10
    5 -5 -10
    -5 -5 10
    5 -5 -10
    -5 -5 10
    -5 -5 10
    5 5 -10
    5 5 -10
    -5 5 10
    -3 -5 10
    3 -5 -10
    3 -5 -10
    3 -5 -10
    -3 -5 10
    -3 -5 10
    3 5 -10
    -3 5 10
    3 5 -10
    -1 -5 10
    -1 -5 10
    1 -5 -10
    1 -5 -10
    -1 -5 10
    1 -5 -10
    1 5 -10
    -1 5 10
    -1 -5 -10
    1 -5 10
    -12 -6 10
    -12 -6 10
    12 -6 -10
    12 -6 -10
    -12 6 10
    12 6 -10
    -10 -6 10
    -10 -6 10
    10 -6 -10
    10 -6 -10
    10 6 -10
    -10 6 10
    -8 -6 10
    8 -6 -10
    -8 -6 10
    -8 -6 10
    -8 -6 10
    8 -6 -10
    8 -6 -10
    -8 6 10
    8 6 -10
    6 -6 -10
    -6 -6 10
    -6 -6 10
    6 -6 -10
    6 -6 -10
    6 6 -10
    4 -6 -10
    -4 -6 10
    4 -6 -10
    4 -6 -10
    20 0 -11
    20 0 -11
    20 0 -11
    20 0 -11
    18 0 -11
    18 0 -11
    18 0 -11
    16 0 -11
    -16 0 11
    16 0 -11
    16 0 -11
    14 0 -11
    14 0 -11
    14 0 -11
    -14 0 11
    -12 0 11
    -12 0 11
    12 0 -11
    12 0 -11
    -12 0 11
    12 0 -11
    12 0 -11
    -12 0 11
    -10 0 11
    -10 0 11
    10 0 -11
    10 0 -11
    -10 0 11
    10 0 -11
    -10 0 11
    10 0 -11
    -8 0 11
    -8 0 11
    8 0 -11
    8 0 -11
    8 0 -11
    -8 0 11
    -8 0 11
    8 0 -11
    6 0 -11
    -6 0 11
    -6 0 11
    6 0 -11
    -6 0 11
    6 0 -11
    -6 0 11
    -4 0 11
    4 0 -11
    -4 0 11
    -2 0 11
    2 0 -11
    0 0 -11
    0 0 11
    0 0 11
    2 0 11
    2 0 11
    4 0 11
    21 -1 -11
    21 -1 -11
    21 -1 -11
    21 -1 -11
    21 1 -11
    21 1 -11
    21 1 -11
    19 -1 -11
    19 -1 -11
    19 -1 -11
    19 1 -11
    19 1 -11
    19 1 -11
    19 1 -11
    -19 1 11
    17 -1 -11
    17 -1 -11
    17 -1 -11
    17 1 -11
    -17 1 11
    17 1 -11
    17 1 -11
    17 1 -11
    15 -1 -11
    15 -1 -11
    -15 -1 11
    15 -1 -11
    15 1 -11
    15 1 -11
    -15 1 11
    15 1 -11
    -15 1 11
    15 1 -11
    -13 -1 11
    -13 -1 11
    -13 -1 11
    13 -1 -11
    13 -1 -11
    13 -1 -11
    -13 1 11
    13 1 -11
    13 1 -11
    -13 1 11
    13 1 -11
    13 1 -11
    -11 -1 11
    11 -1 -11
    -11 -1 11
    -11 -1 11
    11 -1 -11
    11 -1 -11
    -11 -1 11
    11 -1 -11
    -11 1 11
    11 1 -11
    -11 1 11
    -11 1 11
    11 1 -11
    11 1 -11
    9 -1 -11
    -9 -1 11
    9 -1 -11
    -9 -1 11
    9 -1 -11
    -9 -1 11
    9 1 -11
    9 1 -11
    9 1 -11
    -9 1 11
    -9 1 11
    7 -1 -11
    -7 -1 11
    7 -1 -11
    -7 -1 11
    -7 -1 11
    7 -1 -11
    7 -1 -11
    7 1 -11
    -7 1 11
    7 1 -11
    -7 1 11
    -7 1 11
    -5 -1 11
    5 -1 -11
    -5 -1 11
    5 -1 -11
    -5 -1 11
    -5 1 11
    -5 1 11
    5 1 -11
    -5 1 11
    -5 1 11
    -3 -1 11
    -3 -1 11
    3 -1 -11
    3 1 -11
    -3 1 11
    -3 1 11
    1 -1 -11
    -1 -1 11
    -1 -1 11
    -1 -1 11
    -1 1 11
    -1 1 11
    -1 -1 -11
    1 -1 11
    1 -1 11
    1 -1 11
    1 1 11
    1 1 11
    3 -1 11
    3 1 11
    3 1 11
    20 -2 -11
    20 -2 -11
    20 -2 -11
    20 2 -11
    20 2 -11
    18 -2 -11
    18 -2 -11
    18 -2 -11
    18 2 -11
    18 2 -11
    18 2 -11
    -18 2 11
    16 -2 -11
    16 -2 -11
    16 -2 -11
    16 2 -11
    16 2 -11
    16 2 -11
    -16 2 11
    -14 -2 11
    14 -2 -11
    14 -2 -11
    14 -2 -11
    14 2 -11
    -14 2 11
    14 2 -11
    12 -2 -11
    12 -2 -11
    -12 -2 11
    12 -2 -11
    -12 -2 11
    12 2 -11
    12 2 -11
    -12 2 11
    -10 -2 11
    10 -2 -11
    -10 -2 11
    -10 -2 11
    10 -2 -11
    10 -2 -11
    10 -2 -11
    -10 2 11
    -10 2 11
    10 2 -11
    -10 2 11
    8 -2 -11
    -8 -2 11
    -8 -2 11
    -8 -2 11
    8 -2 -11
    8 -2 -11
    8 -2 -11
    -8 2 11
    -8 2 11
    8 2 -11
    -8 2 11
    -6 -2 11
    -6 -2 11
    6 -2 -11
    -6 -2 11
    6 -2 -11
    -6 -2 11
    -6 2 11
    6 2 -11
    -6 2 11
    4 -2 -11
    4 -2 -11
    4 -2 -11
    -4 -2 11
    -4 -2 11
    -4 -2 11
    -4 -2 11
    -4 2 11
    -4 2 11
    -4 2 11
    -2 -2 11
    -2 -2 11
    -2 -2 11
    -2 -2 11
    2 -2 -11
    -2 -2 11
    -2 2 11
    -2 2 11
    -2 2 11
    0 -2 11
    0 -2 -11
    0 -2 11
    0 2 11
    0 2 11
    2 -2 11
    -2 -2 -11
    2 2 11
    2 2 11
    19 -3 -11
    19 -3 -11
    -19 3 11
    19 3 -11
    17 -3 -11
    17 -3 -11
    17 3 -11
    -17 3 11
    17 3 -11
    -15 -3 11
    15 -3 -11
    15 -3 -11
    15 -3 -11
    -15 3 11
    15 3 -11
    -13 -3 11
    13 -3 -11
    13 -3 -11
    13 -3 -11
    13 3 -11
    13 3 -11
    -13 3 11
    -13 3 11
    11 -3 -11
    -11 -3 11
    11 -3 -11
    -11 -3 11
    11 -3 -11
    -11 -3 11
    11 3 -11
    -11 3 11
    11 3 -11
    -9 -3 11
    9 -3 -11
    -9 -3 11
    -9 -3 11
    9 -3 -11
    9 -3 -11
    9 3 -11
    -9 3 11
    -9 3 11
    -7 -3 11
    7 -3 -11
    7 -3 -11
    7 -3 -11
    -7 -3 11
    -7 -3 11
    -7 3 11
    -7 3 11
    5 -3 -11
    -5 -3 11
    5 -3 -11
    5 -3 -11
    -5 -3 11
    -5 -3 11
    -5 -3 11
    -5 -3 11
    -5 3 11
    5 3 -11
    -5 3 11
    3 -3 -11
    3 -3 -11
    -3 -3 11
    -3 -3 11
    -3 -3 11
    -3 -3 11
    -3 3 11
    3 3 -11
    -3 3 11
    -1 -3 11
    -1 -3 11
    -1 -3 11
    -1 -3 11
    1 -3 -11
    -1 3 11
    -1 3 11
    1 3 -11
    1 -3 11
    1 -3 11
    -1 -3 -11
    1 -3 11
    1 -3 11
    -1 3 -11
    1 3 11
    18 -4 -11
    18 -4 -11
    -18 4 11
    18 4 -11
    16 -4 -11
    16 -4 -11
    16 4 -11
    -16 4 11
    14 -4 -11
    14 -4 -11
    14 -4 -11
    -14 -4 11
    14 4 -11
    -14 4 11
    12 -4 -11
    12 -4 -11
    12 4 -11
    -12 4 11
    10 -4 -11
    -10 -4 11
    10 -4 -11
    10 -4 -11
    -10 4 11
    10 4 -11
    -8 -4 11
    8 -4 -11
    8 -4 -11
    8 4 -11
    -8 4 11
    6 -4 -11
    6 -4 -11
    -6 -4 11
    6 -4 -11
    -6 -4 11
    -6 -4 11
    -6 -4 11
    6 4 -11
    4 -4 -11
    -4 -4 11
    -4 -4 11
    4 -4 -11
    -4 -4 11
    4 4 -11
    -4 4 11
    2 -4 -11
    2 -4 -11
    -2 -4 11
    -2 -4 11
    -2 -4 11
    2 4 -11
    2 4 -11
    -2 4 11
    0 -4 11
    0 -4 11
    0 -4 -11
    0 4 11
    0 4 -11
    15 -5 -11
    15 -5 -11
    -15 -5 11
    -15 5 11
    13 -5 -11
    -13 -5 11
    13 -5 -11
    -13 5 11
    13 5 -11
    11 -5 -11
    11 -5 -11
    -11 -5 11
    11 -5 -11
    11 5 -11
    -11 5 11
    9 -5 -11
    -9 -5 11
    9 -5 -11
    9 -5 -11
    -9 -5 11
    -9 5 11
    9 5 -11
    7 -5 -11
    7 -5 -11
    7 -5 -11
    -7 -5 11
    -7 -5 11
    -7 -5 11
    -7 -5 11
    7 5 -11
    -7 5 11
    5 -5 -11
    -5 -5 11
    5 -5 -11
    5 -5 -11
    -5 -5 11
    -5 5 11
    -5 5 11
    5 5 -11
    3 -5 -11
    3 -5 -11
    -3 -5 11
    -3 5 11
    20 0 -12
    20 0 -12
    20 0 -12
    18 0 -12
    18 0 -12
    18 0 -12
    18 0 -12
    -16 0 12
    16 0 -12
    16 0 -12
    16 0 -12
    -14 0 12
    14 0 -12
    14 0 -12
    14 0 -12
    -12 0 12
    12 0 -12
    12 0 -12
    -12 0 12
    12 0 -12
    -10 0 12
    10 0 -12
    10 0 -12
    8 0 -12
    -8 0 12
    -8 0 12
    -8 0 12
    -6 0 12
    -6 0 12
    6 0 -12
    -6 0 12
    -4 0 12
    4 0 -12
    -4 0 12
    -2 0 12
    -2 0 12
    2 0 -12
    -2 0 12
    0 0 12
    0 0 12
    0 0 12
    19 -1 -12
    19 -1 -12
    19 -1 -12
    19 -1 -12
    19 1 -12
    19 1 -12
    -19 1 12
    17 -1 -12
    17 -1 -12
    17 -1 -12
    17 1 -12
    17 1 -12
    17 1 -12
    -17 1 12
    15 -1 -12
    -15 -1 12
    15 -1 -12
    15 -1 -12
    -15 1 12
    15 1 -12
    15 1 -12
    15 1 -12
    -13 -1 12
    13 -1 -12
    -13 -1 12
    13 -1 -12
    -13 -1 12
    13 -1 -12
    13 1 -12
    13 1 -12
    -13 1 12
    13 1 -12
    11 -1 -12
    -11 -1 12
    11 -1 -12
    -11 -1 12
    -11 -1 12
    11 -1 -12
    11 1 -12
    -11 1 12
    -11 1 12
    9 -1 -12
    9 -1 -12
    9 -1 -12
    -9 -1 12
    -9 -1 12
    -9 -1 12
    -9 1 12
    9 1 -12
    7 -1 -12
    -7 -1 12
    7 -1 -12
    -7 -1 12
    -7 -1 12
    -7 1 12
    7 1 -12
    -7 1 12
    5 -1 -12
    -5 -1 12
    -5 -1 12
    5 1 -12
    -5 1 12
    -5 1 12
    -5 1 12
    -3 -1 12
    -3 -1 12
    -3 -1 12
    3 -1 -12
    -3 1 12
    -3 1 12
    -3 1 12
    -1 -1 12
    -1 -1 12
    -1 -1 12
    -1 1 12
    -1 1 12
    1 -1 12
    1 -1 12
    1 1 12
    18 -2 -12
    18 -2 -12
    18 -2 -12
    -18 2 12
    18 2 -12
    18 2 -12
    16 -2 -12
    16 -2 -12
    16 -2 -12
    16 2 -12
    -16 2 12
    16 2 -12
    14 -2 -12
    -14 -2 12
    14 -2 -12
    14 -2 -12
    -14 2 12
    -14 2 12
    14 2 -12
    -12 -2 12
    -12 -2 12
    12 -2 -12
    12 -2 -12
    12 -2 -12
    12 2 -12
    12 2 -12
    -12 2 12
    -10 -2 12
    10 -2 -12
    -10 -2 12
    10 -2 -12
    -10 -2 12
    10 -2 -12
    -10 2 12
    10 2 -12
    -10 2 12
    -8 -2 12
    8 -2 -12
    8 -2 -12
    -8 -2 12
    -8 -2 12
    8 -2 -12
    8 2 -12
    -8 2 12
    -8 2 12
    6 -2 -12
    -6 -2 12
    6 -2 -12
    -6 -2 12
    -6 -2 12
    -6 2 12
    -6 2 12
    -4 -2 12
    -4 -2 12
    -4 -2 12
    4 -2 -12
    4 2 -12
    -4 2 12
    -2 -2 12
    2 -2 -12
    -2 -2 12
    -2 2 12
    2 2 -12
    -2 2 12
    0 -2 12
    0 -2 12
    0 -2 -12
    0 2 12
    17 -3 -12
    17 -3 -12
    17 -3 -12
    -17 3 12
    17 3 -12
    15 -3 -12
    15 -3 -12
    15 -3 -12
    -15 -3 12
    -15 3 12
    15 3 -12
    15 3 -12
    13 -3 -12
    13 -3 -12
    -13 -3 12
    13 -3 -12
    -13 3 12
    13 3 -12
    13 3 -12
    11 -3 -12
    11 -3 -12
    11 -3 -12
    -11 -3 12
    11 3 -12
    11 3 -12
    -11 3 12
    -9 -3 12
    -9 -3 12
    9 -3 -12
    9 -3 -12
    9 3 -12
    -9 3 12
    -7 -3 12
    -7 -3 12
    7 -3 -12
    -7 -3 12
    7 -3 -12
    7 -3 -12
    -7 3 12
    -7 3 12
    5 -3 -12
    -5 -3 12
    -5 -3 12
    -5 -3 12
    5 -3 -12
    -5 3 12
    -5 3 12
    -3 -3 12
    -3 -3 12
    3 -3 -12
    3 3 -12
    -3 3 12
    -14 -4 12
    14 -4 -12
    14 -4 -12
    14 -4 -12
    -14 4 12
    14 4 -12
    12 -4 -12
    -12 -4 12
    12 -4 -12
    12 -4 -12
    -12 4 12
    12 4 -12
    10 -4 -12
    10 -4 -12
    10 -4 -12
    -10 -4 12
    -10 4 12
    10 4 -12
    8 -4 -12
    8 -4 -12
    -8 -4 12
    8 4 -12
    -8 4 12
    6 -4 -12
    6 -4 -12
    -6 -4 12
    6 4 -12
    -6 4 12
    4 -4 -12
    -4 -4 12
    4 4 -12
    18 0 -13
    -16 0 13
    16 0 -13
    16 0 -13
    14 0 -13
    -14 0 13
    -14 0 13
    14 0 -13
    12 0 -13
    -12 0 13
    12 0 -13
    -12 0 13
    -10 0 13
    10 0 -13
    -10 0 13
    -8 0 13
    8 0 -13
    -8 0 13
    -6 0 13
    6 0 -13
    -6 0 13
    -6 0 13
    -4 0 13
    -4 0 13
    -4 0 13
    17 -1 -13
    17 -1 -13
    17 1 -13
    -17 1 13
    15 -1 -13
    15 -1 -13
    -15 1 13
    15 1 -13
    15 1 -13
    13 -1 -13
    13 -1 -13
    -13 -1 13
    13 -1 -13
    -13 1 13
    13 1 -13
    13 1 -13
    -11 -1 13
    11 -1 -13
    -11 -1 13
    11 -1 -13
    -11 1 13
    11 1 -13
    -11 1 13
    9 -1 -13
    -9 -1 13
    -9 -1 13
    -9 -1 13
    -9 1 13
    9 1 -13
    -9 1 13
    -7 -1 13
    -7 -1 13
    -7 -1 13
    7 -1 -13
    7 1 -13
    -7 1 13
    -7 1 13
    -5 -1 13
    -5 -1 13
    -5 -1 13
    5 -1 -13
    -5 1 13
    -5 1 13
    -3 -1 13
    -3 -1 13
    -3 1 13
    16 -2 -13
    -16 2 13
    16 2 -13
    16 2 -13
    14 -2 -13
    14 -2 -13
    14 -2 -13
    14 2 -13
    -14 2 13
    14 2 -13
    12 -2 -13
    -12 -2 13
    12 -2 -13
    12 2 -13
    12 2 -13
    -12 2 13
    -10 -2 13
    10 -2 -13
    10 -2 -13
    -10 -2 13
    -10 -2 13
    -10 2 13
    10 2 -13
    10 2 -13
    -8 -2 13
    -8 -2 13
    8 -2 -13
    -8 -2 13
    -8 2 13
    -8 2 13
    -6 -2 13
    6 -2 -13
    -6 -2 13
    -6 -2 13
    -6 2 13
    -6 2 13
    -4 -2 13
    -4 2 13
    13 -3 -13
    13 -3 -13
    13 -3 -13
    -13 3 13
    13 3 -13
    -11 -3 13
    11 -3 -13
    11 -3 -13
    11 -3 -13
    11 3 -13
    -11 3 13
    9 -3 -13
    9 -3 -13
    -9 -3 13
    9 3 -13
    -9 3 13
    7 -3 -13
    7 3 -13
    -12 0 14
    12 0 -14
    10 0 -14
    -10 0 14
    -10 0 14
    10 0 -14
_diffrn_reflns_number     10606
_diffrn_reflns_av_R_equivalents     0.0640
_diffrn_reflns_av_unetI/netI     0.0358
_diffrn_reflns_theta_min     5.211
_diffrn_reflns_theta_max     70.011
_diffrn_reflns_theta_full     67.679
_diffrn_measured_fraction_theta_max     0.996
_diffrn_measured_fraction_theta_full     0.998
_diffrn_reflns_limit_h_min     -22
_diffrn_reflns_limit_h_max     23
_diffrn_reflns_limit_k_min     -9
_diffrn_reflns_limit_k_max     9
_diffrn_reflns_limit_l_min     -14
_diffrn_reflns_limit_l_max     14
_diffrn_standards_number     0
_refine_special_details     ?
_reflns_number_total     1417
_reflns_number_gt     1166
_reflns_threshold_expression     'I > 2\s(I)'
_refine_ls_structure_factor_coef     Fsqd
_refine_ls_matrix_type     full
_refine_ls_R_factor_all     0.0506
_refine_ls_R_factor_gt     0.0352
_refine_ls_wR_factor_gt     0.0709
_refine_ls_wR_factor_ref     0.0808
_refine_ls_goodness_of_fit_ref     1.093
_refine_ls_restrained_S_all     1.068
_refine_ls_number_reflns     1417
_refine_ls_number_parameters     92
_refine_ls_number_restraints     68
_refine_ls_hydrogen_treatment     mixed
_refine_ls_weighting_scheme     calc
_refine_ls_weighting_details
              'w=1/[\s^2^(Fo^2^)+(0.0023P)^2^+6.8363P] where P=(Fo^2^+2Fc^2^)/3'
_atom_sites_solution_hydrogens     mixed
_atom_sites_solution_primary     ?
_atom_sites_solution_secondary     ?
_refine_ls_shift/su_max     0.001
_refine_ls_shift/su_mean     0.000
_refine_diff_density_max     0.461
_refine_diff_density_min     -0.389
_refine_ls_extinction_method     none
_refine_ls_extinction_coef     .
loop_
    _atom_type_symbol
    _atom_type_description
    _atom_type_scat_dispersion_real
    _atom_type_scat_dispersion_imag
    _atom_type_scat_source
    'C' 'C' 0.0181 0.0091
                         'International Tables Vol C Tables 4.2.6.8 and 6.1.1.4'
    'H' 'H' 0.0000 0.0000
                         'International Tables Vol C Tables 4.2.6.8 and 6.1.1.4'
    'Cl' 'Cl' 0.3639 0.7018
                         'International Tables Vol C Tables 4.2.6.8 and 6.1.1.4'
    'Li' 'Li' 0.0008 0.0003
                         'International Tables Vol C Tables 4.2.6.8 and 6.1.1.4'
    'O' 'O' 0.0492 0.0322
                         'International Tables Vol C Tables 4.2.6.8 and 6.1.1.4'
    'S' 'S' 0.3331 0.5567
                         'International Tables Vol C Tables 4.2.6.8 and 6.1.1.4'
_computing_data_collection
;
APEX2 (Bruker, 2016)
;
_computing_cell_refinement
;
SAINT (Bruker, 2016)
;
_computing_data_reduction
;
SAINT (Bruker, 2016)
;
_computing_structure_solution
;
<i>SHELXT2014/5</i> (Sheldrick, 2015a)
;
_computing_structure_refinement
;
SHELXL  (Sheldrick, 2015b)
;
_computing_molecular_graphics
;
Olex2 (Dolomanov <i>et al.</i>,  2009)
;
_computing_publication_material
;
Olex2 (Dolomanov <i>et al.</i>,  2009)
;
loop_
    _atom_site_type_symbol
    _atom_site_label
    _atom_site_fract_x
    _atom_site_fract_y
    _atom_site_fract_z
    _atom_site_U_iso_or_equiv
    _atom_site_adp_type
    _atom_site_calc_flag
    _atom_site_occupancy
    _atom_site_disorder_assembly
    _atom_site_disorder_group
    Li Li1 0.4831(3) 0.5661(7) 0.3715(4) 0.0215(10) Uani d 1 . .
    Cl Cl1 0.39011(4) 0.78167(9) 0.26503(6) 0.02346(19) Uani d 1 . .
    O O1 0.500000 0.4171(4) 0.250000 0.0231(6) Uani d 1 . .
    S S1 0.46168(7) 0.23074(17) 0.24491(12) 0.0150(3) Uani d 0.5 . .
    C C1 0.46522(18) 0.1205(4) 0.1177(3) 0.0227(6) Uani d 1 . .
    H H1A 0.463(2) -0.006(2) 0.125(4) 0.052(12) Uiso d 1 . .
    H H1B 0.439(2) 0.178(5) 0.033(2) 0.052(12) Uiso d 1 . .
    H H1C 0.519(2) 0.121(12) 0.129(9) 0.21(4) Uiso d 1 . .
    O O2 0.57073(10) 0.5856(3) 0.55161(17) 0.0184(4) Uani d 1 . .
    S S2 0.65940(4) 0.60785(9) 0.63468(6) 0.01629(18) Uani d 1 . .
    C C2 0.68091(16) 0.8173(4) 0.5918(3) 0.0207(6) Uani d 1 . .
    H H2A 0.659005 0.824918 0.496007 0.031 Uiso calc 1 . .
    H H2B 0.738110 0.833830 0.633975 0.031 Uiso calc 1 . .
    H H2C 0.657431 0.908521 0.621951 0.031 Uiso calc 1 . .
    C C3 0.70219(17) 0.4751(4) 0.5580(3) 0.0229(6) Uani d 1 . .
    H H3A 0.694545 0.351352 0.571155 0.034 Uiso calc 1 . .
    H H3B 0.758674 0.500205 0.597297 0.034 Uiso calc 1 . .
    H H3C 0.676854 0.500799 0.463501 0.034 Uiso calc 1 . .
loop_
    _atom_site_aniso_label
    _atom_site_aniso_U_11
    _atom_site_aniso_U_22
    _atom_site_aniso_U_33
    _atom_site_aniso_U_12
    _atom_site_aniso_U_13
    _atom_site_aniso_U_23
    Li1 0.017(2) 0.032(3) 0.014(2) -0.001(2) 0.0064(18) -0.0028(19)
    Cl1 0.0195(3) 0.0272(4) 0.0174(3) -0.0028(3) 0.0037(3) 0.0043(3)
    O1 0.0408(17) 0.0139(13) 0.0175(14) 0.000 0.0162(13) 0.000
    S1 0.0136(6) 0.0169(6) 0.0141(6) -0.0003(5) 0.0063(5) -0.0001(5)
    C1 0.0275(16) 0.0185(15) 0.0152(14) -0.0019(13) 0.0045(13) -0.0008(11)
    O2 0.0111(9) 0.0284(11) 0.0139(9) -0.0011(8) 0.0046(7) 0.0003(8)
    S2 0.0125(3) 0.0213(4) 0.0138(3) -0.0014(3) 0.0052(3) 0.0013(3)
    C2 0.0189(14) 0.0214(15) 0.0198(14) -0.0024(11) 0.0074(12) 0.0001(11)
    C3 0.0202(14) 0.0260(16) 0.0238(15) -0.0008(12) 0.0114(12) -0.0019(12)
_geom_special_details
;
 All esds (except the esd in the dihedral angle between two l.s. planes)
 are estimated using the full covariance matrix.  The cell esds are taken
 into account individually in the estimation of esds in distances, angles
 and torsion angles; correlations between esds in cell parameters are only
 used when they are defined by crystal symmetry.  An approximate (isotropic)
 treatment of cell esds is used for estimating esds involving l.s. planes.
;
loop_
    _geom_bond_atom_site_label_1
    _geom_bond_atom_site_label_2
    _geom_bond_site_symmetry_2
    _geom_bond_distance
    _geom_bond_publ_flag
    Li1 Li1 2_655 3.162(9) ?
    Li1 Li1 5_666 2.899(9) ?
    Li1 Cl1 . 2.313(5) ?
    Li1 O1 . 1.949(5) ?
    Li1 S1 . 2.881(5) ?
    Li1 O2 5_666 2.021(5) ?
    Li1 O2 . 1.966(5) ?
    Li1 S2 5_666 3.024(5) ?
    O1 S1 . 1.593(3) ?
    O1 S1 2_655 1.593(3) ?
    S1 S1 2_655 1.426(2) ?
    S1 C1 . 1.721(3) ?
    S1 C1 2_655 1.758(3) ?
    C1 H1A . 0.972(14) ?
    C1 H1B . 0.967(14) ?
    C1 H1C . 0.974(15) ?
    O2 S2 . 1.5219(18) ?
    S2 C2 . 1.782(3) ?
    S2 C3 . 1.785(3) ?
    C2 H2A . 0.9800 ?
    C2 H2B . 0.9800 ?
    C2 H2C . 0.9800 ?
    C3 H3A . 0.9800 ?
    C3 H3B . 0.9800 ?
    C3 H3C . 0.9800 ?
loop_
    _geom_angle_atom_site_label_1
    _geom_angle_atom_site_label_2
    _geom_angle_atom_site_label_3
    _geom_angle_site_symmetry_1
    _geom_angle_site_symmetry_3
    _geom_angle
    _geom_angle_publ_flag
    Li1 Li1 Li1 5_666 2_655 149.9(3) ?
    Li1 Li1 S2 5_666 5_666 68.36(17) ?
    Cl1 Li1 Li1 . 5_666 122.2(3) ?
    Cl1 Li1 Li1 . 2_655 87.91(16) ?
    Cl1 Li1 S1 . . 118.43(18) ?
    Cl1 Li1 S2 . 5_666 80.40(13) ?
    O1 Li1 Li1 . 5_666 119.9(3) ?
    O1 Li1 Li1 . 2_655 35.76(16) ?
    O1 Li1 Cl1 . . 112.8(2) ?
    O1 Li1 S1 . . 31.64(11) ?
    O1 Li1 O2 . . 116.8(2) ?
    O1 Li1 O2 . 5_666 106.0(3) ?
    O1 Li1 S2 . 5_666 100.72(19) ?
    S1 Li1 Li1 . 2_655 65.90(10) ?
    S1 Li1 Li1 . 5_666 96.7(2) ?
    S1 Li1 S2 . 5_666 71.72(12) ?
    O2 Li1 Li1 5_666 5_666 42.59(14) ?
    O2 Li1 Li1 . 2_655 120.1(3) ?
    O2 Li1 Li1 . 5_666 44.10(13) ?
    O2 Li1 Li1 5_666 2_655 138.89(18) ?
    O2 Li1 Cl1 5_666 . 102.2(2) ?
    O2 Li1 Cl1 . . 124.6(2) ?
    O2 Li1 S1 5_666 . 74.44(17) ?
    O2 Li1 S1 . . 116.6(2) ?
    O2 Li1 O2 . 5_666 86.7(2) ?
    O2 Li1 S2 5_666 5_666 26.78(8) ?
    O2 Li1 S2 . 5_666 111.96(19) ?
    S2 Li1 Li1 5_666 2_655 123.1(2) ?
    Li1 O1 Li1 2_655 . 108.5(3) ?
    S1 O1 Li1 . 2_655 136.79(16) ?
    S1 O1 Li1 2_655 2_655 108.45(16) ?
    S1 O1 Li1 . . 108.45(16) ?
    S1 O1 Li1 2_655 . 136.79(16) ?
    S1 O1 S1 . 2_655 53.18(13) ?
    O1 S1 Li1 . . 39.92(10) ?
    O1 S1 C1 . 2_655 103.64(12) ?
    O1 S1 C1 . . 105.29(13) ?
    S1 S1 Li1 2_655 . 93.68(11) ?
    S1 S1 O1 2_655 . 63.41(6) ?
    S1 S1 C1 2_655 2_655 64.48(13) ?
    S1 S1 C1 2_655 . 67.14(13) ?
    C1 S1 Li1 2_655 . 96.24(14) ?
    C1 S1 Li1 . . 144.41(15) ?
    C1 S1 C1 . 2_655 101.25(18) ?
    S1 C1 S1 . 2_655 48.38(11) ?
    S1 C1 H1A 2_655 . 117(2) ?
    S1 C1 H1A . . 113(2) ?
    S1 C1 H1B . . 115(2) ?
    S1 C1 H1B 2_655 . 120(2) ?
    S1 C1 H1C . . 111(5) ?
    S1 C1 H1C 2_655 . 62(5) ?
    H1A C1 H1B . . 121(3) ?
    H1A C1 H1C . . 95(5) ?
    H1B C1 H1C . . 98(5) ?
    Li1 O2 Li1 . 5_666 93.3(2) ?
    S2 O2 Li1 . 5_666 116.46(16) ?
    S2 O2 Li1 . . 145.04(17) ?
    O2 S2 Li1 . 5_666 36.75(11) ?
    O2 S2 C2 . . 105.41(12) ?
    O2 S2 C3 . . 105.66(12) ?
    C2 S2 Li1 . 5_666 135.83(14) ?
    C2 S2 C3 . . 98.65(14) ?
    C3 S2 Li1 . 5_666 111.54(14) ?
    S2 C2 H2A . . 109.5 ?
    S2 C2 H2B . . 109.5 ?
    S2 C2 H2C . . 109.5 ?
    H2A C2 H2B . . 109.5 ?
    H2A C2 H2C . . 109.5 ?
    H2B C2 H2C . . 109.5 ?
    S2 C3 H3A . . 109.5 ?
    S2 C3 H3B . . 109.5 ?
    S2 C3 H3C . . 109.5 ?
    H3A C3 H3B . . 109.5 ?
    H3A C3 H3C . . 109.5 ?
    H3B C3 H3C . . 109.5 ?
loop_
    _geom_torsion_atom_site_label_1
    _geom_torsion_atom_site_label_2
    _geom_torsion_atom_site_label_3
    _geom_torsion_atom_site_label_4
    _geom_torsion_site_symmetry_1
    _geom_torsion_site_symmetry_2
    _geom_torsion_site_symmetry_3
    _geom_torsion_site_symmetry_4
    _geom_torsion
    _geom_torsion_publ_flag
    Li1 O1 S1 Li1 2_655 . . . -147.5(2) ?
    Li1 O1 S1 S1 2_655 . . 2_655 77.3(2) ?
    Li1 O1 S1 S1 . . . 2_655 -135.24(17) ?
    Li1 O1 S1 C1 2_655 . . 2_655 129.2(2) ?
    Li1 O1 S1 C1 . . . . 170.72(19) ?
    Li1 O1 S1 C1 2_655 . . . 23.3(3) ?
    Li1 O1 S1 C1 . . . 2_655 -83.35(19) ?
    Li1 S1 C1 S1 . . . 2_655 62.0(2) ?
    Li1 O2 S2 Li1 . . . 5_666 -145.5(3) ?
    Li1 O2 S2 C2 . . . . 63.5(4) ?
    Li1 O2 S2 C2 5_666 . . . -151.0(2) ?
    Li1 O2 S2 C3 5_666 . . . 105.2(2) ?
    Li1 O2 S2 C3 . . . . -40.4(4) ?
    O1 S1 C1 S1 . . . 2_655 51.77(9) ?
    S1 O1 S1 Li1 2_655 . . . 135.24(17) ?
    S1 O1 S1 C1 2_655 . . 2_655 51.89(13) ?
    S1 O1 S1 C1 2_655 . . . -54.04(13) ?
    C1 S1 C1 S1 2_655 . . 2_655 -55.91(15) ?
loop_
    _geom_hbond_atom_site_label_D
    _geom_hbond_atom_site_label_H
    _geom_hbond_atom_site_label_A
    _geom_hbond_site_symmetry_A
    _geom_hbond_distance_DH
    _geom_hbond_distance_HA
    _geom_hbond_distance_DA
    _geom_hbond_angle_DHA
    C1 H1A Cl1 2_645 0.972(14) 2.98(4) 3.569(3) 120(3)
    C1 H1B Cl1 6_565 0.967(14) 2.79(2) 3.690(3) 156(3)
    C2 H2A Cl1 2_655 0.98 2.71 3.680(3) 169
    C2 H2B Cl1 8_566 0.98 2.73 3.632(3) 153
    C3 H3B Cl1 8_566 0.98 2.88 3.752(3) 149
_shelx_space_group_comment
;
The symmetry employed for this shelxl refinement is uniquely defined
by the following loop, which should always be used as a source of
symmetry information in preference to the above space-group names.
They are only intended as comments.
;
_shelx_estimated_absorpt_T_min     0.614
_shelx_estimated_absorpt_T_max     0.699
_iucr_refine_instructions_details
;
TITL 22_0577_06_a.res in C2/c
    22_0577_06_a.res
    created by SHELXL-2018/3 at 14:22:10 on 04-Jul-2022
REM Old TITL 22_0577_06 in C2/c
REM SHELXT solution in C2/c
REM R1 0.152, Rweak 0.002, Alpha 0.009, Orientation as input
REM Formula found by SHELXT: C8 Cl4 Li2 O3
CELL 1.54178 19.2841 7.6436 11.5335 90 118.315 90
ZERR 4 0.0017 0.0007 0.001 0 0.005 0
LATT 7
SYMM -X,+Y,0.5-Z
SFAC C H Cl Li O S
UNIT 24 72 8 8 12 12
SADI C1 H1a C1 H1b
SADI C1 H1b C1 H1c
DFIX 0.98 C1 H1a
DFIX 0.98 C1 H1b
DFIX 0.98 C1 H1c
SIMU
DELU
L.S. 10
PLAN  4
SIZE 0.05 0.07 0.07
TEMP -173.15
CONF
LIST 4
MORE -1
BOND $H
HTAB
fmap 2
acta
OMIT -4 2 13
OMIT -5 9 2
OMIT 18 2 2
OMIT -20 4 2
REM <olex2.extras>
REM <HklSrc "%.\\22_0577_06_a.hkl">
REM </olex2.extras>
WGHT    0.002300    6.836300
FVAR       0.38652
LI1   4    0.483131    0.566109    0.371456    11.00000    0.01700    0.03222 =
         0.01402   -0.00284    0.00638   -0.00107
CL1   3    0.390109    0.781673    0.265035    11.00000    0.01950    0.02724 =
         0.01745    0.00433    0.00371   -0.00280
O1    5    0.500000    0.417106    0.250000    10.50000    0.04085    0.01394 =
         0.01748    0.00000    0.01621    0.00000
S1    6    0.461682    0.230736    0.244912    10.50000    0.01360    0.01686 =
         0.01413   -0.00015    0.00627   -0.00026
C1    1    0.465221    0.120524    0.117672    11.00000    0.02746    0.01853 =
         0.01517   -0.00081    0.00450   -0.00187
H1A   2    0.462659   -0.005685    0.124898    11.00000    0.05246
H1B   2    0.439371    0.177966    0.032849    11.00000    0.05161
H1C   2    0.518621    0.120569    0.129094    11.00000    0.21324
O2    5    0.570732    0.585577    0.551607    11.00000    0.01107    0.02844 =
         0.01392    0.00029    0.00458   -0.00114
S2    6    0.659395    0.607851    0.634677    11.00000    0.01246    0.02133 =
         0.01379    0.00132    0.00517   -0.00138
C2    1    0.680905    0.817348    0.591832    11.00000    0.01887    0.02137 =
         0.01977    0.00008    0.00740   -0.00240
AFIX 137
H2A   2    0.659005    0.824918    0.496007    11.00000   -1.50000
H2B   2    0.738110    0.833830    0.633975    11.00000   -1.50000
H2C   2    0.657431    0.908521    0.621951    11.00000   -1.50000
AFIX   0
C3    1    0.702191    0.475087    0.558017    11.00000    0.02019    0.02597 =
         0.02382   -0.00186    0.01137   -0.00077
AFIX 137
H3A   2    0.694545    0.351352    0.571155    11.00000   -1.50000
H3B   2    0.758674    0.500205    0.597297    11.00000   -1.50000
H3C   2    0.676854    0.500799    0.463501    11.00000   -1.50000
AFIX   0
HKLF 4
REM  22_0577_06_a.res in C2/c
REM wR2 = 0.080803, GooF = S = 1.09263, Restrained GooF = 1.06827 for all data
REM R1 = 0.035218 for 1166 Fo > 4sig(Fo) and 0.050609 for all 1417 data
REM 92 parameters refined using 68 restraints
END
WGHT      0.0023      6.8362
REM Instructions for potential hydrogen bonds
EQIV $3 -x+1, y-1, -z+1/2
HTAB C1 Cl1_$3
EQIV $4 x, -y+1, z-1/2
HTAB C1 Cl1_$4
EQIV $2 -x+1, y, -z+1/2
HTAB C2 Cl1_$2
EQIV $5 x+1/2, -y+3/2, z+1/2
HTAB C2 Cl1_$5
HTAB C3 Cl1_$5
REM Highest difference peak  0.461,  deepest hole -0.389,  1-sigma level  0.080
Q1    1   0.4159  0.1565  0.1259  11.00000  0.05    0.46
Q2    1   0.4458  0.4074  0.1861  11.00000  0.05    0.35
Q3    1   0.6635  0.2994  0.5832  11.00000  0.05    0.32
Q4    1   0.7143  0.8598  0.6511  11.00000  0.05    0.32
  REM The information below was added by Olex2.
  REM
  REM R1 = 0.035218 for 1166 Fo > 4sig(Fo) and 0.050609 for all 11067 data
  REM n/a parameters refined using n/a restraints
  REM Highest difference peak 0.46, deepest hole -0.39
  REM Mean Shift 0, Max Shift 0.001.
  REM +++ Tabular Listing of Refinement Information +++
  REM R1_all = 0.050609
  REM R1_gt = 0.035218
  REM wR_ref = 0.080803
  REM GOOF = 1.09263
  REM Shift_max = 0.001
  REM Shift_mean = 0
  REM Reflections_all = 11067
  REM Reflections_gt = 1166
  REM Parameters = n/a
  REM Hole = -0.39
  REM Peak = 0.46
  REM Flack = n/a
;
data_Tetragonal
_audit_creation_method
;
Olex2 1.3
(compiled Nov 21 2019 18:26:39 for OlexSys, GUI svn.r6003)
;
_chemical_name_systematic
;
<i>catena</i>-Poly[lithium(I)-\m-chlorido-\m-(dimethyl
sulfoxide)-\k^2^<i>O</i>:<i>O</i>]
;
_chemical_name_common     ?
_chemical_formula_moiety     'C2 H6 Cl Li O S'
_chemical_formula_sum     'C2 H6 Cl Li O S'
_chemical_formula_iupac     '[Li Cl (C2 H6 O S)]'
_chemical_formula_weight     120.52
_chemical_melting_point     ?
_space_group_crystal_system     tetragonal
_space_group_name_H-M_alt     'I 41/a'
_space_group_name_Hall     '-I 4ad'
loop_
    _space_group_symop_operation_xyz
    'x, y, z'
    '-x+1/2, -y, z+1/2'
    '-y+3/4, x+1/4, z+1/4'
    'y+3/4, -x+3/4, z+3/4'
    'x+1/2, y+1/2, z+1/2'
    '-x+1, -y+1/2, z+1'
    '-y+5/4, x+3/4, z+3/4'
    'y+5/4, -x+5/4, z+5/4'
    '-x, -y, -z'
    'x-1/2, y, -z-1/2'
    'y-3/4, -x-1/4, -z-1/4'
    '-y-3/4, x-3/4, -z-3/4'
    '-x+1/2, -y+1/2, -z+1/2'
    'x, y+1/2, -z'
    'y-1/4, -x+1/4, -z+1/4'
    '-y-1/4, x-1/4, -z-1/4'
_cell_length_a     14.2411(14)
_cell_length_b     14.2411(14)
_cell_length_c     10.8809(16)
_cell_angle_alpha     90
_cell_angle_beta     90
_cell_angle_gamma     90
_cell_volume     2206.7(5)
_cell_formula_units_Z     16
_cell_measurement_reflns_used     6535
_cell_measurement_theta_min     4.39
_cell_measurement_theta_max     72.28
_cell_measurement_temperature     100.0
_exptl_crystal_description     octahedron
_exptl_crystal_colour     'clear colourless'
_exptl_crystal_size_max     0.4
_exptl_crystal_size_mid     0.4
_exptl_crystal_size_min     0.4
_exptl_crystal_density_diffrn     1.451
_exptl_crystal_density_meas     ?
_exptl_crystal_density_method     ?
_exptl_crystal_F_000     992
_exptl_absorpt_coefficient_mu     8.486
_exptl_absorpt_correction_type     multi-scan
_exptl_absorpt_process_details
;
(SADABS; Krause <i>et al.</i>,  2015)
;
_exptl_absorpt_correction_T_min     0.5126
_exptl_absorpt_correction_T_max     0.7536
_diffrn_ambient_temperature     100.0
_diffrn_source     ?
_diffrn_source_power     0.05
_diffrn_source_voltage     50.0
_diffrn_source_current     1.0
_diffrn_radiation_type     CuK\a
_diffrn_radiation_wavelength     1.54178
_diffrn_measurement_device_type     'Bruker APEXII CCD'
_diffrn_measurement_method     '\f and \w scans'
_diffrn_detector_area_resol_mean     ?
loop_
    _diffrn_refln_index_h
    _diffrn_refln_index_k
    _diffrn_refln_index_l
    1 1 0
    2 -2 0
    2 2 0
    -3 -1 0
    -3 1 0
    3 -1 0
    3 3 0
    3 -3 0
    4 4 0
    4 -4 0
    5 3 0
    3 -5 0
    -5 -3 0
    -5 -1 0
    1 -5 0
    5 -1 0
    -5 1 0
    5 -3 0
    3 5 0
    5 5 0
    5 5 0
    5 -5 0
    6 4 0
    4 -6 0
    -6 0 0
    2 6 0
    6 -2 0
    -6 2 0
    6 -4 0
    4 6 0
    4 6 0
    6 6 0
    6 -6 0
    5 -7 0
    5 -7 0
    3 -7 0
    7 3 0
    3 -7 0
    -7 -1 0
    1 7 0
    -7 1 0
    7 -3 0
    3 7 0
    3 7 0
    7 -5 0
    5 7 0
    5 7 0
    7 7 0
    -7 -7 0
    -7 7 0
    7 -7 0
    7 7 0
    -7 -7 0
    -7 7 0
    7 7 0
    -8 -6 0
    -6 8 0
    -6 8 0
    6 -8 0
    8 6 0
    6 -8 0
    -8 -6 0
    -6 8 0
    8 6 0
    8 6 0
    8 4 0
    -4 8 0
    4 -8 0
    4 -8 0
    -8 -4 0
    8 2 0
    2 -8 0
    -8 0 0
    -8 4 0
    6 8 0
    6 8 0
    -6 -8 0
    -8 6 0
    6 8 0
    -8 8 0
    -8 -8 0
    -8 8 0
    8 8 0
    -8 -8 0
    8 8 0
    9 7 0
    -7 9 0
    -9 -7 0
    9 7 0
    9 7 0
    -7 9 0
    -7 9 0
    -9 -7 0
    -9 -5 0
    9 5 0
    -5 9 0
    -5 9 0
    -9 -5 0
    9 5 0
    -5 9 0
    5 -9 0
    9 5 0
    -3 9 0
    9 3 0
    -9 -3 0
    3 -9 0
    9 3 0
    9 1 0
    -1 9 0
    -9 -1 0
    -1 9 0
    1 -9 0
    -9 1 0
    1 9 0
    3 9 0
    3 9 0
    -9 3 0
    -9 5 0
    5 9 0
    -5 -9 0
    5 9 0
    7 9 0
    7 9 0
    7 9 0
    7 9 0
    -9 7 0
    -9 -9 0
    -9 -9 0
    -9 9 0
    9 9 0
    -9 9 0
    9 9 0
    -8 10 0
    10 8 0
    -10 -8 0
    -8 10 0
    10 8 0
    -10 -8 0
    10 6 0
    -6 10 0
    -6 10 0
    -10 -6 0
    10 6 0
    10 6 0
    -10 -6 0
    -4 10 0
    -4 10 0
    4 -10 0
    10 4 0
    10 4 0
    -10 -4 0
    -4 10 0
    -10 -4 0
    10 4 0
    10 2 0
    -10 -2 0
    -10 -2 0
    -2 10 0
    10 2 0
    -2 10 0
    10 2 0
    -10 -2 0
    2 -10 0
    0 -10 0
    10 0 0
    -10 2 0
    2 10 0
    -10 2 0
    2 10 0
    2 10 0
    4 10 0
    -4 -10 0
    4 10 0
    -10 4 0
    6 10 0
    6 10 0
    -6 -10 0
    6 10 0
    -8 -10 0
    8 10 0
    8 10 0
    -10 8 0
    10 10 0
    -10 -10 0
    -10 -10 0
    -11 -9 0
    -9 11 0
    -11 -9 0
    -9 11 0
    11 9 0
    -7 11 0
    -7 11 0
    -11 -7 0
    -7 11 0
    11 7 0
    11 7 0
    -11 -7 0
    -11 -5 0
    11 5 0
    11 5 0
    -5 11 0
    -5 11 0
    -5 11 0
    -11 -5 0
    -3 11 0
    -3 11 0
    11 3 0
    11 3 0
    -11 -3 0
    -11 -1 0
    11 1 0
    11 -1 0
    -11 1 0
    -11 1 0
    1 11 0
    3 11 0
    -11 3 0
    3 11 0
    3 11 0
    -3 -11 0
    -5 -11 0
    5 11 0
    5 11 0
    -11 5 0
    5 11 0
    -11 7 0
    -7 -11 0
    7 11 0
    7 11 0
    -11 9 0
    -9 -11 0
    9 11 0
    -11 11 0
    11 11 0
    -11 -11 0
    -12 -10 0
    -10 12 0
    12 10 0
    -12 -8 0
    -8 12 0
    12 8 0
    -12 -8 0
    -8 12 0
    -12 -6 0
    12 4 0
    -12 -4 0
    12 4 0
    -4 12 0
    -12 -4 0
    -4 12 0
    12 2 0
    -12 -2 0
    -12 -2 0
    -2 12 0
    -2 12 0
    -12 -2 0
    0 12 0
    0 12 0
    12 0 0
    -12 0 0
    2 12 0
    -2 -12 0
    2 12 0
    2 12 0
    12 -2 0
    -12 2 0
    4 12 0
    12 -4 0
    4 12 0
    -4 -12 0
    4 12 0
    6 12 0
    -12 6 0
    8 12 0
    8 12 0
    -8 -12 0
    -12 10 0
    10 12 0
    -10 -12 0
    12 12 0
    -12 -12 0
    13 11 0
    -11 13 0
    -13 -11 0
    -13 -9 0
    13 9 0
    13 7 0
    -7 13 0
    13 7 0
    -7 13 0
    -7 13 0
    -13 -7 0
    -13 -5 0
    -5 13 0
    -5 13 0
    -13 -5 0
    13 5 0
    13 5 0
    -3 13 0
    13 3 0
    -13 -3 0
    -3 13 0
    -1 13 0
    -1 13 0
    -13 -1 0
    13 1 0
    1 13 0
    -13 1 0
    1 13 0
    13 -1 0
    3 13 0
    3 13 0
    -13 3 0
    5 13 0
    -5 -13 0
    -13 5 0
    5 13 0
    5 13 0
    7 13 0
    -7 -13 0
    7 13 0
    -13 7 0
    -13 9 0
    -9 -13 0
    9 13 0
    -11 -13 0
    -13 11 0
    11 13 0
    -14 -10 0
    -8 14 0
    -14 -8 0
    14 8 0
    -6 14 0
    14 6 0
    14 4 0
    -4 14 0
    14 4 0
    -4 14 0
    -2 14 0
    -14 -2 0
    -2 14 0
    -14 0 0
    14 0 0
    0 14 0
    0 14 0
    2 14 0
    14 -2 0
    2 14 0
    4 14 0
    4 14 0
    -14 4 0
    -4 -14 0
    -6 -14 0
    6 14 0
    -14 6 0
    6 14 0
    8 14 0
    -8 -14 0
    -14 8 0
    8 14 0
    10 14 0
    -10 -14 0
    15 9 0
    -7 15 0
    15 7 0
    -5 15 0
    -5 15 0
    15 5 0
    -3 15 0
    -3 15 0
    15 3 0
    -15 -1 0
    -1 15 0
    15 1 0
    -1 15 0
    15 -1 0
    1 15 0
    -15 1 0
    1 15 0
    3 15 0
    -15 3 0
    3 15 0
    5 15 0
    -5 -15 0
    5 15 0
    -15 5 0
    7 15 0
    -7 -15 0
    -15 7 0
    -15 9 0
    -9 -15 0
    -6 16 0
    16 6 0
    -4 16 0
    -4 16 0
    -2 16 0
    -2 16 0
    0 16 0
    0 16 0
    2 16 0
    2 16 0
    -16 2 0
    4 16 0
    -16 4 0
    4 16 0
    -4 -16 0
    -16 6 0
    6 16 0
    -6 -16 0
    -3 17 0
    -3 17 0
    -1 17 0
    -1 17 0
    1 17 0
    1 17 0
    3 17 0
    -17 3 0
    -1 0 -1
    -1 0 -1
    0 -1 -1
    0 -1 -1
    0 1 -1
    0 1 -1
    0 -1 1
    1 0 1
    0 -1 1
    0 1 1
    0 1 1
    1 0 1
    -1 0 1
    1 -2 -1
    -2 -1 -1
    -2 -1 -1
    -1 2 -1
    1 -2 1
    1 -2 1
    2 1 1
    2 1 1
    2 -3 -1
    -3 -2 -1
    2 -3 1
    3 2 1
    2 -3 1
    0 -3 -1
    -3 0 -1
    3 0 1
    3 0 1
    -3 0 1
    0 3 1
    -2 -3 -1
    -3 2 -1
    -2 -3 -1
    3 -2 -1
    2 3 1
    3 -2 1
    3 -2 1
    3 -4 -1
    -4 -3 -1
    3 -4 1
    4 3 1
    3 -4 1
    -4 -1 -1
    1 -4 -1
    -4 -1 1
    4 1 1
    1 -4 1
    4 1 1
    1 -4 1
    -4 1 -1
    -1 -4 -1
    1 4 1
    4 -1 1
    -4 1 1
    4 -1 1
    -4 3 -1
    3 4 -1
    -3 -4 -1
    4 -3 -1
    4 -3 1
    3 4 1
    5 4 -1
    4 -5 -1
    5 4 -1
    4 -5 -1
    4 -5 1
    4 -5 1
    -5 -2 -1
    2 -5 -1
    2 -5 1
    5 2 1
    2 -5 1
    -5 -2 1
    0 -5 -1
    -5 0 -1
    -5 0 1
    5 0 1
    -5 2 -1
    5 -2 -1
    -2 -5 -1
    2 5 1
    5 -2 1
    5 -2 1
    5 -4 -1
    4 5 -1
    4 5 1
    4 5 1
    5 -4 1
    5 -6 -1
    6 5 -1
    5 -6 -1
    6 5 1
    5 -6 1
    3 -6 -1
    3 -6 -1
    -6 -3 1
    3 -6 1
    3 -6 1
    1 -6 -1
    -6 -1 -1
    1 -6 1
    -6 -1 1
    -6 1 -1
    -6 1 1
    6 -1 1
    3 6 -1
    3 6 -1
    -6 3 -1
    6 -3 -1
    3 6 1
    6 -3 1
    3 6 1
    5 6 -1
    5 6 -1
    6 -5 -1
    6 -5 1
    5 6 1
    6 -7 -1
    -7 -6 -1
    7 6 -1
    6 -7 -1
    -6 7 1
    6 -7 1
    7 6 1
    7 4 -1
    4 -7 -1
    4 -7 -1
    7 4 1
    4 -7 1
    4 -7 1
    4 -7 1
    2 -7 -1
    7 2 -1
    -7 -2 1
    2 -7 1
    0 -7 -1
    0 -7 1
    -7 0 1
    2 7 -1
    2 7 1
    7 -2 1
    4 7 -1
    4 7 1
    7 -4 1
    4 7 1
    7 -6 -1
    6 7 -1
    6 7 -1
    -6 -7 -1
    7 -6 -1
    6 7 -1
    6 7 1
    7 -6 1
    -8 -7 -1
    8 7 -1
    8 7 -1
    -8 -7 -1
    -7 8 -1
    8 7 -1
    7 -8 -1
    -7 8 -1
    -7 8 1
    -7 8 1
    8 7 1
    -8 -7 1
    8 7 1
    -8 -7 1
    -7 8 1
    8 7 1
    8 5 -1
    -8 -5 -1
    8 5 -1
    5 -8 -1
    -8 -5 -1
    8 5 1
    5 -8 1
    -5 8 1
    5 -8 1
    -5 8 1
    8 5 1
    -8 -5 1
    8 5 1
    -5 8 1
    3 -8 -1
    8 3 -1
    8 3 1
    8 3 1
    8 1 -1
    1 -8 -1
    1 -8 1
    -8 -1 1
    1 8 -1
    -5 -8 -1
    5 8 -1
    5 8 1
    5 8 1
    8 -5 1
    5 8 1
    -7 -8 -1
    -7 -8 -1
    7 8 -1
    -8 7 -1
    -8 7 -1
    7 8 -1
    7 8 -1
    -7 -8 1
    -7 -8 1
    -8 7 1
    7 8 1
    7 8 1
    9 8 -1
    9 8 -1
    -9 -8 -1
    -9 -8 -1
    -8 9 -1
    -8 9 -1
    9 8 -1
    -8 9 1
    -9 -8 1
    -8 9 1
    9 8 1
    9 8 1
    -8 9 1
    -9 -8 1
    -9 -6 -1
    9 6 -1
    -6 9 -1
    -6 9 -1
    -9 -6 -1
    9 6 -1
    9 6 -1
    -9 -6 1
    -9 -6 1
    9 6 1
    -6 9 1
    -6 9 1
    -6 9 1
    9 6 1
    9 6 1
    -4 9 -1
    9 4 -1
    4 -9 -1
    -9 -4 -1
    -4 9 -1
    9 4 -1
    9 4 -1
    -9 -4 -1
    -4 9 1
    9 4 1
    -9 -4 1
    -9 -4 1
    -4 9 1
    9 4 1
    9 4 1
    4 -9 1
    -9 -2 -1
    9 2 -1
    -2 9 -1
    2 -9 -1
    9 2 1
    2 -9 1
    -9 -2 1
    0 9 -1
    -9 0 -1
    9 0 -1
    -9 0 1
    0 -9 1
    0 9 1
    2 9 -1
    2 9 1
    2 9 1
    -9 2 1
    -9 2 1
    4 9 -1
    4 9 -1
    -9 4 -1
    -9 4 1
    4 9 1
    4 9 1
    4 9 1
    6 9 -1
    6 9 -1
    -9 6 -1
    -6 -9 -1
    6 9 -1
    9 -6 -1
    6 9 1
    6 9 1
    6 9 1
    -6 -9 1
    8 9 -1
    -9 8 -1
    -8 -9 -1
    8 9 -1
    -8 -9 -1
    -9 8 -1
    8 9 -1
    -9 8 1
    -8 -9 1
    8 9 1
    -8 -9 1
    10 9 -1
    -9 10 -1
    10 9 -1
    -9 10 -1
    10 9 -1
    10 9 1
    -10 -9 1
    -10 -7 -1
    10 7 -1
    -7 10 -1
    10 7 -1
    -7 10 -1
    -7 10 -1
    10 7 -1
    -10 -7 -1
    10 7 1
    -7 10 1
    -7 10 1
    -10 -7 1
    10 7 1
    -7 10 1
    -10 -7 1
    10 5 -1
    10 5 -1
    -10 -5 -1
    10 5 -1
    -5 10 -1
    -5 10 -1
    10 5 1
    10 5 1
    -10 -5 1
    3 -10 -1
    10 3 -1
    -3 10 -1
    -10 -3 -1
    -3 10 -1
    10 3 -1
    -10 -3 -1
    10 3 -1
    -3 10 1
    -3 10 1
    -10 -3 1
    10 3 1
    10 3 1
    -10 -3 1
    3 -10 1
    -3 10 1
    1 -10 -1
    -10 -1 -1
    -1 10 -1
    10 1 -1
    -1 10 -1
    -10 -1 -1
    10 1 -1
    -10 -1 1
    -1 10 1
    10 1 1
    -10 -1 1
    1 -10 1
    -1 10 1
    1 10 -1
    10 -1 -1
    -10 1 -1
    1 10 -1
    1 10 1
    -10 1 1
    1 10 1
    1 10 1
    10 -1 1
    3 10 -1
    -10 3 -1
    3 10 -1
    -3 -10 -1
    3 10 1
    10 -3 1
    -10 3 1
    3 10 1
    -10 3 1
    3 10 1
    -5 -10 -1
    5 10 -1
    5 10 -1
    5 10 -1
    -10 5 -1
    -10 5 1
    5 10 1
    5 10 1
    5 10 1
    7 10 -1
    7 10 -1
    7 10 -1
    -7 -10 -1
    -7 -10 1
    -10 7 1
    7 10 1
    7 10 1
    9 10 -1
    9 10 -1
    9 10 1
    -9 -10 1
    -11 -10 -1
    11 10 -1
    11 10 1
    -11 -10 1
    -11 -10 1
    11 8 -1
    -11 -8 -1
    11 8 -1
    11 8 -1
    -8 11 -1
    -8 11 -1
    11 8 1
    -8 11 1
    -11 -8 1
    -8 11 1
    -11 -8 1
    -6 11 -1
    -11 -6 -1
    -11 -6 -1
    11 6 -1
    11 6 -1
    -6 11 -1
    11 6 -1
    -6 11 -1
    -6 11 1
    -11 -6 1
    11 6 1
    -6 11 1
    -6 11 1
    -11 -6 1
    11 6 1
    -4 11 -1
    -11 -4 -1
    11 4 -1
    11 4 -1
    -4 11 -1
    -11 -4 -1
    11 4 -1
    -4 11 1
    11 4 1
    -11 -4 1
    -4 11 1
    -11 -4 1
    11 4 1
    -11 -2 -1
    -2 11 -1
    -11 -2 -1
    -11 -2 -1
    11 2 -1
    -11 -2 1
    -11 -2 1
    -11 -2 1
    -2 11 1
    -2 11 1
    11 2 1
    11 2 1
    -11 0 -1
    0 11 -1
    11 0 -1
    -11 0 1
    11 0 1
    2 11 -1
    11 -2 -1
    2 11 -1
    11 -2 1
    2 11 1
    2 11 1
    2 11 1
    -4 -11 -1
    4 11 -1
    4 11 -1
    4 11 -1
    4 11 1
    4 11 1
    4 11 1
    -4 -11 1
    -11 4 1
    -11 6 -1
    6 11 -1
    6 11 -1
    -6 -11 -1
    6 11 -1
    6 11 1
    6 11 1
    -11 6 1
    -6 -11 1
    6 11 1
    -8 -11 -1
    8 11 -1
    -11 8 -1
    8 11 -1
    -11 8 1
    8 11 1
    -8 -11 1
    8 11 1
    10 11 -1
    -10 -11 -1
    -10 -11 1
    -11 10 1
    -10 -11 1
    10 11 1
    12 11 -1
    -11 12 -1
    -12 -11 -1
    -11 12 1
    12 11 1
    -12 -11 1
    -12 -9 -1
    12 9 -1
    -9 12 -1
    -12 -9 1
    12 9 1
    -9 12 1
    -12 -9 1
    -7 12 -1
    12 7 -1
    12 7 -1
    -12 -7 -1
    -7 12 1
    12 7 1
    -12 -7 1
    -7 12 1
    -12 -7 1
    -7 12 1
    -5 12 -1
    12 5 -1
    -12 -5 -1
    12 5 -1
    12 5 -1
    -5 12 -1
    -12 -5 -1
    12 5 1
    -12 -5 1
    -5 12 1
    -12 -5 1
    -5 12 1
    -5 12 1
    12 5 1
    12 3 -1
    12 3 -1
    -3 12 -1
    -3 12 -1
    12 3 -1
    -12 -3 -1
    -12 -3 -1
    -12 -3 -1
    -12 -3 1
    -12 -3 1
    -3 12 1
    -3 12 1
    12 3 1
    12 3 1
    -1 12 -1
    -12 -1 -1
    12 1 -1
    -12 -1 1
    -1 12 1
    -12 -1 1
    -1 12 1
    12 1 1
    1 12 -1
    12 -1 -1
    1 12 -1
    -12 1 -1
    1 12 -1
    1 12 1
    1 12 1
    12 -1 1
    -12 1 1
    -12 1 1
    12 -3 -1
    -12 3 -1
    3 12 -1
    3 12 -1
    3 12 -1
    -3 -12 -1
    3 12 1
    3 12 1
    -3 -12 1
    -12 3 1
    3 12 1
    12 -3 1
    5 12 -1
    5 12 -1
    5 12 -1
    -5 -12 -1
    5 12 1
    -5 -12 1
    5 12 1
    5 12 1
    7 12 -1
    -12 7 -1
    7 12 -1
    -7 -12 -1
    -7 -12 1
    7 12 1
    -12 7 1
    7 12 1
    -9 -12 -1
    9 12 -1
    9 12 -1
    -12 9 -1
    9 12 1
    -12 9 1
    -9 -12 1
    11 12 -1
    -11 -12 -1
    -12 11 -1
    -11 -12 1
    -12 11 1
    11 12 1
    13 10 -1
    -13 -10 -1
    13 10 1
    -13 -10 1
    -13 -8 -1
    13 8 -1
    13 8 1
    -13 -8 1
    -8 13 1
    -13 -8 1
    -13 -6 -1
    13 6 -1
    13 6 -1
    -6 13 -1
    -6 13 -1
    -13 -6 1
    13 6 1
    -6 13 1
    -6 13 1
    -13 -6 1
    -13 -4 -1
    13 4 -1
    -4 13 -1
    -4 13 -1
    -13 -4 1
    -4 13 1
    -13 -4 1
    -4 13 1
    13 4 1
    -2 13 -1
    -2 13 -1
    13 2 -1
    -2 13 1
    -13 -2 1
    -2 13 1
    13 2 1
    0 13 -1
    -13 0 -1
    13 0 -1
    0 13 -1
    -13 0 1
    -13 0 1
    13 0 1
    0 13 1
    0 13 1
    2 13 -1
    13 -2 -1
    -13 2 -1
    2 13 -1
    2 13 1
    13 -2 1
    2 13 1
    -13 2 1
    4 13 -1
    13 -4 -1
    -4 -13 -1
    4 13 -1
    -13 4 -1
    4 13 -1
    -4 -13 1
    4 13 1
    4 13 1
    4 13 1
    6 13 -1
    -6 -13 -1
    6 13 -1
    6 13 -1
    6 13 1
    6 13 1
    -6 -13 1
    -13 6 1
    6 13 1
    8 13 -1
    -8 -13 -1
    8 13 -1
    -13 8 -1
    -8 -13 1
    8 13 1
    8 13 1
    10 13 -1
    -13 10 -1
    -10 -13 -1
    -13 10 1
    10 13 1
    -10 -13 1
    14 9 -1
    -14 -9 -1
    14 9 1
    -14 -9 1
    -14 -7 -1
    -7 14 -1
    14 7 -1
    14 7 1
    -7 14 1
    -14 -7 1
    14 5 -1
    -5 14 -1
    -5 14 -1
    14 5 1
    -14 -5 1
    -5 14 1
    -5 14 1
    14 3 -1
    -3 14 -1
    -3 14 -1
    -3 14 1
    -14 -3 1
    14 3 1
    -3 14 1
    14 3 1
    -1 14 -1
    14 1 -1
    -14 -1 -1
    -1 14 -1
    -1 14 1
    -1 14 1
    14 1 1
    14 -1 -1
    1 14 -1
    -14 1 -1
    1 14 -1
    1 14 1
    14 -1 1
    1 14 1
    -14 1 1
    3 14 -1
    3 14 -1
    -3 -14 -1
    -14 3 -1
    14 -3 -1
    -3 -14 1
    3 14 1
    3 14 1
    -14 3 1
    5 14 -1
    5 14 -1
    -5 -14 -1
    5 14 -1
    -14 5 -1
    -14 5 1
    -5 -14 1
    5 14 1
    5 14 1
    -14 7 -1
    7 14 -1
    -7 -14 -1
    7 14 -1
    -7 -14 1
    7 14 1
    -14 7 1
    7 14 1
    -9 -14 -1
    -14 9 -1
    9 14 -1
    9 14 1
    -14 9 1
    -9 -14 1
    15 8 -1
    -8 15 -1
    15 8 1
    -6 15 -1
    15 6 -1
    -6 15 1
    15 6 1
    -6 15 1
    -4 15 -1
    15 4 -1
    15 4 1
    -4 15 1
    -2 15 -1
    -2 15 -1
    -2 15 1
    -2 15 1
    0 15 -1
    -15 0 -1
    0 15 -1
    15 0 -1
    0 15 1
    -15 0 1
    0 15 1
    2 15 -1
    2 15 -1
    2 15 1
    2 15 1
    4 15 -1
    -4 -15 -1
    -15 4 -1
    4 15 -1
    -4 -15 1
    4 15 1
    -15 6 -1
    -6 -15 -1
    6 15 -1
    -6 -15 1
    6 15 1
    -15 6 1
    -15 8 -1
    -8 -15 -1
    -8 -15 1
    -15 8 1
    -7 16 -1
    -5 16 -1
    -5 16 -1
    16 5 1
    -5 16 1
    -5 16 1
    -3 16 -1
    -3 16 -1
    -3 16 1
    -3 16 1
    -1 16 -1
    -1 16 -1
    -1 16 1
    -1 16 1
    -16 1 -1
    1 16 -1
    1 16 -1
    1 16 1
    1 16 1
    3 16 -1
    -16 3 -1
    3 16 -1
    3 16 1
    3 16 1
    -16 5 -1
    5 16 -1
    -16 5 1
    -5 -16 1
    -7 -16 1
    -16 7 1
    -4 17 -1
    -2 17 -1
    -2 17 -1
    -2 17 1
    -2 17 1
    0 17 -1
    0 17 -1
    0 17 1
    0 17 1
    2 17 -1
    2 17 -1
    2 17 1
    4 17 -1
    -17 4 -1
    -17 4 1
    4 17 1
    0 0 -2
    0 0 -2
    0 0 2
    0 0 2
    0 -2 -2
    -2 0 -2
    2 0 -2
    0 2 -2
    -2 0 -2
    0 -2 -2
    2 0 2
    2 0 2
    0 -2 2
    0 2 2
    0 -2 2
    -2 2 -2
    2 -2 -2
    2 2 -2
    2 -2 -2
    -2 2 -2
    -2 -2 -2
    -2 -2 -2
    2 2 2
    2 -2 2
    2 -2 2
    -2 -2 2
    2 2 2
    1 3 -2
    -3 1 -2
    -1 -3 -2
    -3 1 -2
    -1 -3 -2
    3 -1 2
    1 3 2
    3 -1 2
    -1 -3 2
    2 -4 -2
    -4 -2 -2
    2 -4 2
    4 2 2
    0 -4 -2
    0 -4 -2
    -4 0 -2
    -4 0 2
    0 -4 2
    -4 0 2
    4 0 2
    4 0 2
    0 4 2
    2 4 -2
    -2 -4 -2
    -2 -4 -2
    -4 2 -2
    4 -2 2
    2 4 2
    4 -2 2
    -4 -4 -2
    4 -4 -2
    4 -4 -2
    4 -4 2
    4 -4 2
    3 -5 -2
    3 -5 2
    3 -5 2
    1 -5 -2
    5 1 2
    1 -5 2
    -5 1 -2
    5 -1 2
    1 5 2
    -3 -5 -2
    3 5 -2
    3 5 -2
    3 5 2
    5 -3 2
    5 -5 -2
    5 5 -2
    5 -5 2
    6 4 -2
    4 -6 -2
    4 -6 -2
    4 -6 2
    4 -6 2
    2 -6 -2
    6 2 -2
    2 -6 2
    -6 -2 2
    0 -6 -2
    0 -6 2
    6 0 2
    -2 -6 -2
    2 6 -2
    6 -2 2
    2 6 2
    4 6 -2
    4 6 -2
    6 -4 2
    6 6 -2
    6 -6 -2
    -6 -6 -2
    6 6 2
    6 -6 2
    7 5 -2
    5 -7 -2
    7 5 2
    5 -7 2
    7 3 -2
    3 -7 -2
    3 -7 2
    7 1 -2
    1 -7 -2
    1 -7 2
    -7 -1 2
    3 7 -2
    7 -3 2
    5 7 -2
    7 -5 2
    5 7 2
    7 7 -2
    -7 -7 -2
    -7 -7 -2
    7 -7 -2
    -7 7 -2
    -7 7 -2
    7 7 -2
    7 7 2
    -7 7 2
    -7 -7 2
    7 -7 2
    -7 7 2
    6 -8 -2
    8 6 -2
    -8 -6 -2
    8 6 -2
    -8 -6 -2
    -6 8 -2
    -6 8 -2
    8 6 -2
    -6 8 2
    -8 -6 2
    -6 8 2
    8 6 2
    -6 8 2
    -8 -6 2
    8 6 2
    6 -8 2
    -8 -4 -2
    4 -8 -2
    8 4 -2
    -8 -4 -2
    4 -8 -2
    8 4 2
    -8 -4 2
    4 -8 2
    -4 8 2
    -4 8 2
    -4 8 2
    8 4 2
    2 -8 -2
    8 2 -2
    2 -8 2
    -8 -2 2
    0 8 -2
    8 0 -2
    0 -8 2
    8 -2 -2
    8 -2 2
    4 8 -2
    -8 4 -2
    4 8 2
    -8 4 2
    8 -4 2
    4 8 2
    -6 -8 -2
    6 8 -2
    6 8 -2
    8 -6 -2
    -8 6 -2
    8 -6 2
    -8 6 2
    -6 -8 2
    6 8 2
    8 8 -2
    8 8 -2
    8 8 -2
    -8 -8 -2
    8 8 2
    -8 8 2
    -8 8 2
    -8 -8 2
    -9 -7 -2
    9 7 -2
    -9 -7 -2
    9 7 -2
    9 7 -2
    -7 9 -2
    -7 9 2
    9 7 2
    -9 -7 2
    -9 -7 2
    -7 9 2
    9 5 -2
    -5 9 -2
    9 5 -2
    -9 -5 -2
    9 5 -2
    -5 9 -2
    -5 9 -2
    -9 -5 -2
    -5 9 2
    -5 9 2
    5 -9 2
    9 5 2
    -5 9 2
    -9 -5 2
    -9 -5 2
    9 5 2
    9 3 -2
    -9 -3 -2
    3 -9 -2
    -3 9 -2
    -9 -3 -2
    3 -9 -2
    9 3 -2
    -9 -3 -2
    3 -9 2
    -9 -3 2
    9 3 2
    -9 -3 2
    -3 9 2
    -3 9 2
    9 1 -2
    -9 -1 -2
    -1 9 -2
    9 1 -2
    1 -9 -2
    -9 -1 -2
    -1 9 2
    -9 -1 2
    1 -9 2
    1 9 -2
    9 -1 -2
    1 9 2
    9 -1 2
    -9 1 2
    1 9 2
    -1 -9 2
    -9 1 2
    3 9 -2
    -3 -9 -2
    3 9 2
    3 9 2
    3 9 2
    9 -3 2
    -9 3 2
    9 -3 2
    -3 -9 2
    9 -5 -2
    5 9 -2
    5 9 -2
    -5 -9 -2
    -9 5 2
    -5 -9 2
    5 9 2
    5 9 2
    9 -5 2
    5 9 2
    7 9 -2
    7 9 -2
    -7 -9 -2
    -9 7 -2
    -7 -9 2
    -7 -9 2
    7 9 2
    7 9 2
    7 9 2
    -9 7 2
    9 9 -2
    9 9 -2
    -9 9 -2
    9 9 -2
    -9 -9 -2
    -9 9 -2
    -9 -9 2
    9 9 2
    -9 -9 2
    -9 9 2
    -8 10 -2
    10 8 -2
    10 8 -2
    -10 -8 -2
    -8 10 -2
    10 8 -2
    -8 10 2
    -10 -8 2
    -8 10 2
    10 8 2
    -10 -8 2
    -6 10 -2
    10 6 -2
    -10 -6 -2
    10 6 -2
    -6 10 -2
    10 6 -2
    -10 -6 -2
    10 6 2
    -6 10 2
    -6 10 2
    -10 -6 2
    -6 10 2
    10 6 2
    -10 -6 2
    10 4 -2
    10 4 -2
    -10 -4 -2
    -4 10 -2
    10 4 2
    -10 -4 2
    -10 -4 2
    -4 10 2
    -4 10 2
    10 2 -2
    -10 -2 -2
    -2 10 -2
    -10 -2 -2
    2 -10 -2
    -10 -2 -2
    10 2 -2
    2 -10 2
    -10 -2 2
    -2 10 2
    10 2 2
    -2 10 2
    -10 -2 2
    -2 10 2
    10 2 2
    0 10 -2
    -10 0 -2
    -10 0 -2
    10 0 -2
    10 0 -2
    0 10 2
    0 10 2
    0 -10 2
    -10 0 2
    10 0 2
    -10 0 2
    -10 2 -2
    2 10 -2
    2 10 -2
    -2 -10 2
    -10 2 2
    2 10 2
    10 -2 2
    2 10 2
    2 10 2
    -10 2 2
    4 10 -2
    -4 -10 -2
    4 10 -2
    4 10 2
    4 10 2
    4 10 2
    -10 6 -2
    -6 -10 -2
    6 10 -2
    6 10 -2
    -6 -10 2
    6 10 2
    6 10 2
    -10 6 2
    6 10 2
    -8 -10 -2
    8 10 -2
    -10 8 -2
    8 10 -2
    -10 8 2
    -8 -10 2
    -8 -10 2
    8 10 2
    10 10 -2
    -10 -10 -2
    10 10 -2
    -10 10 -2
    -10 -10 2
    -10 -10 2
    -10 10 2
    10 10 2
    -9 11 -2
    -9 11 -2
    -11 -9 -2
    11 9 -2
    11 9 -2
    11 9 -2
    -11 -9 2
    -11 -9 2
    11 9 2
    -9 11 2
    11 7 -2
    11 7 -2
    -7 11 -2
    11 7 -2
    -11 -7 -2
    -11 -7 2
    -7 11 2
    -11 -7 2
    -7 11 2
    11 7 2
    -5 11 -2
    11 5 -2
    11 5 -2
    -5 11 -2
    -11 -5 -2
    11 5 -2
    -11 -5 2
    11 5 2
    -5 11 2
    -5 11 2
    11 5 2
    -11 -5 2
    -5 11 2
    -3 11 -2
    -11 -3 -2
    11 3 -2
    -3 11 -2
    11 3 -2
    11 3 -2
    11 3 2
    -11 -3 2
    11 3 2
    -11 -3 2
    -3 11 2
    -3 11 2
    -11 -1 -2
    11 1 -2
    -1 11 -2
    11 1 -2
    -1 11 -2
    -11 -1 2
    -1 11 2
    -11 -1 2
    11 1 2
    -1 11 2
    -11 1 -2
    1 11 -2
    1 11 -2
    -11 1 2
    1 11 2
    1 11 2
    3 11 -2
    3 11 -2
    3 11 -2
    3 11 2
    3 11 2
    3 11 2
    -11 3 2
    -11 3 2
    5 11 -2
    5 11 -2
    -11 5 -2
    -5 -11 -2
    5 11 -2
    -5 -11 2
    5 11 2
    5 11 2
    5 11 2
    -11 5 2
    -7 -11 -2
    7 11 -2
    7 11 -2
    -11 7 -2
    7 11 2
    -7 -11 2
    -11 7 2
    9 11 -2
    9 11 -2
    -9 -11 -2
    -11 9 -2
    -9 -11 2
    -9 -11 2
    9 11 2
    11 11 -2
    -11 -11 -2
    -11 11 -2
    -11 -11 2
    -11 -11 2
    11 11 2
    12 10 -2
    -12 -10 2
    -10 12 2
    -12 -10 2
    -12 -8 -2
    12 8 -2
    12 8 -2
    -8 12 -2
    12 8 -2
    -12 -8 2
    -12 -8 2
    -8 12 2
    12 8 2
    12 6 -2
    12 6 -2
    12 6 -2
    -6 12 -2
    -12 -6 -2
    -6 12 -2
    -12 -6 2
    -6 12 2
    -6 12 2
    12 6 2
    -12 -6 2
    -6 12 2
    -12 -4 -2
    -4 12 -2
    12 4 -2
    12 4 -2
    -4 12 -2
    12 4 -2
    -4 12 2
    -4 12 2
    12 4 2
    -4 12 2
    -12 -4 2
    -12 -4 2
    12 2 -2
    -2 12 -2
    12 2 -2
    -12 -2 -2
    -2 12 -2
    -12 -2 -2
    12 2 2
    -12 -2 2
    -2 12 2
    -2 12 2
    12 2 2
    0 12 -2
    0 12 -2
    12 0 -2
    -12 0 -2
    12 0 2
    0 12 2
    0 12 2
    -12 0 2
    -12 0 2
    2 12 -2
    12 -2 -2
    2 12 -2
    2 12 2
    -12 2 2
    2 12 2
    -12 2 2
    -4 -12 -2
    4 12 -2
    4 12 -2
    -12 4 -2
    4 12 2
    4 12 2
    4 12 2
    -4 -12 2
    -12 4 2
    6 12 -2
    -12 6 -2
    -6 -12 -2
    6 12 -2
    6 12 2
    -6 -12 2
    6 12 2
    6 12 2
    -12 6 2
    8 12 -2
    8 12 -2
    -8 -12 -2
    -12 8 -2
    -8 -12 2
    -12 8 2
    8 12 2
    -12 10 -2
    10 12 -2
    10 12 2
    -12 -12 -2
    12 12 -2
    -12 -12 2
    12 12 2
    -12 12 2
    13 11 -2
    13 11 2
    -13 -11 2
    -13 -9 -2
    13 9 -2
    -13 -9 2
    -13 -9 2
    13 9 2
    13 7 -2
    13 7 -2
    -13 -7 -2
    -7 13 -2
    -13 -7 2
    -7 13 2
    -7 13 2
    13 7 2
    -13 -7 2
    -13 -5 -2
    13 5 -2
    -5 13 -2
    13 5 -2
    13 5 2
    -13 -5 2
    -5 13 2
    -5 13 2
    -13 -5 2
    -13 -3 -2
    -3 13 -2
    13 3 -2
    -3 13 -2
    13 3 -2
    -3 13 2
    13 3 2
    -13 -3 2
    -1 13 -2
    13 1 -2
    -1 13 -2
    -1 13 2
    -13 -1 2
    -1 13 2
    1 13 -2
    1 13 -2
    -13 1 -2
    -13 1 2
    1 13 2
    -13 1 2
    1 13 2
    3 13 -2
    13 -3 -2
    -3 -13 -2
    3 13 -2
    -13 3 -2
    -3 -13 2
    -13 3 2
    3 13 2
    3 13 2
    -13 5 -2
    -5 -13 -2
    5 13 -2
    5 13 -2
    5 13 -2
    5 13 2
    -5 -13 2
    -13 5 2
    5 13 2
    5 13 2
    -13 7 -2
    -7 -13 -2
    7 13 -2
    7 13 -2
    -7 -13 2
    7 13 2
    7 13 2
    9 13 -2
    -9 -13 -2
    9 13 2
    -9 -13 2
    -13 9 2
    -13 11 -2
    -13 11 2
    14 10 -2
    -14 -10 -2
    14 10 2
    -8 14 -2
    14 8 -2
    -14 -8 -2
    14 8 2
    -14 -8 2
    14 6 -2
    -6 14 -2
    -14 -6 -2
    14 6 -2
    -6 14 -2
    -6 14 2
    -14 -6 2
    14 6 2
    14 4 -2
    -4 14 -2
    14 4 -2
    -4 14 -2
    -4 14 2
    14 4 2
    -14 -4 2
    -4 14 2
    -2 14 -2
    14 2 -2
    -2 14 -2
    -2 14 2
    -14 -2 2
    -2 14 2
    0 14 -2
    14 0 -2
    -14 0 -2
    0 14 -2
    0 14 2
    0 14 2
    2 14 -2
    14 -2 -2
    2 14 -2
    -14 2 -2
    -2 -14 2
    2 14 2
    2 14 2
    -14 2 2
    4 14 -2
    4 14 -2
    -4 -14 -2
    -14 4 -2
    4 14 -2
    -14 4 2
    -4 -14 2
    4 14 2
    4 14 2
    -6 -14 -2
    6 14 -2
    -14 6 -2
    6 14 2
    -14 6 2
    6 14 2
    8 14 -2
    -8 -14 -2
    -14 8 -2
    8 14 2
    -14 8 2
    -8 -14 2
    -14 10 -2
    10 14 -2
    -10 -14 -2
    -14 10 2
    -10 -14 2
    15 7 -2
    -7 15 -2
    15 7 2
    15 5 -2
    -5 15 -2
    -5 15 -2
    -5 15 2
    15 5 2
    -5 15 2
    -3 15 -2
    -3 15 2
    15 3 2
    -3 15 2
    -1 15 -2
    -1 15 -2
    15 1 -2
    -1 15 2
    -1 15 2
    -15 1 -2
    15 -1 -2
    1 15 -2
    1 15 -2
    1 15 2
    -15 1 2
    1 15 2
    -15 3 -2
    15 -3 -2
    3 15 -2
    -3 -15 2
    3 15 2
    3 15 2
    5 15 -2
    -15 5 -2
    -5 -15 -2
    -5 -15 2
    5 15 2
    5 15 2
    -15 7 -2
    -7 -15 2
    -6 16 -2
    16 6 2
    -6 16 2
    -4 16 -2
    16 4 -2
    -4 16 -2
    -4 16 2
    -4 16 2
    -2 16 -2
    -2 16 -2
    -2 16 2
    -2 16 2
    0 16 -2
    16 0 -2
    0 16 -2
    0 16 2
    0 16 2
    2 16 -2
    -16 2 -2
    2 16 -2
    2 16 2
    2 16 2
    -16 2 2
    -16 4 -2
    4 16 -2
    4 16 -2
    4 16 2
    4 16 2
    -4 -16 2
    -16 4 2
    -16 6 -2
    6 16 -2
    -6 -16 2
    -3 17 -2
    -3 17 -2
    -3 17 2
    -1 17 -2
    -1 17 2
    -1 17 2
    1 17 -2
    1 17 -2
    1 17 2
    3 17 -2
    3 17 2
    3 17 2
    0 -1 -3
    1 0 -3
    -1 0 -3
    0 -1 -3
    1 0 -3
    -1 0 -3
    0 1 -3
    0 1 -3
    -1 0 3
    1 0 3
    0 -1 3
    0 1 3
    -1 0 3
    1 0 3
    0 -1 3
    0 1 3
    -2 -1 -3
    -1 2 -3
    -1 2 -3
    1 -2 -3
    1 -2 -3
    2 1 -3
    -2 -1 -3
    1 -2 3
    1 -2 3
    2 1 3
    2 1 3
    -2 -1 3
    -1 2 3
    -1 -2 -3
    -1 -2 -3
    2 -1 -3
    -2 1 -3
    2 -1 -3
    1 2 -3
    -2 1 -3
    1 2 3
    2 -1 3
    -1 -2 3
    -2 1 3
    2 -1 3
    1 2 3
    -2 3 -3
    2 -3 -3
    -3 -2 -3
    2 -3 3
    2 -3 3
    3 2 3
    3 2 3
    0 -3 -3
    -3 0 -3
    -3 0 -3
    3 0 -3
    0 3 -3
    0 -3 -3
    3 0 3
    -3 0 3
    3 0 3
    0 3 3
    0 -3 3
    0 -3 3
    -2 -3 -3
    -3 2 -3
    4 3 -3
    3 -4 -3
    3 -4 -3
    -4 -3 -3
    3 -4 3
    -4 -3 3
    3 -4 3
    -1 4 -3
    -4 -1 -3
    4 1 -3
    1 -4 -3
    1 -4 -3
    1 -4 3
    1 -4 3
    -4 -1 3
    4 1 3
    1 4 -3
    -1 -4 -3
    -1 -4 -3
    -4 1 -3
    4 -1 -3
    1 4 3
    -1 -4 3
    4 -1 3
    4 -3 -3
    -3 -4 -3
    3 4 -3
    4 -3 3
    4 -3 3
    -3 -4 3
    5 4 -3
    4 -5 -3
    4 -5 -3
    5 4 -3
    4 -5 3
    4 -5 3
    -5 -4 3
    2 -5 -3
    2 -5 -3
    5 2 -3
    -5 -2 3
    5 2 3
    2 -5 3
    2 -5 3
    5 0 -3
    0 -5 -3
    0 -5 3
    5 0 3
    5 -2 -3
    -2 -5 -3
    2 5 -3
    5 -2 3
    -2 -5 3
    5 -4 -3
    4 5 -3
    -4 -5 -3
    4 5 -3
    -4 -5 3
    5 -4 3
    6 5 -3
    -6 -5 -3
    6 5 -3
    5 -6 3
    6 5 3
    -6 -5 3
    6 3 -3
    3 -6 -3
    3 -6 -3
    -6 -3 3
    3 -6 3
    3 -6 3
    6 1 -3
    1 -6 -3
    1 -6 3
    6 1 3
    1 6 -3
    -1 -6 -3
    6 -1 3
    -1 -6 3
    6 -3 -3
    -3 -6 -3
    3 6 -3
    -3 -6 3
    6 -3 3
    -6 7 -3
    7 6 -3
    6 -7 -3
    -7 -6 -3
    7 6 -3
    7 6 -3
    6 -7 3
    -6 7 3
    -6 7 3
    7 6 3
    -7 -6 3
    -7 -6 3
    -6 7 3
    2 -7 -3
    7 2 -3
    2 -7 3
    -7 -2 3
    7 0 -3
    0 7 -3
    0 -7 -3
    0 -7 3
    7 0 3
    2 7 -3
    7 -2 -3
    -2 -7 -3
    7 -2 3
    6 7 -3
    -7 6 -3
    6 7 -3
    -6 -7 -3
    7 -6 -3
    -7 6 3
    -6 -7 3
    7 -6 3
    6 7 3
    -6 -7 3
    8 7 -3
    -8 -7 -3
    8 7 -3
    8 7 3
    -7 8 3
    -8 -7 3
    -7 8 3
    -8 -7 3
    -8 -7 3
    -7 8 3
    8 5 -3
    -5 8 -3
    8 5 -3
    -8 -5 -3
    5 -8 -3
    8 5 -3
    8 5 3
    -5 8 3
    5 -8 3
    -5 8 3
    -8 -5 3
    -5 8 3
    -8 -5 3
    -8 -3 -3
    3 -8 -3
    -8 -3 -3
    3 -8 -3
    8 3 -3
    8 3 -3
    3 -8 3
    -8 -3 3
    -3 8 3
    -3 8 3
    -8 -3 3
    -8 -3 3
    8 3 3
    1 -8 -3
    8 1 -3
    -1 8 -3
    -8 -1 -3
    1 -8 3
    8 1 3
    8 -1 -3
    -1 -8 -3
    -8 1 -3
    8 -1 3
    1 8 3
    -1 -8 3
    1 8 3
    8 -3 -3
    -3 -8 -3
    3 8 -3
    8 -3 -3
    8 -3 3
    -3 -8 3
    3 8 3
    -8 3 3
    -8 5 -3
    -5 -8 -3
    5 8 -3
    5 8 -3
    5 8 3
    5 8 3
    8 -5 3
    -8 5 3
    -8 5 3
    -5 -8 3
    7 8 -3
    -8 7 -3
    -7 -8 -3
    7 8 3
    -8 7 3
    7 8 3
    -8 7 3
    -7 -8 3
    -8 9 -3
    9 8 -3
    -8 9 -3
    -9 -8 -3
    9 8 -3
    9 8 -3
    -9 -8 3
    -8 9 3
    -8 9 3
    9 8 3
    -9 -8 3
    -8 9 3
    9 6 -3
    9 6 -3
    -6 9 -3
    9 6 -3
    -6 9 -3
    -9 -6 -3
    -6 9 3
    -9 -6 3
    -6 9 3
    -9 -6 3
    9 6 3
    -9 -4 -3
    9 4 -3
    9 4 -3
    9 4 -3
    9 4 -3
    4 -9 -3
    -9 -4 3
    4 -9 3
    -4 9 3
    -9 -4 3
    -4 9 3
    -4 9 3
    9 4 3
    9 2 -3
    9 2 -3
    2 -9 -3
    -9 -2 -3
    2 -9 3
    -9 -2 3
    9 2 3
    -2 9 3
    -2 9 3
    -2 9 3
    9 2 3
    0 9 -3
    9 0 -3
    9 0 -3
    -9 0 -3
    -9 0 -3
    0 9 -3
    0 9 3
    0 -9 3
    -9 0 3
    -9 0 3
    9 0 3
    0 9 3
    9 -2 -3
    2 9 -3
    -9 2 -3
    2 9 -3
    9 -2 -3
    -2 -9 -3
    2 9 3
    2 9 3
    -9 2 3
    2 9 3
    9 -2 3
    -2 -9 3
    -9 2 3
    4 9 -3
    -4 -9 -3
    4 9 -3
    9 -4 -3
    4 9 3
    -9 4 3
    -9 4 3
    4 9 3
    9 -4 3
    4 9 3
    -4 -9 3
    6 9 -3
    6 9 -3
    -9 6 -3
    -9 6 -3
    -6 -9 -3
    6 9 3
    -6 -9 3
    -9 6 3
    -9 6 3
    6 9 3
    8 9 -3
    8 9 -3
    -8 -9 -3
    -9 8 -3
    -9 8 -3
    8 9 -3
    -8 -9 3
    8 9 3
    -8 -9 3
    -9 8 3
    -9 8 3
    -10 -9 -3
    -9 10 -3
    10 9 -3
    10 9 -3
    10 9 -3
    10 9 3
    -10 -9 3
    -9 10 3
    -10 -9 3
    -7 10 -3
    -10 -7 -3
    10 7 -3
    10 7 -3
    10 7 -3
    -10 -7 3
    -10 -7 3
    10 7 3
    -7 10 3
    -7 10 3
    -7 10 3
    -5 10 -3
    10 5 -3
    -10 -5 -3
    10 5 -3
    -5 10 -3
    -5 10 3
    -5 10 3
    -10 -5 3
    -10 -5 3
    -5 10 3
    10 5 3
    -10 -3 -3
    -3 10 -3
    10 3 -3
    10 3 -3
    10 3 3
    -10 -3 3
    -3 10 3
    10 3 3
    -10 -3 3
    -1 10 -3
    -10 -1 -3
    10 1 -3
    10 1 -3
    -10 -1 -3
    -1 10 3
    10 1 3
    -1 10 3
    -10 -1 3
    -10 -1 3
    10 1 3
    -1 10 3
    -10 1 -3
    1 10 -3
    10 -1 -3
    1 10 -3
    10 -1 -3
    -10 1 3
    -10 1 3
    1 10 3
    1 10 3
    1 10 3
    10 -3 -3
    -10 3 -3
    -3 -10 -3
    3 10 -3
    3 10 -3
    10 -3 3
    3 10 3
    -10 3 3
    -5 -10 -3
    -10 5 -3
    5 10 -3
    5 10 3
    -10 5 3
    5 10 3
    5 10 3
    7 10 -3
    -7 -10 -3
    7 10 -3
    -7 -10 3
    7 10 3
    -7 -10 3
    7 10 3
    7 10 3
    9 10 -3
    -9 -10 -3
    9 10 -3
    -10 9 -3
    9 10 3
    -9 -10 3
    -9 -10 3
    -10 9 3
    11 10 -3
    -10 11 -3
    11 10 -3
    -11 -10 -3
    -11 -10 3
    -10 11 3
    11 10 3
    -11 -10 3
    11 8 -3
    11 8 -3
    11 8 -3
    -8 11 -3
    -8 11 -3
    -11 -8 -3
    -8 11 3
    11 8 3
    -11 -8 3
    -11 -8 3
    -8 11 3
    11 6 -3
    -6 11 -3
    -11 -6 -3
    11 6 -3
    11 6 -3
    -6 11 3
    -11 -6 3
    -6 11 3
    -11 -6 3
    11 6 3
    -6 11 3
    -4 11 -3
    11 4 -3
    11 4 -3
    -4 11 -3
    11 4 -3
    -11 -4 -3
    -11 -4 3
    -4 11 3
    -4 11 3
    -4 11 3
    11 4 3
    -11 -4 3
    -11 -2 -3
    11 2 -3
    11 2 -3
    11 2 3
    -11 -2 3
    -2 11 3
    -2 11 3
    -2 11 3
    -11 0 -3
    11 0 -3
    0 11 -3
    11 0 -3
    -11 0 3
    0 11 3
    0 11 3
    11 -2 -3
    -11 2 -3
    2 11 -3
    2 11 -3
    2 11 3
    2 11 3
    2 11 3
    -11 2 3
    4 11 -3
    -11 4 -3
    4 11 -3
    4 11 -3
    -4 -11 -3
    4 11 3
    -11 4 3
    4 11 3
    4 11 3
    -6 -11 -3
    6 11 -3
    -11 6 -3
    -6 -11 3
    6 11 3
    6 11 3
    6 11 3
    -11 6 3
    -8 -11 -3
    -11 8 -3
    8 11 -3
    8 11 -3
    -8 -11 3
    -11 8 3
    8 11 3
    10 11 -3
    -11 10 -3
    -10 -11 -3
    -10 -11 3
    -10 -11 3
    10 11 3
    -12 -11 -3
    12 11 -3
    12 11 3
    -12 -11 3
    -11 12 3
    12 9 -3
    12 9 -3
    -9 12 -3
    -12 -9 -3
    12 9 -3
    -12 -9 3
    12 9 3
    -12 -9 3
    12 7 -3
    12 7 -3
    12 7 -3
    -7 12 -3
    -12 -7 -3
    -12 -7 3
    -7 12 3
    12 7 3
    -7 12 3
    -12 -7 3
    -7 12 3
    -12 -5 -3
    12 5 -3
    12 5 -3
    -5 12 -3
    -5 12 -3
    -12 -5 3
    -5 12 3
    12 5 3
    -12 -5 3
    -5 12 3
    12 3 -3
    12 3 -3
    12 3 -3
    -12 -3 -3
    -3 12 -3
    -3 12 -3
    -3 12 3
    -12 -3 3
    12 3 3
    -3 12 3
    -3 12 3
    -1 12 -3
    -1 12 -3
    12 1 -3
    12 1 -3
    -12 -1 -3
    -12 -1 3
    -1 12 3
    -12 -1 3
    -1 12 3
    -12 1 -3
    1 12 -3
    12 -1 -3
    1 12 -3
    1 12 3
    1 12 3
    -12 1 3
    -12 1 3
    -3 -12 -3
    3 12 -3
    -12 3 -3
    12 -3 -3
    3 12 -3
    3 12 3
    3 12 3
    -12 3 3
    -5 -12 -3
    5 12 -3
    5 12 -3
    5 12 -3
    5 12 3
    -5 -12 3
    5 12 3
    5 12 3
    -12 5 3
    -7 -12 -3
    7 12 -3
    7 12 -3
    -12 7 -3
    7 12 -3
    7 12 3
    -12 7 3
    7 12 3
    7 12 3
    -7 -12 3
    -12 9 -3
    9 12 -3
    -9 -12 -3
    9 12 -3
    9 12 3
    -9 -12 3
    -12 9 3
    -12 11 -3
    11 12 -3
    -11 -12 -3
    11 12 3
    -11 -12 3
    -12 11 3
    13 10 -3
    -13 -10 -3
    13 10 3
    -13 -10 3
    13 8 -3
    13 8 -3
    -13 -8 -3
    -8 13 -3
    -8 13 3
    13 8 3
    -13 -8 3
    -13 -8 3
    13 6 -3
    13 6 -3
    -6 13 -3
    -13 -6 -3
    13 6 -3
    -13 -6 3
    13 6 3
    -6 13 3
    -6 13 3
    -6 13 3
    -13 -6 3
    -4 13 -3
    13 4 -3
    13 4 -3
    13 4 -3
    -13 -4 -3
    -4 13 -3
    -13 -4 3
    13 4 3
    -4 13 3
    -4 13 3
    -4 13 3
    -2 13 -3
    13 2 -3
    -2 13 -3
    13 2 -3
    -13 -2 3
    13 2 3
    -2 13 3
    -2 13 3
    -13 0 -3
    0 13 -3
    -13 0 3
    0 13 3
    -13 0 3
    13 -2 -3
    2 13 -3
    2 13 -3
    2 13 -3
    -13 2 -3
    2 13 3
    2 13 3
    -13 2 3
    4 13 -3
    4 13 -3
    -13 4 -3
    4 13 -3
    -13 4 3
    4 13 3
    4 13 3
    -4 -13 3
    -6 -13 -3
    6 13 -3
    6 13 -3
    -13 6 -3
    -6 -13 3
    -13 6 3
    6 13 3
    6 13 3
    6 13 3
    -8 -13 -3
    8 13 -3
    8 13 -3
    -13 8 3
    8 13 3
    -13 10 -3
    -10 -13 -3
    10 13 -3
    -10 -13 3
    10 13 3
    14 9 -3
    -14 -9 -3
    14 9 3
    -7 14 -3
    14 7 -3
    14 7 -3
    -14 -7 -3
    -7 14 3
    -14 -7 3
    14 7 3
    -5 14 -3
    14 5 -3
    -5 14 3
    -5 14 3
    14 5 3
    -14 -5 3
    -3 14 -3
    14 3 -3
    -3 14 -3
    -14 -3 3
    -3 14 3
    -1 14 -3
    -1 14 -3
    14 1 -3
    -14 -1 3
    -1 14 3
    -14 1 -3
    14 -1 -3
    1 14 -3
    1 14 -3
    1 14 3
    1 14 3
    -14 1 3
    -1 -14 3
    3 14 -3
    -14 3 -3
    3 14 -3
    14 -3 -3
    -3 -14 -3
    3 14 3
    3 14 3
    -14 3 3
    -3 -14 3
    -5 -14 -3
    5 14 -3
    5 14 -3
    -14 5 3
    -7 -14 -3
    7 14 -3
    -14 7 -3
    7 14 -3
    -14 7 3
    -7 -14 3
    9 14 -3
    -9 -14 -3
    -14 9 -3
    -9 -14 3
    -14 9 3
    -8 15 -3
    15 8 3
    -6 15 -3
    15 6 -3
    15 6 -3
    -6 15 3
    -15 -6 3
    -6 15 3
    15 6 3
    -4 15 -3
    -4 15 -3
    -15 -4 3
    -4 15 3
    15 4 3
    -4 15 3
    -2 15 -3
    -2 15 3
    -2 15 3
    -15 -2 3
    0 15 -3
    0 15 -3
    0 15 3
    0 15 3
    2 15 -3
    -15 2 -3
    15 -2 -3
    2 15 3
    -15 2 3
    2 15 3
    -2 -15 3
    15 -4 -3
    -15 4 -3
    4 15 -3
    -4 -15 -3
    -4 -15 3
    -15 4 3
    4 15 3
    4 15 3
    -15 6 -3
    -6 -15 -3
    6 15 -3
    -15 6 3
    6 15 3
    6 15 3
    -6 -15 3
    -15 8 -3
    -8 -15 -3
    -15 8 3
    -8 -15 3
    -5 16 3
    -3 16 -3
    16 3 -3
    -3 16 -3
    -3 16 3
    -3 16 3
    -1 16 -3
    -1 16 -3
    16 1 -3
    -1 16 3
    -1 16 3
    1 16 -3
    1 16 -3
    1 16 3
    1 16 3
    3 16 -3
    3 16 -3
    3 16 3
    -16 3 3
    5 16 -3
    -16 5 -3
    -5 -16 3
    -16 5 3
    -2 17 -3
    -2 17 -3
    -2 17 3
    -2 17 3
    0 17 -3
    0 17 -3
    0 17 3
    0 17 3
    2 17 3
    2 17 3
    -1 -1 -4
    -1 1 -4
    1 1 -4
    1 1 -4
    -1 1 -4
    -1 -1 -4
    1 -1 -4
    1 -1 -4
    -1 -1 4
    1 1 4
    1 -1 4
    -1 1 4
    -1 -1 4
    1 -1 4
    0 -2 -4
    2 -2 -4
    2 2 -4
    2 -2 -4
    -2 -2 -4
    2 -2 4
    2 -2 4
    2 2 4
    -2 -2 4
    -1 3 -4
    1 -3 -4
    1 -3 -4
    3 1 -4
    -3 -1 -4
    1 -3 4
    3 1 4
    1 -3 4
    -3 -1 4
    1 3 -4
    -1 -3 -4
    3 -1 -4
    -3 1 -4
    3 -1 4
    -1 -3 4
    3 -3 -4
    -3 -3 -4
    3 -3 -4
    -3 3 -4
    3 3 -4
    3 -3 4
    -3 -3 4
    4 2 -4
    2 -4 -4
    4 2 -4
    2 -4 -4
    -4 -2 -4
    -2 4 -4
    4 2 4
    2 -4 4
    2 -4 4
    -4 -2 4
    0 -4 -4
    0 4 -4
    -4 0 -4
    4 0 -4
    4 0 4
    0 -4 4
    -4 -4 -4
    4 -4 -4
    4 4 -4
    4 4 -4
    -4 -4 4
    4 -4 4
    -5 -3 -4
    3 -5 -4
    5 3 -4
    5 3 -4
    3 -5 -4
    3 -5 4
    3 -5 4
    5 1 -4
    -5 -1 -4
    5 1 -4
    1 -5 -4
    1 -5 4
    1 -5 4
    5 1 4
    -5 -1 4
    1 5 -4
    1 5 -4
    -1 -5 -4
    5 -1 -4
    -1 -5 4
    5 -1 4
    -3 -5 -4
    3 5 -4
    5 -3 -4
    3 5 -4
    -3 -5 4
    5 -3 4
    -5 -5 -4
    5 5 -4
    5 -5 -4
    -5 -5 -4
    5 -5 4
    -5 -5 4
    5 5 4
    6 4 -4
    6 4 -4
    4 -6 -4
    -6 -4 -4
    4 -6 -4
    -6 -4 4
    6 4 4
    4 -6 4
    -6 -4 4
    -6 -2 4
    0 6 -4
    6 0 -4
    0 -6 -4
    6 0 -4
    0 -6 4
    6 0 4
    -2 -6 -4
    6 -2 -4
    2 6 -4
    -2 -6 4
    6 -2 4
    6 -4 -4
    4 6 -4
    -4 -6 -4
    6 -4 4
    -6 4 4
    6 6 -4
    6 -6 -4
    6 6 -4
    -6 6 -4
    -6 -6 -4
    -6 -6 4
    -6 -6 4
    6 -6 4
    -6 6 4
    6 6 4
    -6 6 4
    7 5 -4
    7 5 -4
    7 5 -4
    -7 -5 -4
    5 -7 -4
    -7 -5 4
    7 5 4
    -5 7 4
    5 -7 4
    -5 7 4
    -5 7 4
    -7 -5 4
    7 5 4
    7 3 -4
    7 3 -4
    3 -7 -4
    3 -7 4
    -7 -3 4
    -3 7 4
    7 3 4
    -3 7 4
    -7 -1 -4
    -1 7 -4
    1 -7 -4
    7 1 -4
    7 1 -4
    -1 7 4
    7 1 4
    1 -7 4
    1 7 -4
    -1 -7 -4
    7 -1 -4
    7 -1 -4
    -7 1 -4
    7 -1 4
    -7 1 4
    1 7 4
    -1 -7 4
    7 -3 -4
    -3 -7 -4
    7 -3 4
    -3 -7 4
    3 7 4
    3 7 4
    -7 3 4
    -7 3 4
    -5 -7 -4
    7 -5 -4
    -7 5 -4
    5 7 -4
    5 7 -4
    5 7 4
    -5 -7 4
    7 -5 4
    5 7 4
    5 7 4
    -7 5 4
    -7 5 4
    -5 -7 4
    -7 7 -4
    7 7 -4
    -7 7 4
    7 7 4
    -7 -7 4
    -7 -7 4
    -7 7 4
    -6 8 -4
    8 6 -4
    8 6 -4
    -8 -6 -4
    -6 8 4
    -6 8 4
    8 6 4
    4 -8 -4
    -8 -4 -4
    8 4 -4
    8 4 -4
    8 4 -4
    4 -8 4
    -8 -4 4
    8 4 4
    -4 8 4
    -4 8 4
    -4 8 4
    8 2 -4
    8 2 -4
    2 -8 -4
    8 2 -4
    -8 -2 -4
    -8 -2 -4
    8 2 4
    -8 -2 4
    -8 -2 4
    2 -8 4
    -2 8 4
    -2 8 4
    -2 8 4
    8 0 -4
    -8 0 -4
    0 8 4
    0 -8 4
    8 0 4
    -8 0 4
    0 8 4
    8 -2 -4
    8 -2 -4
    -2 -8 -4
    2 8 -4
    2 8 4
    2 8 4
    -8 2 4
    -8 2 4
    2 8 4
    -2 -8 4
    8 -2 4
    -8 4 -4
    -4 -8 -4
    4 8 -4
    4 8 -4
    4 8 -4
    8 -4 -4
    -8 4 4
    -8 4 4
    -8 4 4
    4 8 4
    4 8 4
    6 8 -4
    6 8 -4
    -6 -8 4
    6 8 4
    -8 6 4
    -8 6 4
    6 8 4
    8 8 -4
    -8 8 -4
    -8 -8 -4
    8 8 4
    -8 8 4
    -8 -8 4
    8 8 4
    -8 -8 4
    -8 8 4
    -7 9 -4
    9 7 -4
    -7 9 -4
    9 7 -4
    9 7 -4
    -9 -7 -4
    -7 9 4
    -7 9 4
    9 7 4
    -9 -7 4
    -7 9 4
    -9 -7 4
    9 5 -4
    -9 -5 -4
    -5 9 -4
    -5 9 -4
    9 5 -4
    9 5 4
    -5 9 4
    -5 9 4
    -9 -5 4
    -9 -5 4
    -5 9 4
    9 3 -4
    9 3 -4
    9 3 -4
    3 -9 -4
    -9 -3 -4
    -9 -3 4
    9 3 4
    -3 9 4
    -9 -3 4
    -3 9 4
    -3 9 4
    9 1 -4
    9 1 -4
    9 1 -4
    -1 9 -4
    -9 -1 -4
    1 -9 -4
    -9 -1 -4
    -1 9 4
    -9 -1 4
    1 -9 4
    -1 9 4
    -9 -1 4
    -1 9 4
    9 1 4
    9 -1 -4
    9 -1 -4
    1 9 -4
    -9 1 -4
    9 -1 -4
    -1 -9 -4
    1 9 4
    9 -1 4
    -9 1 4
    1 9 4
    -1 -9 4
    -9 1 4
    1 9 4
    3 9 -4
    3 9 -4
    9 -3 -4
    9 -3 -4
    -3 -9 -4
    -9 3 4
    -9 3 4
    3 9 4
    -9 3 4
    3 9 4
    3 9 4
    9 -3 4
    -5 -9 -4
    5 9 -4
    5 9 -4
    5 9 -4
    9 -5 -4
    -9 5 -4
    -9 5 4
    -9 5 4
    5 9 4
    -9 7 -4
    7 9 -4
    -7 -9 -4
    7 9 -4
    -9 7 -4
    -9 7 4
    -7 -9 4
    7 9 4
    -9 7 4
    7 9 4
    9 9 -4
    -9 9 -4
    9 9 -4
    -9 9 -4
    -9 -9 -4
    9 9 -4
    -9 -9 4
    9 9 4
    -9 9 4
    -9 9 4
    -9 -9 4
    10 8 -4
    -8 10 -4
    -10 -8 -4
    10 8 -4
    10 8 -4
    -10 -8 4
    -10 -8 4
    10 8 4
    -8 10 4
    -8 10 4
    -6 10 -4
    -10 -6 -4
    10 6 -4
    10 6 -4
    10 6 -4
    10 6 4
    -10 -6 4
    -6 10 4
    -10 -6 4
    -6 10 4
    10 4 -4
    -10 -4 -4
    -4 10 -4
    10 4 -4
    10 4 -4
    -4 10 -4
    10 4 4
    -4 10 4
    -10 -4 4
    -4 10 4
    -10 -4 4
    -4 10 4
    -2 10 -4
    10 2 -4
    10 2 -4
    -10 -2 -4
    -10 -2 -4
    -10 -2 4
    -2 10 4
    -10 -2 4
    10 2 4
    -2 10 4
    0 10 -4
    10 0 -4
    0 10 -4
    -10 0 -4
    -10 0 4
    -10 0 4
    0 10 4
    10 -2 -4
    10 -2 -4
    2 10 -4
    -10 2 -4
    -2 -10 -4
    2 10 -4
    2 10 4
    -10 2 4
    2 10 4
    2 10 4
    -10 2 4
    4 10 -4
    10 -4 -4
    -4 -10 -4
    4 10 -4
    4 10 4
    -10 4 4
    4 10 4
    4 10 4
    -10 4 4
    -10 6 -4
    -6 -10 -4
    6 10 -4
    6 10 4
    6 10 4
    -10 6 4
    6 10 4
    -10 8 -4
    8 10 -4
    -8 -10 -4
    8 10 -4
    8 10 4
    -10 8 4
    -8 -10 4
    -8 -10 4
    10 10 -4
    -10 -10 -4
    10 10 -4
    -10 -10 4
    -10 -10 4
    10 10 4
    -10 10 4
    11 9 -4
    11 9 -4
    -9 11 -4
    11 9 -4
    -11 -9 -4
    -9 11 -4
    -11 -9 4
    -9 11 4
    11 9 4
    -11 -9 4
    11 7 -4
    11 7 -4
    11 7 -4
    -7 11 -4
    -11 -7 -4
    -7 11 4
    -11 -7 4
    -7 11 4
    -7 11 4
    11 7 4
    -11 -7 4
    -5 11 -4
    -5 11 -4
    11 5 -4
    11 5 -4
    -11 -5 -4
    11 5 -4
    11 5 4
    -5 11 4
    -5 11 4
    -11 -5 4
    -5 11 4
    -11 -5 4
    -3 11 -4
    11 3 -4
    11 3 -4
    11 3 -4
    -11 -3 -4
    -3 11 -4
    -11 -3 4
    -11 -3 4
    -3 11 4
    -3 11 4
    11 3 4
    -3 11 4
    11 1 -4
    -11 -1 -4
    11 1 -4
    -1 11 -4
    -11 -1 -4
    -1 11 4
    11 1 4
    -1 11 4
    -11 -1 4
    -1 11 4
    1 11 -4
    1 11 -4
    -11 1 -4
    11 -1 -4
    1 11 4
    1 11 4
    -11 1 4
    -11 1 4
    1 11 4
    -3 -11 -4
    -11 3 -4
    3 11 -4
    11 -3 -4
    3 11 -4
    3 11 4
    3 11 4
    3 11 4
    -11 3 4
    -11 3 4
    -11 5 -4
    5 11 -4
    -5 -11 -4
    5 11 -4
    5 11 4
    5 11 4
    -11 5 4
    5 11 4
    -7 -11 -4
    7 11 -4
    -11 7 -4
    7 11 -4
    7 11 4
    -7 -11 4
    7 11 4
    -11 7 4
    -9 -11 -4
    -11 9 -4
    9 11 -4
    9 11 -4
    -11 9 4
    -9 -11 4
    -9 -11 4
    9 11 4
    11 11 -4
    -11 -11 -4
    11 11 4
    -11 -11 4
    -11 11 4
    -11 -11 4
    -12 -10 -4
    12 10 -4
    12 10 4
    -12 -10 4
    -12 -10 4
    -10 12 4
    12 8 -4
    12 8 -4
    -12 -8 -4
    -8 12 -4
    12 8 -4
    12 8 4
    -12 -8 4
    -8 12 4
    -12 -8 4
    12 6 -4
    12 6 -4
    -6 12 -4
    12 6 -4
    -12 -6 -4
    -12 -6 4
    -6 12 4
    -6 12 4
    -6 12 4
    12 6 4
    -12 -6 4
    -12 -4 -4
    12 4 -4
    12 4 -4
    12 4 -4
    -4 12 -4
    -4 12 -4
    -4 12 4
    12 4 4
    -4 12 4
    -4 12 4
    -12 -4 4
    -2 12 -4
    -2 12 -4
    12 2 -4
    -12 -2 -4
    12 2 -4
    -2 12 4
    -2 12 4
    -12 -2 4
    12 2 4
    0 12 -4
    12 0 -4
    12 0 -4
    -12 0 -4
    -12 0 4
    0 12 4
    0 12 4
    -12 0 4
    2 12 -4
    -12 2 -4
    12 -2 -4
    2 12 4
    -12 2 4
    -12 2 4
    2 12 4
    12 -4 -4
    4 12 -4
    4 12 -4
    4 12 -4
    -4 -12 -4
    -12 4 -4
    4 12 4
    4 12 4
    -12 4 4
    6 12 -4
    -12 6 -4
    6 12 -4
    -6 -12 -4
    6 12 4
    6 12 4
    -12 6 4
    -6 -12 4
    -8 -12 -4
    8 12 -4
    8 12 -4
    -12 8 -4
    -8 -12 4
    8 12 4
    -12 8 4
    -12 10 -4
    -10 -12 -4
    10 12 -4
    -12 10 4
    -10 -12 4
    10 12 4
    -13 -9 -4
    -9 13 -4
    13 9 4
    -13 -9 4
    -13 -9 4
    -13 -7 -4
    13 7 -4
    13 7 -4
    -7 13 4
    -13 -7 4
    -7 13 4
    13 7 4
    -5 13 -4
    13 5 -4
    13 5 -4
    13 5 -4
    -13 -5 -4
    13 5 4
    -5 13 4
    -13 -5 4
    -5 13 4
    -5 13 4
    -3 13 -4
    13 3 -4
    -3 13 -4
    -13 -3 4
    13 3 4
    -3 13 4
    -3 13 4
    13 1 -4
    -1 13 -4
    13 1 -4
    -1 13 -4
    -1 13 4
    -1 13 4
    -13 -1 4
    1 13 -4
    13 -1 -4
    1 13 -4
    -13 1 -4
    1 13 -4
    -13 1 4
    1 13 4
    1 13 4
    -13 3 -4
    13 -3 -4
    -3 -13 -4
    3 13 -4
    3 13 -4
    3 13 4
    -13 3 4
    -13 5 -4
    5 13 -4
    5 13 -4
    -5 -13 -4
    5 13 4
    -5 -13 4
    7 13 -4
    -13 7 -4
    -7 -13 -4
    7 13 4
    -13 7 4
    7 13 4
    -7 -13 4
    -9 -13 -4
    -13 9 -4
    9 13 -4
    9 13 -4
    9 13 4
    -9 -13 4
    -13 9 4
    -14 -8 -4
    14 8 -4
    -8 14 -4
    14 8 -4
    14 8 4
    14 6 -4
    -14 -6 -4
    14 6 -4
    -6 14 -4
    14 6 -4
    -6 14 4
    -14 -6 4
    -6 14 4
    14 6 4
    -4 14 -4
    -14 -4 4
    14 4 4
    -4 14 4
    -4 14 4
    14 2 -4
    -2 14 -4
    -2 14 -4
    14 2 4
    -14 -2 4
    -2 14 4
    -2 14 4
    0 14 -4
    14 0 -4
    0 14 -4
    0 14 4
    0 14 4
    -14 0 4
    2 14 -4
    -14 2 -4
    2 14 -4
    14 -2 -4
    -14 2 4
    2 14 4
    4 14 -4
    4 14 -4
    14 -4 -4
    4 14 -4
    -4 -14 -4
    -14 4 -4
    -4 -14 4
    6 14 -4
    6 14 -4
    -6 -14 -4
    -14 6 -4
    6 14 4
    -6 -14 4
    8 14 -4
    8 14 -4
    -14 8 4
    -8 -14 4
    -7 15 -4
    15 7 4
    -5 15 -4
    -5 15 4
    -15 -5 4
    15 5 4
    -5 15 4
    -3 15 -4
    -3 15 -4
    15 3 -4
    -15 -3 4
    -3 15 4
    -1 15 -4
    -1 15 -4
    -1 15 4
    1 15 -4
    15 -1 -4
    1 15 -4
    1 15 4
    1 15 4
    3 15 -4
    3 15 -4
    -15 3 -4
    15 -3 -4
    3 15 4
    -3 -15 4
    -15 3 4
    3 15 4
    5 15 -4
    -15 5 -4
    -5 -15 -4
    -15 5 4
    5 15 4
    5 15 4
    -5 -15 4
    -7 -15 -4
    7 15 -4
    -7 -15 4
    -15 7 4
    -4 16 -4
    16 4 -4
    -4 16 4
    -4 16 4
    -2 16 -4
    -2 16 -4
    -2 16 4
    -2 16 4
    0 16 -4
    0 16 -4
    16 0 -4
    0 16 4
    0 16 4
    2 16 -4
    2 16 4
    2 16 4
    -4 -16 4
    4 16 4
    1 0 -5
    0 1 -5
    0 -1 -5
    1 0 -5
    -1 0 -5
    0 -1 5
    -1 0 5
    0 1 5
    1 0 5
    -2 -1 -5
    -1 2 -5
    1 -2 -5
    2 1 -5
    1 -2 -5
    -2 -1 5
    -1 2 5
    2 1 5
    1 -2 5
    -1 -2 -5
    2 -1 -5
    -2 1 -5
    2 -1 -5
    1 2 -5
    1 2 5
    -2 1 5
    -1 -2 5
    2 -1 5
    -2 3 -5
    3 2 -5
    2 -3 -5
    3 2 -5
    -3 -2 -5
    2 -3 -5
    2 -3 5
    -3 -2 5
    3 2 5
    0 -3 -5
    3 0 -5
    0 3 -5
    -3 0 -5
    0 -3 5
    3 0 5
    -3 0 5
    2 3 -5
    3 -2 -5
    -2 -3 -5
    -3 2 -5
    2 3 -5
    3 -2 5
    -2 -3 5
    4 3 -5
    3 -4 -5
    4 3 -5
    3 -4 -5
    -4 -3 -5
    -4 -3 5
    3 -4 5
    1 -4 -5
    -1 4 -5
    -4 -1 -5
    4 1 -5
    -4 -1 5
    1 -4 5
    4 1 5
    4 -1 -5
    1 4 -5
    -1 -4 -5
    -4 1 -5
    1 4 -5
    -1 -4 5
    4 -1 5
    4 -3 -5
    3 4 -5
    4 -3 5
    -3 -4 5
    -5 -4 -5
    4 -5 -5
    5 4 -5
    -5 -4 -5
    5 4 -5
    -5 -4 5
    5 4 5
    -4 5 5
    -5 -4 5
    4 -5 5
    2 -5 -5
    5 2 -5
    5 2 -5
    -5 -2 -5
    2 -5 5
    5 2 5
    -5 -2 5
    5 0 -5
    0 -5 -5
    0 5 -5
    0 -5 5
    5 0 5
    5 -2 -5
    -2 -5 -5
    2 5 -5
    5 -2 5
    -2 -5 5
    4 5 -5
    4 5 -5
    4 5 -5
    -4 -5 -5
    5 -4 -5
    -4 -5 -5
    4 5 5
    5 -4 5
    -4 -5 5
    5 -6 -5
    6 5 -5
    -5 6 -5
    -6 -5 -5
    6 5 -5
    6 5 -5
    6 5 5
    5 -6 5
    -6 -5 5
    6 5 5
    -6 -5 5
    -5 6 5
    -5 6 5
    -5 6 5
    3 -6 -5
    6 3 -5
    6 3 -5
    6 3 -5
    -6 -3 5
    -3 6 5
    3 -6 5
    -3 6 5
    6 3 5
    -6 -3 5
    6 1 -5
    6 1 -5
    -6 -1 -5
    1 -6 -5
    6 1 -5
    1 -6 5
    -1 6 5
    6 1 5
    3 6 -5
    6 -3 -5
    3 6 -5
    -3 -6 -5
    3 6 -5
    -6 3 5
    6 -3 5
    3 6 5
    -6 3 5
    -3 -6 5
    -6 5 -5
    5 6 -5
    -5 -6 -5
    6 -5 -5
    -5 -6 -5
    5 6 -5
    -6 5 5
    6 -5 5
    -6 5 5
    -5 -6 5
    5 6 5
    -6 5 5
    -5 -6 5
    -7 -6 -5
    7 6 -5
    -6 7 -5
    7 6 -5
    7 6 5
    7 6 5
    -6 7 5
    7 4 -5
    7 4 -5
    -7 -4 -5
    7 4 -5
    7 4 5
    -4 7 5
    -4 7 5
    4 -7 5
    -7 -4 5
    7 4 5
    -4 7 5
    7 2 -5
    7 2 -5
    2 -7 -5
    7 2 -5
    -7 -2 -5
    7 2 5
    -2 7 5
    -7 -2 5
    2 -7 5
    -2 7 5
    0 7 -5
    7 0 -5
    -7 0 -5
    7 0 -5
    0 -7 -5
    0 7 5
    0 -7 5
    0 7 5
    -7 0 5
    -7 0 5
    7 0 5
    0 7 5
    -7 2 -5
    -2 -7 -5
    2 7 -5
    7 -2 -5
    -2 -7 -5
    7 -2 -5
    -7 2 -5
    7 -2 5
    -7 2 5
    2 7 5
    2 7 5
    -2 -7 5
    2 7 5
    -4 -7 -5
    7 -4 -5
    4 7 -5
    -7 4 -5
    -4 -7 -5
    4 7 -5
    -7 4 5
    -7 4 5
    4 7 5
    -7 4 5
    -4 -7 5
    4 7 5
    -4 -7 5
    4 7 5
    7 -4 5
    6 7 -5
    6 7 -5
    -6 -7 -5
    6 7 5
    -6 -7 5
    -6 -7 5
    -7 6 5
    6 7 5
    -8 -7 -5
    8 7 -5
    8 7 -5
    -7 8 -5
    8 7 5
    8 7 5
    -7 8 5
    -7 8 5
    -8 -7 5
    8 5 -5
    -8 -5 -5
    8 5 -5
    -5 8 -5
    -5 8 5
    8 5 5
    -8 -5 5
    -5 8 5
    8 3 -5
    8 3 -5
    8 3 -5
    -8 -3 -5
    3 -8 -5
    -3 8 5
    -3 8 5
    -8 -3 5
    8 3 5
    -3 8 5
    8 1 -5
    -8 -1 -5
    8 1 -5
    8 1 -5
    1 -8 -5
    -8 -1 -5
    1 -8 5
    -1 8 5
    8 1 5
    -1 8 5
    -1 8 5
    -8 -1 5
    -8 -1 5
    -1 -8 -5
    8 -1 -5
    1 8 -5
    -8 1 -5
    -8 1 -5
    8 -1 -5
    8 -1 -5
    -1 -8 -5
    8 -1 5
    -8 1 5
    1 8 5
    1 8 5
    -1 -8 5
    -8 1 5
    1 8 5
    -8 1 5
    -8 3 -5
    -3 -8 -5
    3 8 -5
    3 8 -5
    8 -3 -5
    -8 3 5
    -8 3 5
    -8 3 5
    3 8 5
    3 8 5
    -3 -8 5
    3 8 5
    5 8 -5
    -8 5 -5
    -5 -8 -5
    5 8 5
    5 8 5
    -5 -8 5
    -8 5 5
    5 8 5
    -8 7 -5
    7 8 -5
    7 8 -5
    -7 -8 -5
    -8 7 5
    7 8 5
    -8 7 5
    -7 -8 5
    7 8 5
    -8 9 -5
    9 8 -5
    9 8 -5
    -8 9 -5
    9 8 -5
    -9 -8 -5
    -8 9 5
    -8 9 5
    9 8 5
    -9 -8 5
    -9 -8 5
    -6 9 -5
    9 6 -5
    9 6 -5
    -9 -6 -5
    -9 -6 5
    -6 9 5
    -6 9 5
    -6 9 5
    -9 -6 5
    9 6 5
    -9 -4 -5
    9 4 -5
    9 4 -5
    -4 9 5
    -9 -4 5
    -4 9 5
    -9 -4 5
    9 4 5
    -4 9 5
    9 2 -5
    -9 -2 -5
    9 2 -5
    9 2 5
    -9 -2 5
    -2 9 5
    -9 -2 5
    -2 9 5
    0 -9 -5
    -9 0 -5
    9 0 -5
    9 0 -5
    0 9 -5
    0 9 5
    -9 0 5
    9 0 5
    0 9 5
    -2 -9 -5
    9 -2 -5
    9 -2 -5
    2 9 -5
    2 9 5
    -9 2 5
    9 -4 -5
    4 9 -5
    -4 -9 -5
    4 9 5
    4 9 5
    -9 4 5
    -9 4 5
    4 9 5
    6 9 -5
    9 -6 -5
    -6 -9 -5
    6 9 -5
    -9 6 5
    6 9 5
    -6 -9 5
    -9 6 5
    6 9 5
    6 9 5
    -9 8 -5
    8 9 -5
    8 9 -5
    -9 8 -5
    -8 -9 -5
    -9 8 5
    -8 -9 5
    8 9 5
    -9 8 5
    8 9 5
    -8 -9 5
    -9 10 -5
    10 9 -5
    10 9 -5
    10 9 -5
    -10 -9 -5
    -10 -9 5
    -10 -9 5
    10 9 5
    -9 10 5
    -7 10 -5
    10 7 -5
    10 7 -5
    -10 -7 -5
    10 7 -5
    -7 10 5
    -7 10 5
    -10 -7 5
    10 7 5
    -10 -7 5
    -5 10 -5
    10 5 -5
    -10 -5 -5
    10 5 -5
    10 5 -5
    -5 10 -5
    10 5 5
    -5 10 5
    -10 -5 5
    -10 -5 5
    -5 10 5
    -5 10 5
    10 3 -5
    -10 -3 -5
    10 3 -5
    -3 10 5
    -3 10 5
    -10 -3 5
    -3 10 5
    -10 -3 5
    10 3 5
    10 1 -5
    -10 -1 -5
    -10 -1 -5
    10 1 -5
    -10 -1 5
    -1 10 5
    -1 10 5
    -1 10 5
    10 1 5
    10 -1 -5
    1 10 -5
    -10 1 -5
    1 10 -5
    -10 1 5
    -10 1 5
    1 10 5
    1 10 5
    1 10 5
    3 10 -5
    -10 3 -5
    3 10 -5
    10 -3 -5
    -3 -10 -5
    10 -3 -5
    -10 3 5
    -10 3 5
    -10 3 5
    3 10 5
    3 10 5
    3 10 5
    -5 -10 -5
    -10 5 -5
    5 10 -5
    5 10 -5
    -10 5 5
    5 10 5
    5 10 5
    -10 5 5
    -10 7 -5
    -7 -10 -5
    7 10 -5
    -7 -10 5
    7 10 5
    7 10 5
    -10 7 5
    -10 9 -5
    -9 -10 -5
    9 10 -5
    9 10 -5
    -10 9 5
    9 10 5
    -9 -10 5
    -9 -10 5
    -11 -10 -5
    11 10 -5
    11 10 -5
    -11 -10 5
    -11 -10 5
    -10 11 5
    11 10 5
    -11 -8 -5
    11 8 -5
    -8 11 -5
    11 8 -5
    11 8 -5
    -11 -8 5
    -8 11 5
    -11 -8 5
    -8 11 5
    11 8 5
    -6 11 -5
    11 6 -5
    11 6 -5
    -11 -6 -5
    11 6 -5
    -11 -6 5
    -11 -6 5
    11 6 5
    -6 11 5
    -6 11 5
    11 4 -5
    -4 11 -5
    11 4 -5
    -11 -4 5
    -2 11 -5
    11 2 -5
    -11 -2 -5
    11 2 -5
    11 2 5
    -11 -2 5
    -2 11 5
    -2 11 5
    11 0 -5
    -11 0 -5
    11 0 -5
    0 11 -5
    -11 0 5
    0 11 5
    11 0 5
    0 11 5
    -11 0 5
    0 11 5
    2 11 -5
    11 -2 -5
    -11 2 -5
    -2 -11 -5
    2 11 -5
    11 -2 -5
    2 11 5
    2 11 5
    2 11 5
    -11 2 5
    2 11 5
    -11 2 5
    11 -4 -5
    -11 4 -5
    4 11 -5
    4 11 -5
    -6 -11 -5
    6 11 -5
    6 11 -5
    -11 6 -5
    6 11 5
    -11 6 5
    6 11 5
    6 11 5
    -11 8 -5
    8 11 -5
    8 11 -5
    -8 -11 -5
    8 11 5
    -11 8 5
    8 11 5
    -8 -11 5
    -8 -11 5
    10 11 -5
    -10 -11 -5
    10 11 -5
    -10 -11 5
    10 11 5
    -10 -11 5
    -11 10 5
    -12 -11 -5
    12 11 -5
    -12 -11 5
    12 9 -5
    -12 -9 -5
    12 9 -5
    12 9 -5
    -9 12 -5
    -12 -9 5
    -9 12 5
    12 9 5
    -12 -9 5
    12 7 -5
    12 7 -5
    -7 12 -5
    -12 -7 -5
    12 7 -5
    12 7 5
    -7 12 5
    -7 12 5
    -12 -7 5
    -12 -7 5
    12 5 -5
    12 5 -5
    12 5 -5
    -5 12 -5
    -12 -5 -5
    -5 12 5
    12 5 5
    -5 12 5
    -5 12 5
    -12 -5 5
    12 3 -5
    -3 12 -5
    12 3 -5
    -12 -3 -5
    -3 12 -5
    -3 12 5
    -12 -3 5
    12 3 5
    -3 12 5
    -3 12 5
    12 1 -5
    12 1 -5
    -1 12 -5
    -1 12 5
    -12 -1 5
    -1 12 5
    12 1 5
    -1 12 5
    12 -1 -5
    -12 1 -5
    12 -1 -5
    1 12 -5
    -12 1 5
    1 12 5
    1 12 5
    -12 1 5
    3 12 -5
    12 -3 -5
    3 12 -5
    -3 -12 -5
    -12 3 5
    3 12 5
    3 12 5
    -12 5 -5
    5 12 -5
    5 12 -5
    -5 -12 -5
    5 12 5
    5 12 5
    5 12 5
    -12 5 5
    -12 7 -5
    7 12 -5
    -7 -12 -5
    7 12 -5
    7 12 5
    7 12 5
    -7 -12 5
    9 12 -5
    9 12 -5
    -9 -12 -5
    -9 -12 5
    9 12 5
    -12 9 5
    -11 -12 -5
    11 12 -5
    -11 -12 5
    13 8 -5
    13 8 -5
    -8 13 -5
    -13 -8 -5
    13 8 5
    -8 13 5
    13 6 -5
    -13 -6 -5
    13 6 -5
    -6 13 5
    13 6 5
    -6 13 5
    13 4 -5
    -13 -4 -5
    13 4 -5
    13 4 -5
    -4 13 -5
    13 4 5
    -4 13 5
    -13 -4 5
    -2 13 -5
    -2 13 -5
    13 2 -5
    13 2 -5
    -2 13 5
    -13 -2 5
    -2 13 5
    13 2 5
    0 13 -5
    13 0 -5
    0 13 -5
    13 0 -5
    -13 0 5
    0 13 5
    -13 2 -5
    2 13 -5
    2 13 -5
    13 -2 -5
    -13 2 5
    -13 2 5
    2 13 5
    2 13 5
    4 13 -5
    4 13 -5
    -13 4 -5
    13 -4 -5
    4 13 5
    4 13 5
    -13 4 5
    -6 -13 -5
    -13 6 -5
    6 13 5
    8 13 -5
    -8 -13 -5
    8 13 -5
    -8 -13 5
    8 13 5
    -13 8 5
    -14 -7 -5
    -7 14 5
    -14 -7 5
    -5 14 -5
    14 5 5
    -5 14 5
    -5 14 5
    -14 -5 5
    14 3 -5
    -3 14 -5
    -3 14 -5
    14 3 5
    -14 -3 5
    -3 14 5
    -1 14 -5
    -1 14 -5
    14 1 -5
    -14 -1 5
    -1 14 5
    1 14 -5
    1 14 -5
    14 -1 -5
    1 14 5
    1 14 5
    3 14 -5
    3 14 -5
    14 -3 -5
    -3 -14 5
    3 14 5
    3 14 5
    5 14 -5
    -14 5 -5
    -5 -14 -5
    5 14 -5
    5 14 5
    -5 -14 5
    5 14 5
    -14 5 5
    7 14 -5
    -7 -14 -5
    -14 7 5
    -7 -14 5
    -6 15 -5
    15 6 5
    -15 -6 5
    -6 15 5
    -4 15 -5
    -4 15 5
    -15 -4 5
    15 4 5
    -4 15 5
    -2 15 -5
    -2 15 -5
    -2 15 5
    -2 15 5
    0 15 -5
    15 0 -5
    0 15 -5
    0 15 5
    0 15 5
    2 15 -5
    2 15 -5
    2 15 5
    2 15 5
    -2 -15 5
    4 15 -5
    4 15 5
    -4 -15 5
    6 15 -5
    -6 -15 5
    -15 6 5
    -3 16 -5
    16 3 -5
    -3 16 5
    -3 16 5
    -1 16 -5
    -1 16 -5
    -1 16 5
    1 16 -5
    1 16 -5
    1 16 5
    3 16 -5
    3 16 5
    0 0 -6
    0 0 6
    1 -1 -6
    -1 -1 -6
    -1 1 -6
    1 1 -6
    -1 -1 6
    -1 1 6
    1 1 6
    1 -1 6
    2 0 -6
    0 2 -6
    -2 0 -6
    0 -2 6
    -2 0 6
    2 0 6
    0 2 6
    2 -2 -6
    2 2 -6
    -2 -2 -6
    -2 2 -6
    2 -2 -6
    2 2 6
    -2 -2 6
    -1 3 -6
    1 3 -6
    -1 -3 -6
    1 3 -6
    -3 1 -6
    3 -1 6
    -1 -3 6
    3 -3 -6
    -3 3 -6
    -3 -3 -6
    -3 -3 -6
    3 3 -6
    3 3 6
    3 -3 6
    3 3 6
    -3 -3 6
    -3 -3 6
    4 2 -6
    2 -4 -6
    -4 -2 -6
    -2 4 -6
    4 2 -6
    -2 4 -6
    4 2 6
    -4 -2 6
    4 2 6
    -2 4 6
    -4 -2 6
    -4 -2 6
    4 2 6
    -2 4 6
    2 -4 6
    -4 2 -6
    2 4 -6
    2 4 -6
    4 -2 -6
    -4 2 -6
    -2 -4 -6
    -2 -4 -6
    -2 -4 6
    2 4 6
    4 -2 6
    -4 -4 -6
    4 4 -6
    -4 -4 -6
    4 4 -6
    4 4 -6
    4 -4 -6
    -4 4 6
    -4 4 6
    4 -4 6
    4 4 6
    -4 -4 6
    4 4 6
    -4 -4 6
    3 -5 -6
    5 3 -6
    -5 -3 -6
    -5 -3 -6
    5 3 -6
    5 3 6
    -3 5 6
    -3 5 6
    -3 5 6
    -5 -3 6
    5 3 6
    -5 -3 6
    3 -5 6
    -5 -1 -6
    -1 5 -6
    5 1 -6
    -5 -1 -6
    -1 5 -6
    1 -5 -6
    5 1 6
    5 1 6
    1 -5 6
    -1 5 6
    1 5 -6
    -5 1 -6
    -5 1 -6
    1 5 -6
    5 -1 -6
    -1 -5 -6
    -1 -5 -6
    1 5 -6
    5 -1 -6
    -1 -5 6
    -5 1 6
    1 5 6
    1 5 6
    5 -1 6
    -5 3 -6
    -3 -5 -6
    -5 3 -6
    3 5 -6
    -3 -5 -6
    5 -3 -6
    3 5 -6
    -5 3 6
    5 -3 6
    -5 3 6
    -3 -5 6
    3 5 6
    -3 -5 6
    5 -5 -6
    5 5 -6
    -5 -5 -6
    -5 -5 -6
    5 5 -6
    -5 5 -6
    5 -5 6
    -5 5 6
    5 5 6
    -5 -5 6
    -5 5 6
    -5 5 6
    5 5 6
    -5 -5 6
    -5 5 6
    6 4 -6
    -6 -4 -6
    4 -6 -6
    6 4 -6
    6 4 -6
    -4 6 6
    -4 6 6
    -4 6 6
    -4 6 6
    6 4 6
    6 4 6
    -6 -4 6
    6 2 -6
    6 2 -6
    -6 -2 -6
    2 -6 -6
    6 2 -6
    -2 6 6
    -6 -2 6
    -2 6 6
    -2 6 6
    6 2 6
    0 6 -6
    6 0 -6
    0 6 -6
    6 0 -6
    -6 0 -6
    6 0 -6
    0 -6 -6
    0 6 6
    0 -6 6
    -6 0 6
    0 6 6
    0 6 6
    6 0 6
    -6 0 6
    -6 0 6
    -2 -6 -6
    -6 2 -6
    2 6 -6
    -2 -6 -6
    6 -2 -6
    2 6 -6
    6 -2 -6
    -6 2 -6
    2 6 6
    -6 2 6
    6 -2 6
    6 -2 6
    -6 2 6
    -2 -6 6
    -2 -6 6
    2 6 6
    -6 2 6
    2 6 6
    -6 4 -6
    -4 -6 -6
    4 6 -6
    4 6 -6
    -4 -6 -6
    -6 4 6
    -6 4 6
    4 6 6
    4 6 6
    -4 -6 6
    -6 4 6
    -4 -6 6
    -6 6 -6
    -6 -6 -6
    6 6 -6
    6 6 -6
    -6 6 6
    -6 6 6
    6 6 6
    -6 6 6
    -6 -6 6
    7 5 -6
    -7 -5 -6
    7 5 -6
    -7 -5 6
    -5 7 6
    -5 7 6
    -5 7 6
    7 5 6
    7 5 6
    7 3 -6
    7 3 -6
    -7 -3 -6
    7 3 -6
    7 3 6
    -7 -3 6
    -3 7 6
    -3 7 6
    7 1 -6
    7 1 -6
    7 1 -6
    -7 -1 -6
    -1 7 -6
    1 -7 -6
    7 1 6
    -1 7 6
    -7 -1 6
    -1 7 6
    -7 -1 6
    7 1 6
    1 -7 6
    -7 1 -6
    7 -1 -6
    7 -1 -6
    1 7 -6
    -1 -7 -6
    1 7 -6
    7 -1 -6
    -1 -7 -6
    -7 1 -6
    7 -1 6
    -7 1 6
    -7 1 6
    1 7 6
    -7 1 6
    -1 -7 6
    1 7 6
    7 -1 6
    3 7 -6
    7 -3 -6
    -7 3 -6
    -3 -7 -6
    3 7 -6
    -3 -7 6
    3 7 6
    3 7 6
    -3 -7 6
    -7 3 6
    3 7 6
    -7 3 6
    5 7 -6
    -5 -7 -6
    -7 5 -6
    5 7 -6
    -7 5 6
    5 7 6
    -7 5 6
    5 7 6
    -5 -7 6
    -7 5 6
    5 7 6
    7 7 -6
    7 7 -6
    -7 7 -6
    -7 -7 -6
    7 7 6
    -7 7 6
    -7 7 6
    -7 -7 6
    7 7 6
    8 6 -6
    8 6 -6
    -8 -6 -6
    -6 8 6
    -8 -6 6
    8 6 6
    -6 8 6
    8 6 6
    -6 8 6
    8 4 -6
    8 4 -6
    -8 -4 -6
    -4 8 6
    -4 8 6
    8 4 6
    -4 8 6
    -8 -4 6
    8 2 -6
    8 2 -6
    -8 -2 -6
    -2 8 6
    -8 -2 6
    -2 8 6
    -8 0 -6
    0 -8 -6
    0 8 -6
    8 0 -6
    -8 0 6
    8 0 6
    -8 0 6
    -8 0 6
    0 8 6
    -2 -8 -6
    8 -2 -6
    2 8 -6
    -8 2 -6
    2 8 -6
    8 -2 -6
    -8 2 -6
    2 8 6
    -8 2 6
    2 8 6
    8 -4 -6
    4 8 -6
    4 8 -6
    -4 -8 -6
    -8 4 -6
    4 8 6
    -4 -8 6
    4 8 6
    -8 4 6
    -8 4 6
    -8 4 6
    6 8 -6
    6 8 -6
    -6 -8 -6
    -8 6 -6
    -8 6 6
    6 8 6
    -6 -8 6
    -8 6 6
    6 8 6
    -8 8 -6
    -8 -8 -6
    8 8 -6
    8 8 -6
    -8 8 6
    -8 8 6
    -8 -8 6
    8 8 6
    8 8 6
    9 7 -6
    9 7 -6
    -9 -7 -6
    -9 -7 6
    -9 -7 6
    -7 9 6
    9 7 6
    -7 9 6
    9 5 -6
    -9 -5 -6
    9 5 -6
    -5 9 6
    -5 9 6
    -5 9 6
    -9 -5 6
    9 5 6
    -9 -5 6
    -9 -3 -6
    9 3 -6
    9 3 -6
    -3 9 6
    -9 -3 6
    -9 -3 6
    -3 9 6
    9 3 6
    9 1 -6
    -9 -1 -6
    9 1 -6
    9 1 6
    -1 9 6
    -1 9 6
    -9 -1 6
    -1 -9 -6
    9 -1 -6
    9 -1 -6
    -9 1 -6
    -9 1 -6
    1 9 6
    9 -1 6
    1 9 6
    -9 1 6
    -9 1 6
    1 9 6
    -9 1 6
    -3 -9 -6
    9 -3 -6
    -9 3 -6
    3 9 -6
    3 9 -6
    -9 3 6
    3 9 6
    -9 3 6
    -9 3 6
    3 9 6
    -5 -9 -6
    5 9 -6
    9 -5 -6
    5 9 -6
    -9 5 -6
    -5 -9 6
    5 9 6
    -9 5 6
    -9 5 6
    5 9 6
    5 9 6
    -7 -9 -6
    7 9 -6
    -9 7 -6
    7 9 -6
    -9 7 6
    -9 7 6
    7 9 6
    -7 -9 6
    -9 9 -6
    9 9 -6
    -9 -9 -6
    9 9 -6
    9 9 -6
    -9 -9 6
    -9 9 6
    9 9 6
    -9 -9 6
    -9 9 6
    -8 10 -6
    10 8 -6
    -10 -8 -6
    10 8 -6
    10 8 -6
    -10 -8 6
    -8 10 6
    -8 10 6
    -10 -8 6
    10 8 6
    10 6 -6
    -6 10 -6
    10 6 -6
    10 6 -6
    -10 -6 -6
    -6 10 6
    -6 10 6
    -6 10 6
    -10 -6 6
    10 6 6
    -10 -6 6
    10 4 -6
    10 4 -6
    -10 -4 -6
    -4 10 6
    -4 10 6
    -10 -4 6
    10 4 6
    -4 10 6
    -10 -2 -6
    10 2 -6
    10 2 -6
    10 2 6
    -10 -2 6
    -2 10 6
    -2 10 6
    0 10 -6
    10 0 -6
    10 0 -6
    -10 0 -6
    0 10 6
    0 10 6
    -10 0 6
    10 0 6
    -10 0 6
    0 10 6
    2 10 -6
    10 -2 -6
    -2 -10 -6
    10 -2 -6
    2 10 -6
    -10 2 -6
    -10 2 6
    2 10 6
    2 10 6
    -10 2 6
    2 10 6
    4 10 -6
    10 -4 -6
    -10 4 -6
    -10 4 6
    4 10 6
    4 10 6
    6 10 -6
    10 -6 -6
    -10 6 -6
    -6 -10 -6
    -10 6 6
    -6 -10 6
    6 10 6
    6 10 6
    -10 6 6
    8 10 -6
    -8 -10 -6
    -10 8 6
    8 10 6
    -8 -10 6
    -8 -10 6
    10 10 -6
    10 10 -6
    -10 -10 -6
    -10 -10 6
    -10 -10 6
    10 10 6
    -10 10 6
    11 9 -6
    -11 -9 -6
    11 9 -6
    11 9 -6
    -9 11 -6
    -9 11 6
    -11 -9 6
    11 9 6
    -11 -9 6
    -9 11 6
    11 7 -6
    11 7 -6
    -7 11 -6
    -11 -7 -6
    11 7 -6
    -7 11 6
    -11 -7 6
    -7 11 6
    11 7 6
    -11 -7 6
    -5 11 -6
    11 5 -6
    11 5 -6
    11 5 -6
    -11 -5 -6
    -11 -5 6
    -11 -5 6
    11 5 6
    -5 11 6
    -5 11 6
    -5 11 6
    11 3 -6
    -3 11 -6
    -11 -3 -6
    11 3 -6
    11 3 -6
    -3 11 6
    -3 11 6
    -11 -3 6
    -3 11 6
    11 3 6
    11 1 -6
    11 1 -6
    -11 -1 -6
    -1 11 6
    11 1 6
    -11 -1 6
    11 -1 -6
    -1 -11 -6
    11 -1 -6
    1 11 6
    -11 1 6
    1 11 6
    -11 1 6
    11 -3 -6
    -3 -11 -6
    3 11 -6
    -11 3 -6
    3 11 -6
    11 -3 -6
    3 11 6
    -11 3 6
    -11 3 6
    3 11 6
    3 11 6
    -11 5 -6
    5 11 -6
    -5 -11 -6
    5 11 6
    -11 5 6
    5 11 6
    5 11 6
    -11 7 -6
    7 11 -6
    7 11 -6
    -7 -11 -6
    7 11 6
    -11 7 6
    -7 -11 6
    -7 -11 6
    9 11 -6
    -9 -11 -6
    9 11 -6
    -9 -11 6
    9 11 6
    -9 -11 6
    -11 9 6
    11 11 -6
    -11 -11 -6
    11 11 6
    -11 -11 6
    12 10 -6
    -12 -10 -6
    -10 12 6
    -12 -10 6
    12 10 6
    12 8 -6
    12 8 -6
    -8 12 -6
    12 8 -6
    12 8 6
    -8 12 6
    -8 12 6
    -12 -8 6
    12 6 -6
    12 6 -6
    -6 12 -6
    12 6 -6
    -6 12 6
    -12 -6 6
    -6 12 6
    12 6 6
    -6 12 6
    -12 -4 -6
    -4 12 -6
    12 4 -6
    12 4 -6
    12 4 -6
    -4 12 6
    12 4 6
    -4 12 6
    -12 -4 6
    -4 12 6
    12 2 -6
    -2 12 -6
    12 2 -6
    -12 -2 6
    12 2 6
    -2 12 6
    -2 12 6
    -2 12 6
    12 0 -6
    12 0 -6
    0 12 -6
    0 12 6
    12 0 6
    0 12 6
    -12 0 6
    12 -2 -6
    2 12 -6
    -2 -12 -6
    12 -2 -6
    2 12 6
    2 12 6
    -12 2 6
    -12 2 6
    4 12 -6
    -4 -12 -6
    12 -4 -6
    4 12 6
    -12 4 6
    6 12 -6
    6 12 -6
    6 12 6
    -6 -12 6
    -8 -12 -6
    8 12 -6
    8 12 -6
    8 12 6
    -12 8 6
    -8 -12 6
    10 12 -6
    -10 -12 -6
    10 12 6
    -10 -12 6
    -7 13 -6
    13 7 -6
    13 7 -6
    13 7 -6
    -13 -7 6
    -7 13 6
    13 7 6
    -7 13 6
    -13 -5 -6
    -5 13 -6
    13 5 -6
    13 5 -6
    -5 13 6
    -5 13 6
    -5 13 6
    13 5 6
    -13 -5 6
    -3 13 -6
    13 3 -6
    -3 13 -6
    -3 13 6
    13 3 6
    -3 13 6
    -13 -3 6
    13 1 -6
    -1 13 -6
    -1 13 -6
    13 1 -6
    -1 13 6
    13 1 6
    -1 13 6
    -13 -1 6
    13 -1 -6
    1 13 -6
    1 13 -6
    1 13 6
    -13 1 6
    1 13 6
    3 13 -6
    3 13 -6
    -3 -13 -6
    3 13 6
    -5 -13 -6
    5 13 -6
    -5 -13 6
    5 13 6
    -13 5 6
    7 13 -6
    -7 -13 -6
    7 13 -6
    -7 -13 6
    -13 7 6
    -14 -6 6
    -4 14 -6
    -4 14 6
    -14 -4 6
    14 2 -6
    -2 14 -6
    -2 14 -6
    -2 14 6
    -14 -2 6
    -2 14 6
    14 0 -6
    0 14 -6
    0 14 -6
    -14 0 6
    0 14 6
    0 14 6
    14 -2 -6
    2 14 -6
    2 14 -6
    2 14 6
    2 14 6
    -4 -14 -6
    4 14 -6
    -6 -14 -6
    6 14 -6
    -6 -14 6
    6 14 6
    -3 15 -6
    -15 -3 6
    -3 15 6
    -3 15 6
    -1 15 -6
    -1 15 -6
    15 1 -6
    -1 15 6
    -1 15 6
    1 15 -6
    1 15 -6
    -1 -15 6
    1 15 6
    1 15 6
    3 15 -6
    -3 -15 6
    3 15 6
    1 0 -7
    -1 0 -7
    0 -1 -7
    0 1 -7
    -1 0 7
    1 0 7
    0 -1 7
    -1 0 7
    0 -1 7
    1 0 7
    0 -1 7
    0 1 7
    -2 -1 -7
    1 -2 -7
    -1 2 -7
    2 1 -7
    2 1 -7
    -1 2 -7
    -2 -1 -7
    2 1 7
    1 -2 7
    1 -2 7
    -2 -1 7
    -2 -1 7
    2 1 7
    1 2 -7
    -2 1 -7
    -2 1 -7
    2 -1 -7
    1 2 -7
    -1 -2 -7
    -1 -2 -7
    1 2 7
    1 2 7
    -1 -2 7
    2 -1 7
    -2 1 7
    1 2 7
    2 -1 7
    -2 1 7
    -2 3 -7
    2 -3 -7
    3 2 -7
    3 2 -7
    -3 -2 -7
    -3 -2 -7
    3 2 -7
    2 -3 -7
    -2 3 -7
    2 -3 7
    3 2 7
    3 2 7
    -2 3 7
    -2 3 7
    -2 3 7
    -3 -2 7
    2 -3 7
    3 2 7
    3 0 -7
    -3 0 -7
    0 -3 -7
    0 3 -7
    0 3 -7
    3 0 -7
    0 3 -7
    0 -3 -7
    -3 0 -7
    -3 0 7
    0 3 7
    -3 0 7
    3 0 7
    0 -3 7
    0 3 7
    0 -3 7
    3 0 7
    -3 0 7
    0 3 7
    -2 -3 -7
    3 -2 -7
    3 -2 -7
    2 3 -7
    -3 2 -7
    -2 -3 -7
    2 3 -7
    2 3 -7
    -3 2 -7
    -3 2 7
    2 3 7
    3 -2 7
    -2 -3 7
    -3 2 7
    3 -2 7
    -2 -3 7
    4 3 -7
    4 3 -7
    -3 4 -7
    -4 -3 -7
    3 -4 -7
    4 3 -7
    -4 -3 -7
    -3 4 7
    3 -4 7
    -4 -3 7
    -3 4 7
    4 3 7
    1 -4 -7
    -1 4 -7
    4 1 -7
    -4 -1 -7
    4 1 -7
    -4 -1 -7
    -1 4 -7
    1 -4 7
    -1 4 7
    -1 4 7
    -4 -1 7
    -4 -1 7
    -1 4 7
    1 -4 7
    4 1 7
    4 1 7
    4 -1 -7
    -4 1 -7
    1 4 -7
    -4 1 -7
    -1 -4 -7
    1 4 -7
    1 4 -7
    4 -1 -7
    -4 1 7
    4 -1 7
    -1 -4 7
    4 -1 7
    1 4 7
    -1 -4 7
    1 4 7
    -4 1 7
    3 4 -7
    4 -3 -7
    3 4 -7
    3 4 -7
    -3 -4 -7
    -4 3 -7
    -3 -4 -7
    4 -3 7
    3 4 7
    -4 3 7
    -3 -4 7
    -4 3 7
    4 -3 7
    3 4 7
    -3 -4 7
    -5 -4 -7
    5 4 -7
    4 -5 -7
    5 4 -7
    -4 5 7
    5 4 7
    -2 5 -7
    -5 -2 -7
    5 2 -7
    2 -5 -7
    2 -5 -7
    5 2 -7
    -5 -2 7
    5 2 7
    -2 5 7
    -2 5 7
    2 -5 7
    0 5 -7
    -5 0 -7
    0 -5 -7
    -5 0 -7
    5 0 -7
    5 0 -7
    0 -5 -7
    0 5 -7
    -5 0 7
    0 5 7
    0 5 7
    -5 0 7
    -5 0 7
    5 0 7
    0 -5 7
    5 0 7
    0 -5 7
    0 5 7
    -2 -5 -7
    5 -2 -7
    5 -2 -7
    2 5 -7
    -2 -5 -7
    -5 2 -7
    2 5 -7
    -5 2 7
    2 5 7
    -5 2 7
    5 -2 7
    2 5 7
    2 5 7
    -2 -5 7
    -2 -5 7
    5 -2 7
    -5 2 7
    -5 4 -7
    4 5 -7
    4 5 -7
    5 -4 -7
    4 5 7
    -4 -5 7
    4 5 7
    4 5 7
    -5 4 7
    -5 4 7
    5 -6 -7
    -6 -5 -7
    6 5 -7
    6 5 -7
    -5 6 7
    6 5 7
    -5 6 7
    -5 6 7
    -6 -5 7
    6 5 7
    -5 6 7
    -6 -3 -7
    6 3 -7
    6 3 -7
    3 -6 -7
    -3 6 7
    -6 -3 7
    6 3 7
    -3 6 7
    1 -6 -7
    6 1 -7
    6 1 -7
    -6 -1 -7
    -1 6 -7
    -1 6 -7
    -1 6 7
    -1 6 7
    -6 -1 7
    6 1 7
    -6 -1 7
    -1 6 7
    6 -1 -7
    -1 -6 -7
    -6 1 -7
    1 6 -7
    1 6 -7
    1 6 7
    -6 1 7
    -1 -6 7
    -6 1 7
    6 -1 7
    1 6 7
    -6 1 7
    3 6 -7
    6 -3 -7
    -6 3 -7
    3 6 -7
    -3 -6 -7
    3 6 7
    -3 -6 7
    6 -3 7
    3 6 7
    -6 3 7
    -6 3 7
    3 6 7
    -6 3 7
    5 6 -7
    5 6 -7
    -5 -6 -7
    5 6 7
    -6 5 7
    5 6 7
    -5 -6 7
    -6 5 7
    -6 5 7
    -7 -6 -7
    7 6 -7
    7 6 -7
    7 6 7
    -6 7 7
    -6 7 7
    -7 -6 7
    7 6 7
    -6 7 7
    7 4 -7
    7 4 -7
    -7 -4 -7
    -4 7 7
    -7 -4 7
    -4 7 7
    -4 7 7
    7 4 7
    -7 -2 -7
    7 2 -7
    7 2 7
    -2 7 7
    -2 7 7
    -7 -2 7
    0 7 -7
    0 7 -7
    7 0 -7
    -7 0 -7
    7 0 -7
    0 7 7
    0 7 7
    -7 0 7
    -7 0 7
    -7 0 7
    -7 2 -7
    2 7 -7
    2 7 -7
    -2 -7 -7
    7 -2 -7
    -7 2 7
    -7 2 7
    -2 -7 7
    2 7 7
    -7 2 7
    7 -2 7
    2 7 7
    4 7 -7
    7 -4 -7
    -4 -7 -7
    4 7 -7
    -4 -7 7
    -7 4 7
    4 7 7
    -7 4 7
    -7 4 7
    4 7 7
    6 7 -7
    -6 -7 -7
    6 7 -7
    -7 6 7
    6 7 7
    6 7 7
    -7 6 7
    -6 -7 7
    8 7 -7
    -8 -7 -7
    8 7 -7
    8 7 7
    -7 8 7
    -8 -7 7
    -7 8 7
    -8 -5 -7
    8 5 -7
    8 5 -7
    -5 8 7
    -5 8 7
    -8 -5 7
    8 5 7
    -5 8 7
    8 3 -7
    8 3 -7
    -8 -3 -7
    -3 8 7
    -3 8 7
    -3 8 7
    -8 -3 7
    8 3 7
    8 1 -7
    -8 -1 -7
    1 -8 -7
    8 1 -7
    -1 8 7
    -1 8 7
    8 1 7
    -8 -1 7
    -1 8 7
    -8 1 -7
    -1 -8 -7
    8 -1 -7
    8 -1 -7
    -8 1 7
    -8 1 7
    8 -1 7
    -8 1 7
    1 8 7
    1 8 7
    3 8 -7
    3 8 -7
    8 -3 -7
    8 -3 -7
    -3 -8 -7
    -8 3 7
    -8 3 7
    -3 -8 7
    3 8 7
    3 8 7
    3 8 7
    -8 3 7
    -5 -8 -7
    5 8 -7
    5 8 -7
    8 -5 -7
    5 8 7
    -8 5 7
    -5 -8 7
    -8 5 7
    5 8 7
    -7 -8 -7
    7 8 -7
    7 8 -7
    -8 7 7
    7 8 7
    7 8 7
    -7 -8 7
    -8 7 7
    9 8 -7
    9 8 -7
    -9 -8 -7
    -8 9 -7
    9 8 -7
    -8 9 7
    9 8 7
    -9 -8 7
    -9 -8 7
    -8 9 7
    9 6 -7
    -9 -6 -7
    9 6 -7
    -6 9 7
    -6 9 7
    -9 -6 7
    -9 -6 7
    -6 9 7
    9 6 7
    9 4 -7
    9 2 -7
    -9 -2 -7
    9 2 -7
    -2 9 7
    9 2 7
    -2 9 7
    -9 -2 7
    -9 0 -7
    0 -9 -7
    9 0 -7
    9 0 -7
    -9 0 7
    0 9 7
    -9 0 7
    0 9 7
    9 0 7
    -2 -9 -7
    9 -2 -7
    2 9 -7
    9 -2 -7
    -9 2 7
    2 9 7
    -9 2 7
    -9 2 7
    2 9 7
    4 9 -7
    9 -4 -7
    4 9 -7
    -9 4 7
    -4 -9 7
    6 9 -7
    9 -6 -7
    -6 -9 -7
    -9 6 7
    6 9 7
    6 9 7
    -9 6 7
    -6 -9 7
    -9 8 -7
    9 -8 -7
    8 9 -7
    -8 -9 -7
    8 9 -7
    -8 -9 7
    -9 8 7
    -9 8 7
    -8 -9 7
    8 9 7
    10 9 -7
    10 9 -7
    10 9 -7
    -10 -9 -7
    -9 10 -7
    -9 10 7
    10 9 7
    -10 -9 7
    -10 -9 7
    -9 10 7
    10 7 -7
    -7 10 -7
    10 7 -7
    -10 -7 -7
    10 7 -7
    -7 10 7
    -10 -7 7
    10 7 7
    -10 -7 7
    -7 10 7
    10 5 -7
    -10 -5 -7
    -5 10 7
    10 5 7
    -5 10 7
    -5 10 7
    -10 -5 7
    -10 -5 7
    10 3 -7
    -10 -3 -7
    10 3 -7
    -3 10 7
    -3 10 7
    10 3 7
    -10 -3 7
    -3 10 7
    10 1 -7
    10 1 -7
    -10 -1 -7
    -1 10 7
    -1 10 7
    10 1 7
    -10 -1 7
    -1 10 7
    10 -1 -7
    10 -1 -7
    -10 1 7
    1 10 7
    1 10 7
    1 10 7
    1 10 7
    -10 1 7
    10 -1 7
    10 -3 -7
    -3 -10 -7
    3 10 -7
    10 -3 -7
    3 10 -7
    3 10 7
    3 10 7
    -10 3 7
    -10 3 7
    3 10 7
    10 -5 -7
    10 -5 -7
    5 10 -7
    -5 -10 -7
    5 10 7
    5 10 7
    -10 5 7
    -10 5 7
    -5 -10 7
    -7 -10 -7
    7 10 -7
    -10 7 7
    7 10 7
    7 10 7
    -7 -10 7
    -9 -10 -7
    9 10 -7
    9 10 -7
    9 10 7
    -10 9 7
    -9 -10 7
    -9 -10 7
    11 10 -7
    -11 -10 -7
    11 10 -7
    -11 -10 7
    11 10 7
    -10 11 7
    -8 11 -7
    11 8 -7
    11 8 -7
    11 8 -7
    -11 -8 -7
    -8 11 7
    -8 11 7
    11 8 7
    -11 -8 7
    11 6 -7
    11 6 -7
    11 6 -7
    -6 11 -7
    -11 -6 -7
    11 6 7
    -6 11 7
    -11 -6 7
    -6 11 7
    -11 -4 -7
    -4 11 -7
    11 4 -7
    11 4 -7
    11 4 -7
    -11 -4 7
    -4 11 7
    11 4 7
    -4 11 7
    -4 11 7
    11 2 -7
    -11 -2 -7
    -2 11 -7
    11 2 -7
    -2 11 7
    -2 11 7
    11 2 7
    -11 -2 7
    -2 11 7
    11 0 -7
    11 0 -7
    0 11 -7
    0 11 7
    0 11 7
    0 11 7
    -11 0 7
    11 0 7
    11 -2 -7
    -2 -11 -7
    11 -2 -7
    -11 2 7
    -11 2 7
    2 11 7
    2 11 7
    4 11 -7
    -4 -11 -7
    11 -4 -7
    4 11 7
    4 11 7
    -11 4 7
    6 11 -7
    -6 -11 -7
    6 11 7
    -11 6 7
    8 11 -7
    -8 -11 -7
    8 11 -7
    -11 8 7
    8 11 7
    -8 -11 7
    -8 -11 7
    10 11 -7
    -10 -11 -7
    10 11 7
    -11 10 7
    -10 -11 7
    -12 -9 -7
    -9 12 7
    12 9 7
    12 7 -7
    -12 -7 -7
    -7 12 -7
    -12 -7 7
    12 7 7
    -7 12 7
    -7 12 7
    12 5 -7
    12 5 -7
    -12 -5 -7
    -5 12 7
    12 5 7
    -5 12 7
    -3 12 -7
    -3 12 -7
    -12 -3 -7
    12 3 -7
    12 3 -7
    -12 -3 7
    12 3 7
    -3 12 7
    -3 12 7
    12 1 -7
    12 1 -7
    -1 12 -7
    -1 12 7
    12 1 7
    -12 -1 7
    -1 -12 -7
    1 12 -7
    12 -1 -7
    12 -1 -7
    1 12 7
    -12 1 7
    1 12 7
    3 12 -7
    -3 -12 -7
    12 -3 -7
    -12 3 7
    3 12 7
    -5 -12 -7
    5 12 -7
    -12 5 7
    -7 -12 -7
    7 12 -7
    7 12 -7
    -12 7 7
    -7 -12 7
    -9 -12 -7
    9 12 -7
    -9 -12 7
    -12 9 7
    -6 13 -7
    13 6 -7
    13 6 -7
    13 6 -7
    -13 -6 -7
    -6 13 7
    -6 13 7
    13 6 7
    -13 -6 7
    -4 13 -7
    13 4 -7
    -13 -4 7
    -4 13 7
    -4 13 7
    -4 13 7
    13 4 7
    -2 13 -7
    13 2 -7
    -2 13 -7
    13 2 -7
    13 2 7
    -13 -2 7
    -2 13 7
    -2 13 7
    0 13 -7
    0 13 -7
    13 0 -7
    0 13 7
    -13 0 7
    2 13 -7
    2 13 -7
    13 -2 -7
    2 13 7
    2 13 7
    13 -4 -7
    4 13 -7
    4 13 7
    -13 4 7
    6 13 -7
    -6 -13 -7
    6 13 -7
    -6 -13 7
    6 13 7
    -13 6 7
    -5 14 -7
    14 5 7
    -5 14 7
    -14 -5 7
    -3 14 -7
    -3 14 7
    -14 -3 7
    14 3 7
    -3 14 7
    14 1 -7
    -1 14 -7
    -1 14 7
    -14 -1 7
    -1 14 7
    14 -1 -7
    1 14 -7
    1 14 7
    1 14 7
    14 -3 -7
    3 14 -7
    3 14 7
    -3 -14 7
    3 14 7
    5 14 -7
    5 14 7
    -5 -14 7
    15 0 -7
    0 15 -7
    0 15 -7
    0 15 7
    0 15 7
    0 0 8
    -1 -1 -8
    1 -1 -8
    1 -1 -8
    1 1 -8
    -1 1 -8
    -1 -1 -8
    -1 1 -8
    1 1 -8
    -1 -1 8
    1 1 8
    -1 -1 8
    1 1 8
    1 -1 8
    -1 -1 8
    -1 1 8
    -1 1 8
    0 -2 -8
    -2 0 -8
    0 2 -8
    2 0 -8
    -2 0 -8
    0 2 -8
    2 0 -8
    0 2 8
    2 0 8
    2 0 8
    -2 0 8
    0 -2 8
    0 2 8
    -2 2 -8
    2 -2 -8
    2 2 -8
    -2 -2 -8
    2 2 -8
    -2 2 -8
    2 2 -8
    -2 2 -8
    -2 2 8
    2 -2 8
    -2 2 8
    -2 -2 8
    -2 2 8
    2 2 8
    -2 -2 8
    2 -2 8
    2 2 8
    2 2 8
    -1 3 -8
    3 1 -8
    -3 -1 -8
    -1 3 -8
    1 -3 -8
    -1 3 -8
    1 -3 8
    -1 3 8
    -3 -1 8
    -3 -1 8
    3 1 8
    -1 3 8
    3 1 8
    -1 3 8
    -3 1 -8
    1 3 -8
    3 -1 -8
    1 3 -8
    1 3 -8
    -1 -3 -8
    1 3 8
    3 -1 8
    -1 -3 8
    -3 1 8
    1 3 8
    3 3 -8
    3 3 -8
    3 3 -8
    -3 -3 -8
    -3 3 8
    3 3 8
    3 -3 8
    -3 3 8
    -3 3 8
    3 3 8
    3 3 8
    -3 -3 8
    -4 -2 -8
    4 2 -8
    -2 4 -8
    4 2 -8
    -2 4 8
    2 -4 8
    4 2 8
    -4 -2 8
    -2 4 8
    0 4 -8
    4 0 -8
    -4 0 -8
    4 0 8
    -4 0 8
    0 4 8
    -4 0 8
    0 -4 8
    0 4 8
    -2 -4 -8
    2 4 -8
    2 4 -8
    -4 2 -8
    2 4 8
    -4 2 8
    4 -2 8
    2 4 8
    4 4 -8
    -4 -4 -8
    4 -4 -8
    4 4 -8
    -4 4 -8
    4 -4 8
    -4 4 8
    4 4 8
    -4 4 8
    4 4 8
    -3 5 -8
    3 -5 -8
    5 3 -8
    -5 -3 -8
    5 3 -8
    -3 5 8
    3 -5 8
    5 3 8
    -5 -3 8
    -1 5 -8
    -5 -1 -8
    5 1 -8
    5 1 -8
    -1 5 -8
    1 -5 -8
    -5 -1 8
    -1 5 8
    -5 -1 8
    -5 -1 8
    -1 5 8
    5 1 8
    5 -1 -8
    1 5 -8
    -5 1 -8
    1 5 -8
    -1 -5 -8
    -1 -5 8
    5 -1 8
    1 5 8
    -5 1 8
    1 5 8
    -5 1 8
    -5 1 8
    5 -3 -8
    3 5 -8
    3 5 -8
    -5 3 -8
    -3 -5 -8
    3 5 8
    -5 3 8
    -5 3 8
    -3 -5 8
    -5 3 8
    5 -3 8
    3 5 8
    -5 -5 -8
    5 5 -8
    5 -5 -8
    5 5 -8
    5 5 8
    -5 5 8
    -5 5 8
    -5 -5 8
    -5 5 8
    -5 5 8
    5 5 8
    6 4 -8
    6 4 -8
    -6 -4 -8
    4 -6 -8
    -4 6 8
    6 4 8
    -4 6 8
    -4 6 8
    -6 -4 8
    2 -6 -8
    6 2 -8
    -6 -2 -8
    -2 6 -8
    6 2 -8
    -2 6 8
    -6 -2 8
    6 2 8
    -2 6 8
    2 -6 8
    0 6 -8
    6 0 -8
    6 0 -8
    0 6 -8
    -6 0 -8
    0 -6 -8
    0 6 8
    0 -6 8
    -6 0 8
    -6 0 8
    -6 0 8
    6 0 8
    0 6 8
    -6 2 -8
    -2 -6 -8
    2 6 -8
    2 6 -8
    6 -2 -8
    6 -2 8
    2 6 8
    -2 -6 8
    -6 2 8
    2 6 8
    -6 2 8
    2 6 8
    -6 2 8
    4 6 -8
    4 6 -8
    -4 -6 -8
    6 -4 -8
    -6 4 8
    4 6 8
    4 6 8
    -4 -6 8
    -6 4 8
    -6 4 8
    4 6 8
    6 -6 -8
    6 6 -8
    -6 -6 8
    5 -7 -8
    7 5 -8
    7 5 -8
    -7 -5 8
    -5 7 8
    -5 7 8
    7 5 8
    -7 -3 -8
    7 3 -8
    3 -7 -8
    7 3 -8
    -3 7 8
    -3 7 8
    -7 -3 8
    7 3 8
    -3 7 8
    -3 7 8
    7 1 -8
    1 -7 -8
    -7 -1 -8
    7 1 -8
    -7 -1 8
    -1 7 8
    -1 7 8
    -1 7 8
    7 1 8
    7 -1 -8
    7 -1 -8
    -7 1 -8
    1 7 -8
    1 7 -8
    -1 -7 -8
    -7 1 8
    1 7 8
    7 -1 8
    -7 1 8
    -1 -7 8
    1 7 8
    1 7 8
    -7 1 8
    -3 -7 -8
    7 -3 -8
    3 7 -8
    3 7 -8
    3 7 8
    3 7 8
    -7 3 8
    -7 3 8
    -3 -7 8
    3 7 8
    -7 3 8
    5 7 -8
    7 -5 -8
    -5 -7 -8
    5 7 8
    -5 -7 8
    -7 5 8
    -7 5 8
    5 7 8
    7 7 -8
    7 7 -8
    -7 -7 -8
    7 7 8
    -7 7 8
    -7 -7 8
    -7 7 8
    -8 -6 -8
    8 6 -8
    -8 -6 8
    -6 8 8
    8 6 8
    8 4 -8
    8 4 -8
    -8 -4 -8
    8 4 8
    -8 -4 8
    -4 8 8
    -4 8 8
    -4 8 8
    8 2 -8
    -8 -2 -8
    8 2 -8
    -2 8 8
    -8 -2 8
    8 2 8
    -2 8 8
    -8 0 -8
    8 0 -8
    0 -8 -8
    8 0 -8
    0 8 8
    0 8 8
    8 0 8
    -8 0 8
    0 8 8
    -8 0 8
    2 8 -8
    8 -2 -8
    8 -2 -8
    2 8 8
    -8 2 8
    2 8 8
    -8 2 8
    -4 -8 -8
    8 -4 -8
    4 8 -8
    8 -4 -8
    4 8 -8
    -8 4 8
    -8 4 8
    -8 4 8
    4 8 8
    -4 -8 8
    8 -6 -8
    6 8 -8
    8 -6 -8
    -6 -8 -8
    6 8 -8
    -8 6 8
    -8 6 8
    6 8 8
    -6 -8 8
    6 8 8
    -8 -8 -8
    8 -8 -8
    8 8 -8
    -8 -8 8
    -8 -8 8
    -8 8 8
    8 8 8
    -8 8 8
    9 7 -8
    9 7 -8
    -9 -7 -8
    9 7 8
    -7 9 8
    -9 -7 8
    -9 -7 8
    -7 9 8
    9 5 -8
    9 5 -8
    -9 -5 -8
    -9 -5 8
    -5 9 8
    -9 -5 8
    -5 9 8
    9 5 8
    -5 9 8
    -9 -3 -8
    9 3 -8
    9 3 -8
    -9 -3 8
    9 3 8
    -3 9 8
    -3 9 8
    1 -9 -8
    9 1 -8
    9 1 -8
    -1 9 8
    9 1 8
    -1 9 8
    -9 -1 8
    -1 9 8
    9 -1 -8
    9 -1 -8
    -1 -9 -8
    9 -1 8
    1 9 8
    -9 1 8
    1 9 8
    -9 1 8
    3 9 -8
    3 9 -8
    -3 -9 -8
    9 -3 -8
    9 -3 -8
    3 9 8
    -9 3 8
    -9 3 8
    3 9 8
    -9 3 8
    -3 -9 8
    5 9 -8
    9 -5 -8
    -5 -9 -8
    5 9 8
    -9 5 8
    -9 5 8
    5 9 8
    -5 -9 8
    -7 -9 -8
    9 -7 -8
    7 9 -8
    -7 -9 8
    7 9 8
    -9 7 8
    -9 9 -8
    9 9 -8
    9 9 -8
    -9 -9 -8
    -9 9 8
    -9 9 8
    -9 -9 8
    9 9 8
    -9 -9 8
    -10 -8 -8
    10 8 -8
    10 8 -8
    -10 -8 8
    -8 10 8
    -8 10 8
    10 8 8
    -10 -8 8
    -10 -6 -8
    -6 10 -8
    10 6 -8
    10 6 -8
    10 6 -8
    -10 -6 8
    -6 10 8
    10 6 8
    -6 10 8
    -10 -4 -8
    10 4 -8
    10 4 -8
    -4 10 8
    10 4 8
    -4 10 8
    -10 -4 8
    -4 10 8
    -10 -2 -8
    10 2 -8
    10 2 -8
    -2 10 8
    -10 -2 8
    -2 10 8
    10 2 8
    10 0 -8
    0 -10 -8
    10 0 -8
    10 0 8
    0 10 8
    0 10 8
    -10 0 8
    0 10 8
    -2 -10 -8
    10 -2 -8
    10 -2 -8
    2 10 -8
    -10 2 8
    2 10 8
    2 10 8
    -10 2 8
    4 10 -8
    -4 -10 -8
    4 10 -8
    10 -4 -8
    4 10 8
    -4 -10 8
    -10 4 8
    10 -6 -8
    6 10 8
    -10 6 8
    -6 -10 8
    8 10 -8
    8 10 -8
    -8 -10 -8
    8 10 8
    -10 8 8
    -8 -10 8
    -10 8 8
    -8 -10 8
    10 10 -8
    10 10 8
    -10 -10 8
    -7 11 -8
    11 7 -8
    -11 -7 -8
    -7 11 8
    11 7 8
    -11 -7 8
    -7 11 8
    11 5 -8
    -11 -5 -8
    -5 11 -8
    11 5 -8
    -5 11 8
    11 5 8
    -5 11 8
    -11 -5 8
    -3 11 -8
    11 3 -8
    -11 -3 -8
    11 3 -8
    -11 -3 8
    -3 11 8
    -3 11 8
    -1 11 -8
    11 1 -8
    11 1 -8
    -1 11 8
    -1 11 8
    -1 11 8
    -11 -1 8
    11 -1 -8
    -1 -11 -8
    1 11 -8
    11 -1 -8
    -11 1 8
    1 11 8
    11 -1 8
    1 11 8
    1 11 8
    -3 -11 -8
    11 -3 -8
    3 11 -8
    3 11 8
    -11 3 8
    3 11 8
    3 11 8
    11 -5 -8
    11 -5 -8
    -5 -11 -8
    5 11 -8
    -11 5 8
    5 11 8
    5 11 8
    7 11 -8
    -7 -11 -8
    7 11 -8
    7 11 8
    -7 -11 8
    -11 7 8
    -6 12 -8
    12 6 -8
    -12 -6 -8
    -6 12 8
    -6 12 8
    -12 -6 8
    12 4 -8
    -4 12 -8
    12 4 -8
    -4 12 8
    -12 -4 8
    -4 12 8
    12 4 8
    -4 12 8
    12 2 -8
    -2 12 -8
    -2 12 -8
    12 2 -8
    -12 -2 8
    -2 12 8
    12 2 8
    -2 12 8
    -2 12 8
    12 0 -8
    12 0 -8
    0 12 -8
    12 0 8
    -12 0 8
    0 12 8
    12 -2 -8
    -2 -12 -8
    2 12 -8
    12 -2 -8
    2 12 8
    12 -4 -8
    -4 -12 -8
    4 12 -8
    -12 4 8
    4 12 8
    -6 -12 -8
    6 12 -8
    -12 6 8
    -13 -5 8
    13 5 8
    -5 13 8
    -3 13 -8
    13 3 -8
    13 3 -8
    -3 13 8
    -3 13 8
    -13 -3 8
    -3 13 8
    -1 13 -8
    13 1 -8
    -1 13 8
    -1 13 8
    -13 -1 8
    1 13 -8
    13 -1 -8
    1 13 8
    1 13 8
    13 -3 -8
    3 13 -8
    3 13 8
    5 13 -8
    -2 14 -8
    -2 14 8
    0 14 -8
    0 14 8
    0 14 8
    2 14 8
    1 0 -9
    0 -1 -9
    -1 0 -9
    0 1 -9
    1 0 9
    -1 0 9
    -1 0 9
    0 1 9
    0 -1 9
    1 0 9
    0 1 9
    -1 2 -9
    2 1 -9
    2 1 -9
    -2 -1 -9
    1 -2 -9
    -1 2 -9
    -1 2 9
    2 1 9
    -1 2 9
    -2 -1 9
    1 -2 9
    -1 -2 -9
    1 2 -9
    -2 1 -9
    1 2 -9
    2 -1 -9
    -2 1 9
    2 -1 9
    -1 -2 9
    -2 1 9
    1 2 9
    1 2 9
    -3 -2 -9
    -2 3 -9
    2 -3 -9
    3 2 -9
    3 2 -9
    3 2 9
    2 -3 9
    -3 -2 9
    -2 3 9
    0 3 -9
    -3 0 -9
    3 0 -9
    0 -3 -9
    0 3 -9
    0 3 9
    3 0 9
    0 3 9
    0 3 9
    0 -3 9
    -3 0 9
    -3 0 9
    2 3 -9
    -3 2 -9
    3 -2 -9
    -2 -3 -9
    2 3 -9
    -3 2 9
    2 3 9
    3 -2 9
    -2 -3 9
    2 3 9
    -3 2 9
    4 3 -9
    -3 4 -9
    4 3 -9
    3 -4 -9
    -4 -3 -9
    4 3 9
    -4 -3 9
    -3 4 9
    -3 4 9
    -3 4 9
    3 -4 9
    -4 -1 -9
    4 1 -9
    1 -4 -9
    4 1 -9
    -1 4 -9
    -1 4 -9
    -4 -1 9
    4 1 9
    -1 4 9
    -4 -1 9
    1 -4 9
    -1 4 9
    -4 1 -9
    -1 -4 -9
    4 -1 -9
    1 4 -9
    1 4 -9
    -4 1 9
    1 4 9
    -1 -4 9
    1 4 9
    4 -1 9
    -4 1 9
    3 4 -9
    -3 -4 -9
    -4 3 -9
    4 -3 -9
    3 4 -9
    3 4 9
    -4 3 9
    3 4 9
    3 4 9
    -4 3 9
    -3 -4 9
    4 -3 9
    5 4 -9
    5 4 9
    -4 5 9
    -5 -4 9
    4 -5 9
    2 -5 -9
    -2 5 -9
    -5 -2 -9
    5 2 -9
    5 2 -9
    -5 -2 9
    2 -5 9
    -2 5 9
    5 2 9
    -2 5 9
    5 0 -9
    0 5 -9
    0 -5 -9
    -5 0 -9
    0 5 -9
    5 0 -9
    0 5 9
    5 0 9
    -5 0 9
    -5 0 9
    -5 0 9
    0 5 9
    0 -5 9
    2 5 -9
    -2 -5 -9
    -5 2 -9
    2 5 -9
    5 -2 -9
    -5 2 9
    -5 2 9
    -2 -5 9
    -5 2 9
    2 5 9
    5 -2 9
    4 5 -9
    5 -4 9
    -4 -5 9
    4 5 9
    5 -6 -9
    6 5 -9
    -6 -5 -9
    6 5 -9
    -5 6 9
    -6 -5 9
    -5 6 9
    6 5 9
    -6 -3 -9
    6 3 -9
    3 -6 -9
    6 3 -9
    -3 6 9
    6 3 9
    -3 6 9
    -6 -3 9
    3 -6 9
    6 1 -9
    6 1 -9
    1 -6 -9
    -6 -1 -9
    -1 6 9
    1 -6 9
    6 1 9
    -1 6 9
    -6 -1 9
    -1 -6 -9
    6 -1 -9
    1 6 -9
    6 -1 -9
    1 6 -9
    -6 1 -9
    1 6 9
    1 6 9
    1 6 9
    -6 1 9
    6 -1 9
    -6 1 9
    -6 1 9
    3 6 -9
    3 6 -9
    6 -3 -9
    -6 3 -9
    -3 -6 9
    6 -3 9
    -6 3 9
    3 6 9
    6 -5 -9
    5 6 -9
    5 6 -9
    -5 -6 -9
    -6 5 9
    -6 5 9
    -6 5 9
    -5 -6 9
    5 6 9
    7 6 -9
    6 -7 -9
    -7 -6 -9
    7 6 -9
    -7 -6 9
    7 6 9
    -6 7 9
    -6 7 9
    -7 -4 -9
    7 4 -9
    4 -7 -9
    7 4 -9
    -4 7 9
    -4 7 9
    7 4 9
    -4 7 9
    -7 -4 9
    2 -7 -9
    -7 -2 -9
    7 2 -9
    7 2 -9
    -7 -2 9
    -2 7 9
    -2 7 9
    -2 7 9
    7 2 9
    -7 0 -9
    0 -7 -9
    7 0 -9
    7 0 -9
    0 7 9
    -7 0 9
    0 7 9
    0 -7 9
    7 0 9
    0 7 9
    -7 0 9
    -2 -7 -9
    2 7 -9
    -7 2 -9
    2 7 -9
    7 -2 -9
    7 -2 -9
    -7 2 9
    -7 2 9
    -7 2 9
    -2 -7 9
    7 -2 9
    2 7 9
    2 7 9
    2 7 9
    4 7 -9
    7 -4 -9
    7 -4 -9
    -4 -7 -9
    4 7 -9
    -4 -7 9
    -7 4 9
    4 7 9
    4 7 9
    4 7 9
    -7 4 9
    -7 4 9
    -6 -7 -9
    7 -6 -9
    6 7 -9
    6 7 -9
    -7 6 9
    -6 -7 9
    6 7 9
    -7 6 9
    -8 -7 -9
    8 7 -9
    8 7 -9
    7 -8 -9
    -8 -7 9
    8 7 9
    -7 8 9
    -8 -7 9
    8 5 -9
    8 5 -9
    -8 -5 -9
    8 5 9
    -8 -5 9
    -5 8 9
    -5 8 9
    -8 -3 -9
    8 3 -9
    8 3 -9
    3 -8 -9
    8 3 9
    -3 8 9
    -3 8 9
    -8 -3 9
    -3 8 9
    8 1 -9
    -8 -1 -9
    1 -8 -9
    8 1 -9
    -1 8 9
    8 1 9
    -1 8 9
    -8 -1 9
    8 -1 -9
    -1 -8 -9
    -8 1 -9
    8 -1 -9
    8 -1 9
    1 8 9
    -8 1 9
    -8 1 9
    1 8 9
    -1 -8 9
    1 8 9
    8 -3 -9
    -3 -8 -9
    8 -3 -9
    3 8 -9
    -8 3 9
    3 8 9
    -8 3 9
    8 -3 9
    -3 -8 9
    3 8 9
    -8 3 9
    3 8 9
    -5 -8 -9
    5 8 -9
    8 -5 -9
    -5 -8 9
    5 8 9
    -8 5 9
    5 8 9
    -8 5 9
    7 8 -9
    7 8 -9
    8 -7 -9
    -7 -8 -9
    -7 -8 9
    -8 7 9
    7 8 9
    9 8 -9
    9 8 -9
    -8 9 -9
    -9 -8 -9
    -8 9 9
    9 8 9
    -9 -8 9
    -9 -8 9
    -9 -6 -9
    9 6 -9
    9 6 -9
    -9 -6 9
    9 6 9
    -6 9 9
    -6 9 9
    9 4 -9
    9 4 -9
    -9 -4 -9
    9 4 9
    -4 9 9
    -9 -4 9
    -4 9 9
    2 -9 -9
    9 2 -9
    -9 -2 -9
    9 2 -9
    -2 9 9
    9 2 9
    -9 -2 9
    -2 9 9
    -2 9 9
    0 -9 -9
    9 0 -9
    9 0 -9
    0 9 9
    0 9 9
    -9 0 9
    9 0 9
    0 9 9
    -2 -9 -9
    9 -2 -9
    9 -2 -9
    2 9 9
    9 -2 9
    2 9 9
    -2 -9 9
    -9 2 9
    9 -4 -9
    -4 -9 -9
    9 -4 -9
    4 9 -9
    4 9 9
    -4 -9 9
    4 9 9
    4 9 9
    6 9 -9
    9 -6 -9
    -6 -9 -9
    -9 6 9
    -9 6 9
    -6 -9 9
    6 9 9
    8 9 -9
    -9 8 -9
    8 9 -9
    -8 -9 -9
    -8 -9 9
    8 9 9
    -9 8 9
    -8 -9 9
    10 7 -9
    -7 10 -9
    10 7 -9
    -10 -7 -9
    -10 -7 9
    -7 10 9
    10 7 9
    -7 10 9
    -5 10 -9
    10 5 -9
    -10 -5 -9
    10 5 -9
    -5 10 9
    10 5 9
    -5 10 9
    -10 -5 9
    -10 -3 -9
    10 3 -9
    10 3 -9
    -3 10 9
    -3 10 9
    -10 -3 9
    -3 10 9
    10 3 9
    10 1 -9
    1 -10 -9
    10 1 -9
    -1 10 9
    -1 10 9
    -10 -1 9
    -1 10 9
    10 1 9
    -1 -10 -9
    10 -1 -9
    10 -1 -9
    10 -1 9
    -10 1 9
    3 10 -9
    -3 -10 -9
    10 -3 -9
    10 -3 -9
    -10 3 9
    3 10 9
    3 10 9
    3 10 9
    10 -5 -9
    10 -5 -9
    5 10 -9
    -5 -10 -9
    -5 -10 9
    5 10 9
    5 10 9
    -10 5 9
    7 10 -9
    7 10 -9
    -7 -10 -9
    -10 7 9
    7 10 9
    -7 -10 9
    -7 -10 9
    11 6 -9
    -11 -6 -9
    11 6 -9
    11 6 -9
    -6 11 -9
    11 6 9
    -6 11 9
    -6 11 9
    -11 -4 -9
    -4 11 -9
    11 4 -9
    11 4 -9
    -4 11 9
    -4 11 9
    -11 -4 9
    11 4 9
    -4 11 9
    -2 11 -9
    11 2 -9
    -2 11 9
    -11 -2 9
    -2 11 9
    -2 11 9
    11 2 9
    0 -11 -9
    11 0 -9
    0 11 -9
    -11 0 9
    0 11 9
    0 11 9
    0 11 9
    11 -2 -9
    11 -2 -9
    -2 -11 -9
    2 11 -9
    2 11 9
    2 11 9
    2 11 9
    -4 -11 -9
    11 -4 -9
    4 11 9
    -11 4 9
    -6 -11 -9
    6 11 -9
    -11 6 9
    -5 12 -9
    12 5 -9
    -5 12 9
    -12 -5 9
    -5 12 9
    -3 12 -9
    12 3 -9
    -3 12 9
    -3 12 9
    -12 -3 9
    12 3 9
    12 1 -9
    12 1 -9
    -1 12 -9
    -1 12 -9
    12 1 9
    -1 12 9
    -1 12 9
    -1 12 9
    -12 -1 9
    1 12 -9
    12 -1 -9
    1 12 9
    -3 -12 -9
    3 12 -9
    12 -3 -9
    3 12 9
    -5 -12 -9
    5 12 -9
    -5 -12 9
    13 0 -9
    0 13 -9
    0 13 9
    0 13 9
    0 0 -10
    0 0 10
    -1 1 -10
    -1 1 -10
    1 1 -10
    1 -1 -10
    1 1 -10
    -1 -1 -10
    1 1 10
    -1 -1 10
    1 -1 10
    -1 1 10
    -1 1 10
    0 2 -10
    2 0 -10
    2 0 -10
    -2 0 -10
    0 2 -10
    0 -2 -10
    -2 0 -10
    0 2 10
    0 -2 10
    0 2 10
    -2 0 10
    2 0 10
    2 2 -10
    2 -2 -10
    2 2 -10
    -2 2 10
    2 2 10
    -2 -2 10
    2 -2 10
    3 1 -10
    1 -3 10
    -1 3 10
    -3 -1 10
    3 -1 -10
    1 3 -10
    3 -1 10
    -3 1 10
    1 3 10
    3 3 -10
    3 3 -10
    3 -3 -10
    -3 3 -10
    -3 -3 -10
    3 -3 10
    -3 -3 10
    3 3 10
    -3 3 10
    -3 3 10
    -4 -2 -10
    -2 4 -10
    4 2 -10
    4 2 -10
    2 -4 -10
    2 -4 10
    -2 4 10
    -4 -2 10
    -2 4 10
    4 2 10
    0 4 -10
    0 -4 -10
    0 4 -10
    4 0 -10
    -4 0 -10
    4 0 -10
    0 4 10
    -4 0 10
    -4 0 10
    4 0 10
    0 4 10
    0 -4 10
    4 -2 -10
    2 4 -10
    2 4 -10
    -4 2 -10
    -2 -4 -10
    -4 2 10
    -4 2 10
    4 -2 10
    2 4 10
    -2 -4 10
    2 4 10
    -4 2 10
    4 4 -10
    4 -4 -10
    -4 -4 -10
    4 4 -10
    -4 4 10
    4 4 10
    -4 4 10
    4 -4 10
    -4 4 10
    -4 -4 10
    3 -5 -10
    -3 5 -10
    5 3 -10
    -5 -3 -10
    5 3 -10
    5 3 10
    -3 5 10
    -5 -3 10
    3 -5 10
    -3 5 10
    -3 5 10
    5 1 -10
    -1 5 -10
    -5 -1 -10
    1 -5 -10
    5 1 -10
    5 1 10
    -5 -1 10
    1 -5 10
    -1 5 10
    -1 5 10
    5 -1 -10
    1 5 -10
    -5 1 -10
    5 -1 -10
    -1 -5 -10
    1 5 10
    5 -1 10
    -1 -5 10
    1 5 10
    -5 1 10
    -5 1 10
    -3 -5 -10
    5 -3 -10
    3 5 -10
    5 -3 -10
    3 5 -10
    -5 3 10
    5 -3 10
    -5 3 10
    3 5 10
    -3 -5 10
    -5 3 10
    5 5 -10
    -5 -5 -10
    5 5 -10
    5 -5 -10
    -5 5 10
    -5 5 10
    -5 5 10
    -5 -5 10
    5 -5 10
    5 5 10
    4 -6 -10
    -6 -4 -10
    6 4 -10
    6 4 -10
    -4 6 10
    -6 -4 10
    6 4 10
    -4 6 10
    6 2 -10
    2 -6 -10
    -6 -2 -10
    6 2 -10
    -2 6 10
    6 2 10
    -2 6 10
    -6 -2 10
    6 0 -10
    0 -6 -10
    6 0 -10
    -6 0 -10
    0 6 -10
    0 6 10
    -6 0 10
    0 6 10
    6 0 10
    0 -6 10
    -6 0 10
    0 6 10
    6 -2 -10
    -2 -6 -10
    6 -2 -10
    2 6 -10
    2 6 -10
    -6 2 -10
    2 6 10
    -2 -6 10
    -6 2 10
    6 -2 10
    -6 2 10
    -6 2 10
    2 6 10
    4 6 -10
    6 -4 -10
    4 6 -10
    -4 -6 -10
    6 -4 -10
    -6 4 10
    -6 4 10
    4 6 10
    -6 4 10
    6 -4 10
    -4 -6 10
    6 -6 -10
    6 6 -10
    6 6 -10
    -6 -6 -10
    6 -6 -10
    -6 6 10
    6 6 10
    -6 6 10
    5 -7 -10
    7 5 -10
    7 5 -10
    -7 -5 -10
    -7 -5 10
    7 5 10
    -5 7 10
    -5 7 10
    7 3 -10
    7 3 -10
    -7 -3 -10
    -7 -3 10
    -3 7 10
    -3 7 10
    7 3 10
    7 1 -10
    7 1 -10
    -7 -1 -10
    1 -7 -10
    -1 7 10
    -7 -1 10
    -1 7 10
    7 1 10
    1 -7 10
    7 -1 -10
    -1 -7 -10
    -7 1 -10
    7 -1 -10
    -1 -7 10
    1 7 10
    1 7 10
    7 -1 10
    -7 1 10
    1 7 10
    7 -3 -10
    7 -3 -10
    3 7 -10
    -3 -7 -10
    -3 -7 10
    3 7 10
    3 7 10
    -7 3 10
    -7 3 10
    -7 3 10
    7 -3 10
    7 -5 -10
    7 -5 -10
    -5 -7 -10
    5 7 -10
    5 7 -10
    -5 -7 10
    5 7 10
    -7 5 10
    -7 5 10
    7 7 -10
    7 7 -10
    7 -7 -10
    -7 -7 -10
    -7 -7 10
    -7 7 10
    -7 7 10
    -7 -7 10
    7 7 10
    8 6 -10
    8 6 -10
    6 -8 -10
    -8 -6 -10
    -6 8 10
    -8 -6 10
    8 6 10
    4 -8 -10
    -4 8 10
    -8 -2 -10
    8 2 -10
    2 -8 -10
    8 2 -10
    -2 8 10
    -2 8 10
    -2 8 10
    -8 -2 10
    8 2 10
    8 0 -10
    -8 0 -10
    8 0 -10
    0 8 10
    0 8 10
    -8 0 10
    8 0 10
    0 -8 10
    0 8 10
    8 -2 -10
    2 8 -10
    8 -2 -10
    2 8 10
    2 8 10
    -8 2 10
    8 -2 10
    -2 -8 10
    2 8 10
    8 -4 -10
    8 -4 -10
    4 8 -10
    -4 -8 -10
    -4 -8 10
    -8 4 10
    4 8 10
    -6 -8 -10
    6 8 -10
    8 -6 -10
    8 -6 -10
    -6 -8 10
    -8 6 10
    -8 6 10
    6 8 10
    -8 8 -10
    8 8 -10
    8 8 -10
    8 8 10
    9 7 -10
    9 7 -10
    9 7 10
    -9 -5 -10
    9 5 -10
    9 5 -10
    9 5 -10
    -5 9 10
    9 5 10
    -5 9 10
    -9 -5 10
    9 3 -10
    3 -9 -10
    9 3 -10
    -9 -3 -10
    -3 9 10
    -9 -3 10
    9 3 10
    9 1 -10
    1 -9 -10
    9 1 -10
    -1 9 10
    -1 9 10
    9 1 10
    -9 -1 10
    9 -1 -10
    1 9 -10
    -1 -9 -10
    9 -1 -10
    9 -1 10
    1 9 10
    1 9 10
    -9 1 10
    1 9 10
    3 9 -10
    -3 -9 -10
    9 -3 -10
    3 9 10
    -3 -9 10
    9 -5 -10
    -5 -9 -10
    5 9 10
    -5 -9 10
    -9 5 10
    -9 7 -10
    7 9 -10
    7 9 10
    -7 -9 10
    -9 7 10
    -10 -6 -10
    -6 10 -10
    -6 10 10
    -6 10 10
    10 6 10
    -10 -6 10
    -10 -4 -10
    10 4 -10
    -4 10 -10
    10 4 -10
    -10 -4 10
    -4 10 10
    10 4 10
    -4 10 10
    10 2 -10
    10 2 -10
    -2 10 -10
    -2 10 10
    10 2 10
    -2 10 10
    -10 -2 10
    0 10 -10
    0 -10 -10
    10 0 -10
    10 0 -10
    -10 0 10
    0 10 10
    10 0 10
    0 10 10
    0 10 10
    10 -2 -10
    -2 -10 -10
    10 -2 -10
    2 10 -10
    2 10 10
    2 10 10
    10 -4 -10
    10 -4 -10
    -10 4 10
    4 10 10
    6 10 -10
    -10 6 10
    11 3 -10
    -11 -3 10
    -3 11 10
    -3 11 10
    11 3 10
    -1 11 10
    11 1 10
    -11 -1 10
    11 -1 -10
    1 11 -10
    11 -1 -10
    1 11 10
    1 11 10
    11 -3 -10
    0 -1 -11
    -1 0 -11
    1 0 -11
    0 -1 -11
    1 0 -11
    -1 0 -11
    0 1 -11
    0 1 -11
    -1 0 11
    0 1 11
    0 -1 11
    1 0 11
    2 1 -11
    -2 -1 -11
    -2 -1 -11
    2 1 -11
    -1 2 -11
    1 -2 -11
    -1 2 11
    2 1 11
    1 -2 11
    -2 -1 11
    1 2 -11
    2 -1 -11
    2 -1 -11
    -2 1 -11
    -1 -2 -11
    1 2 -11
    2 -1 11
    -1 -2 11
    -2 1 11
    1 2 11
    2 -3 -11
    -3 -2 -11
    -2 3 -11
    3 2 -11
    3 2 -11
    3 2 11
    -2 3 11
    2 -3 11
    -3 -2 11
    -2 3 11
    0 3 -11
    3 0 -11
    -3 0 -11
    3 0 -11
    0 -3 -11
    -3 0 11
    -3 0 11
    0 -3 11
    3 0 11
    0 3 11
    0 3 11
    -2 -3 -11
    2 3 -11
    3 -2 -11
    -3 2 -11
    2 3 -11
    3 -2 -11
    3 -2 11
    2 3 11
    -3 2 11
    -3 2 11
    -2 -3 11
    -4 -3 -11
    4 3 -11
    3 -4 -11
    4 3 -11
    4 3 11
    -3 4 11
    -3 4 11
    -4 -3 11
    -3 4 11
    4 1 -11
    -1 4 -11
    1 -4 -11
    -4 -1 -11
    4 1 -11
    1 -4 11
    -4 -1 11
    -1 4 11
    -1 4 11
    4 1 11
    -4 -1 11
    1 4 -11
    -1 -4 -11
    4 -1 -11
    4 -1 -11
    -4 1 -11
    -1 -4 11
    1 4 11
    1 4 11
    -4 1 11
    4 -1 11
    -4 1 11
    4 -3 -11
    3 4 -11
    3 4 -11
    -3 -4 -11
    4 -3 -11
    -4 3 11
    -3 -4 11
    -4 3 11
    -4 3 11
    3 4 11
    4 -3 11
    5 4 -11
    4 -5 -11
    5 4 -11
    -4 5 11
    4 -5 11
    5 4 11
    -4 5 11
    -4 5 11
    5 2 -11
    2 -5 -11
    -5 -2 -11
    5 2 -11
    -2 5 11
    -5 -2 11
    2 -5 11
    -2 5 11
    5 2 11
    -2 5 11
    5 0 -11
    -5 0 -11
    0 5 -11
    5 0 -11
    0 -5 -11
    0 -5 11
    0 5 11
    -5 0 11
    0 5 11
    5 0 11
    -5 0 11
    -2 -5 -11
    2 5 -11
    5 -2 -11
    5 -2 -11
    2 5 -11
    -5 2 -11
    2 5 11
    -2 -5 11
    -5 2 11
    5 -2 11
    -5 2 11
    5 -4 -11
    4 5 -11
    5 -4 -11
    -4 -5 -11
    4 5 -11
    -4 -5 11
    -5 4 11
    4 5 11
    5 -4 11
    -5 4 11
    -5 4 11
    6 5 -11
    6 5 -11
    5 -6 -11
    -6 -5 -11
    -5 6 11
    -5 6 11
    -6 -5 11
    6 5 11
    -6 -3 -11
    6 3 -11
    3 -6 -11
    3 -6 11
    -3 6 11
    -3 6 11
    -6 -3 11
    6 3 11
    1 -6 -11
    6 1 -11
    6 1 -11
    -6 -1 11
    -1 6 11
    -1 6 11
    1 -6 11
    6 -1 -11
    -6 1 -11
    -1 -6 -11
    1 6 11
    -6 1 11
    -1 -6 11
    6 -1 11
    1 6 11
    -6 1 11
    6 -3 -11
    3 6 -11
    -3 -6 -11
    6 -3 -11
    3 6 -11
    -6 3 11
    3 6 11
    -3 -6 11
    -6 3 11
    6 -3 11
    5 6 -11
    5 6 -11
    6 -5 -11
    -5 -6 -11
    6 -5 -11
    5 6 11
    -6 5 11
    -5 -6 11
    7 6 -11
    6 -7 -11
    -7 -6 -11
    -6 7 11
    -6 7 11
    7 6 11
    -7 -6 11
    4 -7 -11
    -7 -4 -11
    7 4 -11
    7 4 -11
    -4 7 11
    -7 -4 11
    7 4 11
    -4 7 11
    7 2 -11
    7 2 -11
    2 -7 -11
    -7 -2 -11
    7 2 11
    -2 7 11
    -7 -2 11
    7 0 -11
    7 0 -11
    0 -7 -11
    -7 0 -11
    7 0 11
    0 7 11
    0 7 11
    0 -7 11
    -7 0 11
    0 7 11
    7 -2 -11
    -2 -7 -11
    7 -2 -11
    2 7 11
    7 -2 11
    -7 2 11
    -2 -7 11
    7 -4 -11
    -4 -7 -11
    7 -4 -11
    4 7 -11
    4 7 11
    -7 4 11
    -4 -7 11
    7 -6 -11
    7 -6 -11
    -6 -7 -11
    6 7 -11
    6 7 11
    -8 -5 -11
    8 5 -11
    5 -8 -11
    8 5 -11
    8 5 -11
    8 5 11
    -5 8 11
    -8 -5 11
    -5 8 11
    8 3 -11
    -8 -3 -11
    3 -8 -11
    8 3 -11
    8 3 11
    -3 8 11
    -8 -3 11
    1 -8 -11
    8 1 -11
    8 1 -11
    -8 -1 11
    8 1 11
    -1 8 11
    -1 -8 -11
    8 -1 -11
    8 -1 -11
    1 8 11
    -1 -8 11
    -8 1 11
    -3 -8 -11
    8 -3 -11
    8 -3 -11
    -3 -8 11
    3 8 11
    -8 3 11
    8 -5 -11
    -5 -8 -11
    5 8 11
    -5 -8 11
    -8 5 11
    9 4 -11
    -4 9 -11
    9 4 -11
    -4 9 11
    9 4 11
    -4 9 11
    -9 -4 11
    -2 9 -11
    -2 9 11
    9 2 11
    -2 9 11
    0 9 -11
    9 0 -11
    9 0 -11
    0 -9 -11
    9 0 11
    0 9 11
    -9 0 11
    9 -2 -11
    -2 -9 -11
    2 9 11
    -4 -9 -11
    4 9 11
    -1 10 -11
    10 1 -11
    -1 10 11
    10 1 11
    10 -1 -11
    1 10 11
    0 0 -12
    0 0 -12
    0 0 12
    -1 -1 -12
    1 1 -12
    1 -1 -12
    1 -1 -12
    1 -1 12
    -1 -1 12
    -1 1 12
    -1 -1 12
    1 1 12
    0 -2 -12
    2 0 -12
    0 2 -12
    2 0 12
    -2 0 12
    0 -2 12
    0 2 12
    -2 0 12
    2 2 -12
    -2 -2 -12
    2 2 -12
    2 -2 -12
    -2 2 -12
    2 -2 -12
    -2 -2 12
    -2 2 12
    2 2 12
    -2 2 12
    2 -2 12
    -1 3 -12
    1 -3 -12
    3 1 -12
    3 1 -12
    -3 -1 -12
    3 1 12
    -1 3 12
    -1 3 12
    1 -3 12
    -3 -1 12
    -3 1 -12
    3 -1 -12
    -1 -3 -12
    3 -1 -12
    1 3 -12
    -1 -3 -12
    3 -1 12
    -3 1 12
    1 3 12
    -1 -3 12
    -3 1 12
    3 -3 -12
    3 -3 -12
    -3 -3 -12
    3 3 -12
    3 3 -12
    -3 3 12
    -3 3 12
    3 3 12
    3 -3 12
    -3 -3 12
    -4 -2 -12
    4 2 -12
    2 -4 -12
    4 2 -12
    2 -4 -12
    4 2 12
    -2 4 12
    -2 4 12
    2 -4 12
    -4 -2 12
    0 -4 -12
    0 -4 -12
    4 0 -12
    0 4 -12
    4 0 -12
    -4 0 -12
    0 -4 12
    0 4 12
    -4 0 12
    4 0 12
    -2 -4 -12
    4 -2 -12
    4 -2 -12
    2 4 -12
    -4 2 12
    -2 -4 12
    2 4 12
    -4 2 12
    4 -2 12
    4 4 -12
    4 4 -12
    4 -4 -12
    -4 -4 -12
    4 -4 -12
    -4 -4 12
    4 4 12
    -4 4 12
    4 -4 12
    5 3 -12
    3 -5 -12
    3 -5 -12
    5 3 -12
    -5 -3 -12
    3 -5 12
    -3 5 12
    5 3 12
    -5 -3 12
    1 -5 -12
    5 1 -12
    1 -5 -12
    -5 -1 -12
    5 1 -12
    1 -5 12
    -1 5 12
    -1 5 12
    -5 -1 12
    5 1 12
    5 -1 -12
    -1 -5 -12
    5 -1 -12
    1 5 12
    5 -1 12
    -1 -5 12
    -5 1 12
    5 -3 -12
    -3 -5 -12
    3 5 -12
    5 -3 -12
    -5 3 12
    -3 -5 12
    -5 3 12
    3 5 12
    5 -3 12
    5 -5 -12
    -5 -5 -12
    5 5 -12
    5 -5 -12
    -5 5 12
    -5 -5 12
    5 5 12
    4 -6 -12
    -6 -4 -12
    4 -6 -12
    6 4 -12
    -6 -4 12
    -4 6 12
    6 2 -12
    -6 -2 -12
    2 -6 -12
    -2 6 12
    6 2 12
    -6 -2 12
    0 -6 -12
    6 0 -12
    6 0 -12
    -6 0 12
    0 6 12
    0 -6 12
    6 0 12
    0 6 12
    6 -2 -12
    6 -2 12
    -2 -6 12
    2 6 12
    -6 2 12
    -4 -6 -12
    6 -4 -12
    6 -4 -12
    3 -7 -12
    3 -7 -12
    -7 -3 -12
    7 3 -12
    -3 7 12
    1 -7 -12
    7 1 -12
    1 -7 -12
    -1 7 12
    7 1 12
    7 -1 -12
    -1 -7 -12
    7 -1 -12
    -7 1 12
    -1 -7 12
    7 -1 12
    1 7 12
    7 -3 -12
    7 -3 -12
    -3 -7 -12
    3 7 12
    -3 -7 12
    1 0 -13
    0 1 -13
    1 0 13
    1 0 13
    0 1 13
    0 1 13
    0 -1 13
    -1 0 13
    2 1 -13
    -1 2 -13
    1 -2 -13
    -2 -1 13
    2 1 13
    -1 2 13
    1 -2 13
    -1 2 13
    1 2 -13
    -2 1 -13
    2 -1 -13
    -1 -2 -13
    -1 -2 13
    1 2 13
    2 -1 13
    1 2 13
    -2 1 13
    3 2 -13
    2 -3 -13
    -3 -2 -13
    -2 3 13
    3 2 13
    -3 -2 13
    -2 3 13
    2 -3 13
    -3 0 -13
    3 0 13
    0 3 13
    0 -3 13
    0 3 13
    2 3 -13
    2 3 13
    -3 2 13
    3 -2 13
    2 3 13
    4 1 -13
    1 -4 -13
    4 1 13
    -1 4 13
    -4 -1 13
    -1 -4 -13
    -4 1 13
    1 4 13
    1 4 13
    -1 -4 13
    4 -1 13
    1 1 0
    2 -2 0
    2 2 0
    -3 -1 0
    -3 1 0
    3 -1 0
    3 3 0
    3 -3 0
    4 4 0
    4 -4 0
    5 3 0
    3 -5 0
    -5 -3 0
    -5 -1 0
    1 -5 0
    5 -1 0
    -5 1 0
    5 -3 0
    3 5 0
    5 5 0
    5 5 0
    5 -5 0
    6 4 0
    4 -6 0
    -6 0 0
    2 6 0
    6 -2 0
    -6 2 0
    6 -4 0
    4 6 0
    4 6 0
    6 6 0
    6 -6 0
    5 -7 0
    5 -7 0
    3 -7 0
    7 3 0
    3 -7 0
    -7 -1 0
    1 7 0
    -7 1 0
    7 -3 0
    3 7 0
    3 7 0
    7 -5 0
    5 7 0
    5 7 0
    7 7 0
    -7 -7 0
    -7 7 0
    7 -7 0
    7 7 0
    -7 -7 0
    -7 7 0
    7 7 0
    -8 -6 0
    -6 8 0
    -6 8 0
    6 -8 0
    8 6 0
    6 -8 0
    -8 -6 0
    -6 8 0
    8 6 0
    8 6 0
    8 4 0
    -4 8 0
    4 -8 0
    4 -8 0
    -8 -4 0
    8 2 0
    2 -8 0
    -8 0 0
    -8 4 0
    6 8 0
    6 8 0
    -6 -8 0
    -8 6 0
    6 8 0
    -8 8 0
    -8 -8 0
    -8 8 0
    8 8 0
    -8 -8 0
    8 8 0
    9 7 0
    -7 9 0
    -9 -7 0
    9 7 0
    9 7 0
    -7 9 0
    -7 9 0
    -9 -7 0
    -9 -5 0
    9 5 0
    -5 9 0
    -5 9 0
    -9 -5 0
    9 5 0
    -5 9 0
    5 -9 0
    9 5 0
    -3 9 0
    9 3 0
    -9 -3 0
    3 -9 0
    9 3 0
    9 1 0
    -1 9 0
    -9 -1 0
    -1 9 0
    1 -9 0
    -9 1 0
    1 9 0
    3 9 0
    3 9 0
    -9 3 0
    -9 5 0
    5 9 0
    -5 -9 0
    5 9 0
    7 9 0
    7 9 0
    7 9 0
    7 9 0
    -9 7 0
    -9 -9 0
    -9 -9 0
    -9 9 0
    9 9 0
    -9 9 0
    9 9 0
    -8 10 0
    10 8 0
    -10 -8 0
    -8 10 0
    10 8 0
    -10 -8 0
    10 6 0
    -6 10 0
    -6 10 0
    -10 -6 0
    10 6 0
    10 6 0
    -10 -6 0
    -4 10 0
    -4 10 0
    4 -10 0
    10 4 0
    10 4 0
    -10 -4 0
    -4 10 0
    -10 -4 0
    10 4 0
    10 2 0
    -10 -2 0
    -10 -2 0
    -2 10 0
    10 2 0
    -2 10 0
    10 2 0
    -10 -2 0
    2 -10 0
    0 -10 0
    10 0 0
    -10 2 0
    2 10 0
    -10 2 0
    2 10 0
    2 10 0
    4 10 0
    -4 -10 0
    4 10 0
    -10 4 0
    6 10 0
    6 10 0
    -6 -10 0
    6 10 0
    -8 -10 0
    8 10 0
    8 10 0
    -10 8 0
    10 10 0
    -10 -10 0
    -10 -10 0
    -11 -9 0
    -9 11 0
    -11 -9 0
    -9 11 0
    11 9 0
    -7 11 0
    -7 11 0
    -11 -7 0
    -7 11 0
    11 7 0
    11 7 0
    -11 -7 0
    -11 -5 0
    11 5 0
    11 5 0
    -5 11 0
    -5 11 0
    -5 11 0
    -11 -5 0
    -3 11 0
    -3 11 0
    11 3 0
    11 3 0
    -11 -3 0
    -11 -1 0
    11 1 0
    11 -1 0
    -11 1 0
    -11 1 0
    1 11 0
    3 11 0
    -11 3 0
    3 11 0
    3 11 0
    -3 -11 0
    -5 -11 0
    5 11 0
    5 11 0
    -11 5 0
    5 11 0
    -11 7 0
    -7 -11 0
    7 11 0
    7 11 0
    -11 9 0
    -9 -11 0
    9 11 0
    -11 11 0
    11 11 0
    -11 -11 0
    -12 -10 0
    -10 12 0
    12 10 0
    -12 -8 0
    -8 12 0
    12 8 0
    -12 -8 0
    -8 12 0
    -12 -6 0
    12 4 0
    -12 -4 0
    12 4 0
    -4 12 0
    -12 -4 0
    -4 12 0
    12 2 0
    -12 -2 0
    -12 -2 0
    -2 12 0
    -2 12 0
    -12 -2 0
    0 12 0
    0 12 0
    12 0 0
    -12 0 0
    2 12 0
    -2 -12 0
    2 12 0
    2 12 0
    12 -2 0
    -12 2 0
    4 12 0
    12 -4 0
    4 12 0
    -4 -12 0
    4 12 0
    6 12 0
    -12 6 0
    8 12 0
    8 12 0
    -8 -12 0
    -12 10 0
    10 12 0
    -10 -12 0
    12 12 0
    -12 -12 0
    13 11 0
    -11 13 0
    -13 -11 0
    -13 -9 0
    13 9 0
    13 7 0
    -7 13 0
    13 7 0
    -7 13 0
    -7 13 0
    -13 -7 0
    -13 -5 0
    -5 13 0
    -5 13 0
    -13 -5 0
    13 5 0
    13 5 0
    -3 13 0
    13 3 0
    -13 -3 0
    -3 13 0
    -1 13 0
    -1 13 0
    -13 -1 0
    13 1 0
    1 13 0
    -13 1 0
    1 13 0
    13 -1 0
    3 13 0
    3 13 0
    -13 3 0
    5 13 0
    -5 -13 0
    -13 5 0
    5 13 0
    5 13 0
    7 13 0
    -7 -13 0
    7 13 0
    -13 7 0
    -13 9 0
    -9 -13 0
    9 13 0
    -11 -13 0
    -13 11 0
    11 13 0
    -14 -10 0
    -8 14 0
    -14 -8 0
    14 8 0
    -6 14 0
    14 6 0
    14 4 0
    -4 14 0
    14 4 0
    -4 14 0
    -2 14 0
    -14 -2 0
    -2 14 0
    -14 0 0
    14 0 0
    0 14 0
    0 14 0
    2 14 0
    14 -2 0
    2 14 0
    4 14 0
    4 14 0
    -14 4 0
    -4 -14 0
    -6 -14 0
    6 14 0
    -14 6 0
    6 14 0
    8 14 0
    -8 -14 0
    -14 8 0
    8 14 0
    10 14 0
    -10 -14 0
    15 9 0
    -7 15 0
    15 7 0
    -5 15 0
    -5 15 0
    15 5 0
    -3 15 0
    -3 15 0
    15 3 0
    -15 -1 0
    -1 15 0
    15 1 0
    -1 15 0
    15 -1 0
    1 15 0
    -15 1 0
    1 15 0
    3 15 0
    -15 3 0
    3 15 0
    5 15 0
    -5 -15 0
    5 15 0
    -15 5 0
    7 15 0
    -7 -15 0
    -15 7 0
    -15 9 0
    -9 -15 0
    -6 16 0
    16 6 0
    -4 16 0
    -4 16 0
    -2 16 0
    -2 16 0
    0 16 0
    0 16 0
    2 16 0
    2 16 0
    -16 2 0
    4 16 0
    -16 4 0
    4 16 0
    -4 -16 0
    -16 6 0
    6 16 0
    -6 -16 0
    -3 17 0
    -3 17 0
    -1 17 0
    -1 17 0
    1 17 0
    1 17 0
    3 17 0
    -17 3 0
    -1 0 -1
    -1 0 -1
    0 -1 -1
    0 -1 -1
    0 1 -1
    0 1 -1
    0 -1 1
    1 0 1
    0 -1 1
    0 1 1
    0 1 1
    1 0 1
    -1 0 1
    1 -2 -1
    -2 -1 -1
    -2 -1 -1
    -1 2 -1
    1 -2 1
    1 -2 1
    2 1 1
    2 1 1
    2 -3 -1
    -3 -2 -1
    2 -3 1
    3 2 1
    2 -3 1
    0 -3 -1
    -3 0 -1
    3 0 1
    3 0 1
    -3 0 1
    0 3 1
    -2 -3 -1
    -3 2 -1
    -2 -3 -1
    3 -2 -1
    2 3 1
    3 -2 1
    3 -2 1
    3 -4 -1
    -4 -3 -1
    3 -4 1
    4 3 1
    3 -4 1
    -4 -1 -1
    1 -4 -1
    -4 -1 1
    4 1 1
    1 -4 1
    4 1 1
    1 -4 1
    -4 1 -1
    -1 -4 -1
    1 4 1
    4 -1 1
    -4 1 1
    4 -1 1
    -4 3 -1
    3 4 -1
    -3 -4 -1
    4 -3 -1
    4 -3 1
    3 4 1
    5 4 -1
    4 -5 -1
    5 4 -1
    4 -5 -1
    4 -5 1
    4 -5 1
    -5 -2 -1
    2 -5 -1
    2 -5 1
    5 2 1
    2 -5 1
    -5 -2 1
    0 -5 -1
    -5 0 -1
    -5 0 1
    5 0 1
    -5 2 -1
    5 -2 -1
    -2 -5 -1
    2 5 1
    5 -2 1
    5 -2 1
    5 -4 -1
    4 5 -1
    4 5 1
    4 5 1
    5 -4 1
    5 -6 -1
    6 5 -1
    5 -6 -1
    6 5 1
    5 -6 1
    3 -6 -1
    3 -6 -1
    -6 -3 1
    3 -6 1
    3 -6 1
    1 -6 -1
    -6 -1 -1
    1 -6 1
    -6 -1 1
    -6 1 -1
    -6 1 1
    6 -1 1
    3 6 -1
    3 6 -1
    -6 3 -1
    6 -3 -1
    3 6 1
    6 -3 1
    3 6 1
    5 6 -1
    5 6 -1
    6 -5 -1
    6 -5 1
    5 6 1
    6 -7 -1
    -7 -6 -1
    7 6 -1
    6 -7 -1
    -6 7 1
    6 -7 1
    7 6 1
    7 4 -1
    4 -7 -1
    4 -7 -1
    7 4 1
    4 -7 1
    4 -7 1
    4 -7 1
    2 -7 -1
    7 2 -1
    -7 -2 1
    2 -7 1
    0 -7 -1
    0 -7 1
    -7 0 1
    2 7 -1
    2 7 1
    7 -2 1
    4 7 -1
    4 7 1
    7 -4 1
    4 7 1
    7 -6 -1
    6 7 -1
    6 7 -1
    -6 -7 -1
    7 -6 -1
    6 7 -1
    6 7 1
    7 -6 1
    -8 -7 -1
    8 7 -1
    8 7 -1
    -8 -7 -1
    -7 8 -1
    8 7 -1
    7 -8 -1
    -7 8 -1
    -7 8 1
    -7 8 1
    8 7 1
    -8 -7 1
    8 7 1
    -8 -7 1
    -7 8 1
    8 7 1
    8 5 -1
    -8 -5 -1
    8 5 -1
    5 -8 -1
    -8 -5 -1
    8 5 1
    5 -8 1
    -5 8 1
    5 -8 1
    -5 8 1
    8 5 1
    -8 -5 1
    8 5 1
    -5 8 1
    3 -8 -1
    8 3 -1
    8 3 1
    8 3 1
    8 1 -1
    1 -8 -1
    1 -8 1
    -8 -1 1
    1 8 -1
    -5 -8 -1
    5 8 -1
    5 8 1
    5 8 1
    8 -5 1
    5 8 1
    -7 -8 -1
    -7 -8 -1
    7 8 -1
    -8 7 -1
    -8 7 -1
    7 8 -1
    7 8 -1
    -7 -8 1
    -7 -8 1
    -8 7 1
    7 8 1
    7 8 1
    9 8 -1
    9 8 -1
    -9 -8 -1
    -9 -8 -1
    -8 9 -1
    -8 9 -1
    9 8 -1
    -8 9 1
    -9 -8 1
    -8 9 1
    9 8 1
    9 8 1
    -8 9 1
    -9 -8 1
    -9 -6 -1
    9 6 -1
    -6 9 -1
    -6 9 -1
    -9 -6 -1
    9 6 -1
    9 6 -1
    -9 -6 1
    -9 -6 1
    9 6 1
    -6 9 1
    -6 9 1
    -6 9 1
    9 6 1
    9 6 1
    -4 9 -1
    9 4 -1
    4 -9 -1
    -9 -4 -1
    -4 9 -1
    9 4 -1
    9 4 -1
    -9 -4 -1
    -4 9 1
    9 4 1
    -9 -4 1
    -9 -4 1
    -4 9 1
    9 4 1
    9 4 1
    4 -9 1
    -9 -2 -1
    9 2 -1
    -2 9 -1
    2 -9 -1
    9 2 1
    2 -9 1
    -9 -2 1
    0 9 -1
    -9 0 -1
    9 0 -1
    -9 0 1
    0 -9 1
    0 9 1
    2 9 -1
    2 9 1
    2 9 1
    -9 2 1
    -9 2 1
    4 9 -1
    4 9 -1
    -9 4 -1
    -9 4 1
    4 9 1
    4 9 1
    4 9 1
    6 9 -1
    6 9 -1
    -9 6 -1
    -6 -9 -1
    6 9 -1
    9 -6 -1
    6 9 1
    6 9 1
    6 9 1
    -6 -9 1
    8 9 -1
    -9 8 -1
    -8 -9 -1
    8 9 -1
    -8 -9 -1
    -9 8 -1
    8 9 -1
    -9 8 1
    -8 -9 1
    8 9 1
    -8 -9 1
    10 9 -1
    -9 10 -1
    10 9 -1
    -9 10 -1
    10 9 -1
    10 9 1
    -10 -9 1
    -10 -7 -1
    10 7 -1
    -7 10 -1
    10 7 -1
    -7 10 -1
    -7 10 -1
    10 7 -1
    -10 -7 -1
    10 7 1
    -7 10 1
    -7 10 1
    -10 -7 1
    10 7 1
    -7 10 1
    -10 -7 1
    10 5 -1
    10 5 -1
    -10 -5 -1
    10 5 -1
    -5 10 -1
    -5 10 -1
    10 5 1
    10 5 1
    -10 -5 1
    3 -10 -1
    10 3 -1
    -3 10 -1
    -10 -3 -1
    -3 10 -1
    10 3 -1
    -10 -3 -1
    10 3 -1
    -3 10 1
    -3 10 1
    -10 -3 1
    10 3 1
    10 3 1
    -10 -3 1
    3 -10 1
    -3 10 1
    1 -10 -1
    -10 -1 -1
    -1 10 -1
    10 1 -1
    -1 10 -1
    -10 -1 -1
    10 1 -1
    -10 -1 1
    -1 10 1
    10 1 1
    -10 -1 1
    1 -10 1
    -1 10 1
    1 10 -1
    10 -1 -1
    -10 1 -1
    1 10 -1
    1 10 1
    -10 1 1
    1 10 1
    1 10 1
    10 -1 1
    3 10 -1
    -10 3 -1
    3 10 -1
    -3 -10 -1
    3 10 1
    10 -3 1
    -10 3 1
    3 10 1
    -10 3 1
    3 10 1
    -5 -10 -1
    5 10 -1
    5 10 -1
    5 10 -1
    -10 5 -1
    -10 5 1
    5 10 1
    5 10 1
    5 10 1
    7 10 -1
    7 10 -1
    7 10 -1
    -7 -10 -1
    -7 -10 1
    -10 7 1
    7 10 1
    7 10 1
    9 10 -1
    9 10 -1
    9 10 1
    -9 -10 1
    -11 -10 -1
    11 10 -1
    11 10 1
    -11 -10 1
    -11 -10 1
    11 8 -1
    -11 -8 -1
    11 8 -1
    11 8 -1
    -8 11 -1
    -8 11 -1
    11 8 1
    -8 11 1
    -11 -8 1
    -8 11 1
    -11 -8 1
    -6 11 -1
    -11 -6 -1
    -11 -6 -1
    11 6 -1
    11 6 -1
    -6 11 -1
    11 6 -1
    -6 11 -1
    -6 11 1
    -11 -6 1
    11 6 1
    -6 11 1
    -6 11 1
    -11 -6 1
    11 6 1
    -4 11 -1
    -11 -4 -1
    11 4 -1
    11 4 -1
    -4 11 -1
    -11 -4 -1
    11 4 -1
    -4 11 1
    11 4 1
    -11 -4 1
    -4 11 1
    -11 -4 1
    11 4 1
    -11 -2 -1
    -2 11 -1
    -11 -2 -1
    -11 -2 -1
    11 2 -1
    -11 -2 1
    -11 -2 1
    -11 -2 1
    -2 11 1
    -2 11 1
    11 2 1
    11 2 1
    -11 0 -1
    0 11 -1
    11 0 -1
    -11 0 1
    11 0 1
    2 11 -1
    11 -2 -1
    2 11 -1
    11 -2 1
    2 11 1
    2 11 1
    2 11 1
    -4 -11 -1
    4 11 -1
    4 11 -1
    4 11 -1
    4 11 1
    4 11 1
    4 11 1
    -4 -11 1
    -11 4 1
    -11 6 -1
    6 11 -1
    6 11 -1
    -6 -11 -1
    6 11 -1
    6 11 1
    6 11 1
    -11 6 1
    -6 -11 1
    6 11 1
    -8 -11 -1
    8 11 -1
    -11 8 -1
    8 11 -1
    -11 8 1
    8 11 1
    -8 -11 1
    8 11 1
    10 11 -1
    -10 -11 -1
    -10 -11 1
    -11 10 1
    -10 -11 1
    10 11 1
    12 11 -1
    -11 12 -1
    -12 -11 -1
    -11 12 1
    12 11 1
    -12 -11 1
    -12 -9 -1
    12 9 -1
    -9 12 -1
    -12 -9 1
    12 9 1
    -9 12 1
    -12 -9 1
    -7 12 -1
    12 7 -1
    12 7 -1
    -12 -7 -1
    -7 12 1
    12 7 1
    -12 -7 1
    -7 12 1
    -12 -7 1
    -7 12 1
    -5 12 -1
    12 5 -1
    -12 -5 -1
    12 5 -1
    12 5 -1
    -5 12 -1
    -12 -5 -1
    12 5 1
    -12 -5 1
    -5 12 1
    -12 -5 1
    -5 12 1
    -5 12 1
    12 5 1
    12 3 -1
    12 3 -1
    -3 12 -1
    -3 12 -1
    12 3 -1
    -12 -3 -1
    -12 -3 -1
    -12 -3 -1
    -12 -3 1
    -12 -3 1
    -3 12 1
    -3 12 1
    12 3 1
    12 3 1
    -1 12 -1
    -12 -1 -1
    12 1 -1
    -12 -1 1
    -1 12 1
    -12 -1 1
    -1 12 1
    12 1 1
    1 12 -1
    12 -1 -1
    1 12 -1
    -12 1 -1
    1 12 -1
    1 12 1
    1 12 1
    12 -1 1
    -12 1 1
    -12 1 1
    12 -3 -1
    -12 3 -1
    3 12 -1
    3 12 -1
    3 12 -1
    -3 -12 -1
    3 12 1
    3 12 1
    -3 -12 1
    -12 3 1
    3 12 1
    12 -3 1
    5 12 -1
    5 12 -1
    5 12 -1
    -5 -12 -1
    5 12 1
    -5 -12 1
    5 12 1
    5 12 1
    7 12 -1
    -12 7 -1
[truncated: 99,367 more chars]
